# Supplementary material for: Combining gene mutation with gene expression data improves outcome prediction in myelodysplastic syndromes
Source: Nat Commun. 2015 Jan 9;6:5901. doi: 10.1038/ncomms6901 (PMC4338540; doi:10.1038/ncomms6901)
Supplement: Supplementary Data 1 — Clinical and sequencing data [file ncomms6901-s2.xlsx]

## Sheet: Supplementary Data 1
## Supplementary Data 1
PDID	GEOID	File	Described in Papaemmanuil et al, Blood 2013	Described in Pellagatti et al, Leukemia 2010	Type	Gender	Age	WHO_category	Survival_days	Status	AML_progression_days	AML_status	Karyotype	Cytogenetic_risk	IPSS	WPSS	Transfusion_dep	Serum_ferritin	PB_cytopenia	Haemoglobin	Absoulte_neutrophile_count	Platelet_count	BM_blasts_pct	ME_ratio	Ring_sideroblasts_pct	SF3B1	TET2	SRSF2	ASXL1	DNMT3A	RUNX1	U2AF1	TP53	EZH2	IDH2	STAG2	ZRSR2	CBL	BCOR	NRAS	JAK2	CUX1	IDH1	KRAS	PHF6	EP300	GATA2	NPM1	MLL2
PD6175a	GSM1420393	GSM1420393_MDS009.CEL	yes	yes	MDS	1	76	RA	2575	0	NA	NA	46, XX, t(1;3)(p33:p14), del(5)(q14;q34)[21] / 46, XX [4]	1	int-1	NA	NA	NA	NA	9.4	1.2	331	NA	NA	NA	0	0	0	0	0	0	0	0	0	0	0	0	0	0	0	0	0	0	0	0	0	0	0	0
PD6173a	GSM1420394	GSM1420394_MDS011.CEL	yes	yes	MDS	1	61	RA	674	0	NA	NA	46, XX, del(5)(q14;q34) [21], inv9(q11;q12)	1	int-1	NA	NA	NA	NA	10.7	2.4	169	NA	NA	NA	0	0	0	0	0	0	1	0	0	0	0	0	0	0	0	0	0	0	0	0	0	0	0	0
PD6185a	GSM1420395	GSM1420395_MDS012.CEL	yes	yes	MDS	1	50	RAEB	2514	0	NA	NA	46, XX, del(5)(q14;q34)	0	int-1	NA	NA	NA	NA	10.9	1.3	445	NA	NA	NA	0	0	0	0	0	0	0	0	0	0	0	0	0	0	0	0	0	0	0	0	0	0	0	0
PD6184a	GSM1420396	GSM1420396_MDS014.CEL	yes	yes	MDS	1	42	RAEB	2550	0	NA	NA	46, XX, del(5)(q14;q34)	0	int-1	NA	NA	NA	NA	6.4	7.4	1042	NA	NA	NA	0	0	0	0	0	0	0	0	0	0	0	0	0	0	0	1	0	0	0	0	0	0	0	0
PD6183a	GSM1420397	GSM1420397_MDS015.CEL	yes	yes	MDS	1	51	RAEB	2549	0	NA	NA	46, XX, del(5)(q14;q34) [20] / 46, XX [5]	0	int-1	NA	NA	NA	NA	9	2.1	349	NA	NA	NA	0	0	0	1	0	0	0	0	0	0	0	0	0	0	0	0	0	0	0	0	0	0	0	0
PD6198a	GSM1420398	GSM1420398_MDS025.CEL	yes	yes	MDS	0	61	RCMD-RS	1057	1	NA	0	46, XY	0	low	NA	1	NA	NA	7.9	4.4	244	NA	NA	NA	0	0	0	0	0	0	0	0	0	0	0	0	0	0	0	0	0	0	0	0	0	0	0	0
PD6188a	GSM1420399	GSM1420399_MDS027.CEL	yes	yes	MDS	0	68	RAEB	459	1	-658	1	46, XY	0	int-1	NA	1	NA	NA	9.1	1.5	11	NA	NA	NA	0	0	0	1	0	1	1	0	0	0	0	0	0	0	0	0	0	0	0	0	0	0	0	0
NA	GSM1420400	GSM1420400_MDS029.CEL	no	yes	MDS	0	68	RAEB2	NA	NA	NA	NA	47,XY,+8[3]/46,XY[57]	NA	NA	NA	NA	NA	NA	12.9	3.2	47	10	NA	nil	NA	NA	NA	NA	NA	NA	NA	NA	NA	NA	NA	NA	NA	NA	NA	NA	NA	NA	NA	NA	NA	NA	NA	NA
PD6189a	GSM1420401	GSM1420401_MDS184.CEL	yes	no	MDS	1	87	RAEB	716	1	715	1	46, XX	0	int-1	NA	0	NA	NA	10.7	1.1	109	NA	NA	NA	0	1	1	1	0	0	0	0	0	0	0	0	0	0	0	0	1	0	0	0	0	0	0	0
PD7116a	GSM1420402	GSM1420402_MDS185.CEL	yes	no	MDS	0	64	RCMD	1071	1	NA	0	46, XY	NA	low	NA	1	NA	NA	11.1	5.4	45	NA	NA	NA	0	1	1	0	0	1	0	1	0	0	0	0	0	0	0	0	0	0	0	0	0	0	0	0
PD6194a	GSM1420403	GSM1420403_MDS186.CEL	yes	no	MDS	0	77	RCMD	844	0	NA	0	45, X, -Y [20]	0	low	NA	0	NA	NA	12.1	1.3	124	NA	NA	NA	0	1	0	0	0	0	0	0	0	0	0	0	0	0	0	0	0	0	0	1	1	0	0	0
PD6195a	GSM1420404	GSM1420404_MDS187.CEL	yes	no	MDS	0	NA	RCMD	95	1	NA	0	del 20q	0	int-1	NA	NA	NA	NA	9.6	2.9	85	NA	NA	NA	0	0	0	0	0	0	1	0	0	0	0	0	0	1	0	0	0	0	0	0	0	0	0	0
PD6190a	GSM1420405	GSM1420405_MDS188.CEL	yes	no	MDS	0	63	RAEB	433	0	NA	0	46,XY,t(18;20)(q2;q11,2)[6]/47,idem,+8[10]/46,XY[4]	1	int-1	NA	1	NA	NA	10.2	2	109	NA	NA	NA	0	0	0	0	1	0	0	0	0	0	0	0	0	0	0	0	0	0	0	0	0	0	0	0
NA	GSM1420406	GSM1420406_MDS189.CEL	no	no	MDS	0	67	RAEB1	NA	NA	NA	NA	46,XY[20]	NA	NA	NA	NA	NA	NA	9	9.9	554	5	NA	>40%	NA	NA	NA	NA	NA	NA	NA	NA	NA	NA	NA	NA	NA	NA	NA	NA	NA	NA	NA	NA	NA	NA	NA	NA
PD6176a	GSM1420407	GSM1420407_MDS033.CEL	yes	yes	MDS	0	71	RA	1319	1	NA	NA	46,Y, der(X)t(X;12)(p22;q21), del(5)(q14-15;q33-34), der(12)del(12)(p11p13)t(X;12)(p22;q21)[7]/ 46, XY	2	int-2	NA	NA	NA	NA	9.1	1.1	286	NA	NA	NA	0	0	0	0	0	0	0	0	0	0	0	0	0	0	0	0	0	0	0	0	0	0	0	0
PD6785a	GSM1420408	GSM1420408_MDS043.CEL	yes	yes	MDS	0	49	RAEB 2	579	0	NA	0	Normal	0	int-2	high	1	256	0	7.5	7.17	48	14	1.56	0	0	0	0	1	0	0	0	0	1	0	0	0	0	0	0	0	0	0	0	1	0	0	0	0
PD6062a	GSM1420409	GSM1420409_MDS050.CEL	yes	yes	MDS	1	78	RCMD-RS	2505	0	NA	0	12p-	1	int-1	intermediate	0	287	0	8.1	2.298	604	0	0.61	36	1	1	0	0	0	0	0	0	0	0	0	0	0	0	0	0	0	0	0	0	0	0	0	0
NA	GSM1420410	GSM1420410_MDS052.CEL	no	yes	MDS	1	33	RAEB 2	NA	NA	NA	NA	Normal	NA	int-2	high	0	8	1	9.9	0.139	84	19	3	0	NA	NA	NA	NA	NA	NA	NA	NA	NA	NA	NA	NA	NA	NA	NA	NA	NA	NA	NA	NA	NA	NA	NA	NA
PD6830a	GSM1420411	GSM1420411_MDS053.CEL	yes	yes	MDS	0	61	AML-MDS	0	0	NA	0	Normal	0	int-2	NA	1	NA	0	8.6	2.5	150	21	0.85	45	1	0	1	0	0	0	0	0	0	0	0	0	0	0	0	0	0	0	0	0	0	0	0	0
PD6798a	GSM1420412	GSM1420412_MDS190.CEL	yes	no	MDS	0	63	5q-	2057	1	NA	0	5q-	0	low	very low	0	137.5	0	10.3	3.9	99	1	1.33	75	0	0	0	0	0	0	0	0	0	0	0	0	0	0	0	0	0	0	0	0	0	0	0	0
NA	GSM1420413	GSM1420413_MDS054.CEL	no	yes	MDS	0	63	AML-MDS	NA	NA	NA	NA	normal	NA	NA	NA	0	NA	1	10.1	920	45000	46	1.33	0	NA	NA	NA	NA	NA	NA	NA	NA	NA	NA	NA	NA	NA	NA	NA	NA	NA	NA	NA	NA	NA	NA	NA	NA
PD6791a	GSM1420414	GSM1420414_MDS055.CEL	yes	yes	MDS	0	76	RCMD	30	0	NA	0	Normal	0	low	low	0	NA	0	10.5	1.504	188	3	4	0	0	1	0	0	0	0	0	0	0	0	0	1	0	0	0	0	0	0	0	0	0	0	0	0
PD6088a	GSM1420415	GSM1420415_MDS057.CEL	yes	yes	MDS	0	64	RAEB 2	21	0	NA	0	Normal	0	int-2	high	1	1700	1	8.3	0.479	19	13	2.23	22	0	0	0	0	0	0	1	0	0	0	0	0	0	0	0	0	0	0	0	0	0	0	0	0
NA	GSM1420416	GSM1420416_MDS058.CEL	no	yes	MDS	1	61	RA	NA	NA	NA	NA	5q-, 1 doppio minuto	NA	int-1	low	0	496	0	10.4	3.538	378	4	2.13	8	NA	NA	NA	NA	NA	NA	NA	NA	NA	NA	NA	NA	NA	NA	NA	NA	NA	NA	NA	NA	NA	NA	NA	NA
PD6091a	GSM1420417	GSM1420417_MDS059.CEL	yes	yes	MDS	0	70	RARS	44	0	NA	0	Normal	0	low	very low	0	1450	0	10.4	2.37	227	4	2.03	80	1	0	0	1	0	0	0	0	0	0	0	0	0	0	0	0	0	0	0	0	0	0	0	0
PD6997a	GSM1420418	GSM1420418_MDS191.CEL	yes	no	MDS	1	72	RA	981	0	NA	0	12p-, 5q-	1	int-1	low	0	283	0	8.2	2.16	292	3	4.56	0	0	0	0	0	0	0	0	0	0	0	0	0	0	0	0	0	0	0	0	0	0	0	0	0
PD6094a	GSM1420419	GSM1420419_MDS061.CEL	yes	yes	MDS	0	63	RARS	55	0	NA	0	Normal	0	low	very low	0	NA	0	8.5	6.426	154	1	1	60	1	0	0	0	0	0	0	0	0	0	0	0	0	0	0	0	0	0	0	0	0	0	0	0
PD6788a	GSM1420420	GSM1420420_MDS062.CEL	yes	yes	MDS	0	57	RAEB	24	0	NA	0	5q-	0	int-1	high	1	3000	0	8.3	1.848	103	8	5.67	0	0	0	0	0	0	0	0	0	0	0	0	0	0	0	0	0	0	0	0	0	0	0	0	0
NA	GSM1420421	GSM1420421_MDS063.CEL	no	yes	MDS	0	60	RCMD-RS	NA	NA	NA	NA	11q-	NA	int-1	intermediate	0	434	0	9.5	2.995	218	3	2.85	39	NA	NA	NA	NA	NA	NA	NA	NA	NA	NA	NA	NA	NA	NA	NA	NA	NA	NA	NA	NA	NA	NA	NA	NA
PD6914a	GSM1420422	GSM1420422_MDS066.CEL	yes	yes	MDS	0	48	RAEB 2	198	0	NA	0	Normal	0	int-2	high	0	221	1	14.4	1.762	80	19	1.04	0	0	0	0	1	0	0	0	0	0	0	1	0	0	0	0	0	0	0	0	0	0	0	0	0
PD7006a	GSM1420423	GSM1420423_MDS067.CEL	yes	yes	MDS	0	58	RAEB 1	19	0	NA	0	Normal	0	int-1	intermediate	0	2622	1	11.4	0.4	42	8	5.25	0	0	1	0	1	0	0	0	0	0	0	0	0	0	0	0	0	0	0	0	0	0	0	0	0
PD7033a	GSM1420424	GSM1420424_MDS068.CEL	yes	yes	MDS	0	64	RAEB 1	0	0	NA	0	5q-, 1 mar	1	int-2	high	0	423	1	10.5	1.617	95	6	3	0	0	0	1	0	0	0	0	0	0	0	1	1	0	0	0	0	0	0	0	0	0	0	0	0
PD7010a	GSM1420425	GSM1420425_MDS069.CEL	yes	yes	MDS	0	71	AML-MDS	293	0	NA	0	NA	NA	NA	NA	0	NA	0	11	0.227	93	32	1.63	0	0	1	0	1	0	0	0	1	0	0	0	0	0	0	0	0	0	0	0	0	0	0	0	0
PD6983a	GSM1420426	GSM1420426_MDS071.CEL	yes	yes	MDS	0	42	RAEB 1	255	0	118	1	trisomy 8	1	int-2	high	0	266	1	12.6	1.675	66	6	8.09	1	0	0	0	0	0	0	0	0	0	0	0	0	0	0	0	0	0	0	0	0	0	0	0	0
NA	GSM1420427	GSM1420427_MDS072.CEL	no	yes	MDS	0	54	RCMD	NA	NA	NA	NA	Normal	NA	int-1	intermediate	1	1160	1	8.8	0.378	45	3	0.56	5	NA	NA	NA	NA	NA	NA	NA	NA	NA	NA	NA	NA	NA	NA	NA	NA	NA	NA	NA	NA	NA	NA	NA	NA
PD7027a	GSM1420428	GSM1420428_MDS074.CEL	yes	yes	MDS	0	73	AML-MDS	244	1	NA	0	Normal	0	NA	NA	1	1770	0	7.9	1.2	164	35	4.56	0	0	0	1	0	0	0	0	0	0	0	1	0	0	0	0	0	0	0	0	0	0	0	0	0
PD7031a	GSM1420429	GSM1420429_MDS075.CEL	yes	yes	MDS	0	71	RCMD	385	1	368	1	Normal	0	int-1	intermediate	1	672	1	8.6	0.442	148	3	1.5	1	0	1	1	1	0	0	0	0	0	0	0	0	0	0	0	0	0	0	0	0	0	0	0	0
PD6917a	GSM1420430	GSM1420430_MDS076.CEL	yes	yes	MDS	0	72	RAEB 2	22	0	NA	0	complex	2	high	very high	1	1100	1	8.9	1.747	16	15	0.67	10	0	0	0	0	0	0	0	0	0	0	0	0	0	0	0	0	0	0	0	0	0	0	0	0
NA	GSM1420431	GSM1420431_MDS079.CEL	no	yes	MDS	0	65	AML-MDS	NA	NA	NA	NA	Normal	NA	int-2	NA	0	NA	1	13.7	0.89	85	22	4.56	0	NA	NA	NA	NA	NA	NA	NA	NA	NA	NA	NA	NA	NA	NA	NA	NA	NA	NA	NA	NA	NA	NA	NA	NA
PD6975a	GSM1420432	GSM1420432_MDS080.CEL	yes	yes	MDS	0	69	RAEB 2	636	1	NA	0	NA	NA	NA	very high	1	3840	1	6.7	1.02	185	15	9	5	0	0	0	0	0	0	0	0	0	0	0	0	0	0	0	0	0	0	0	0	0	0	0	0
PD6143a	GSM1420433	GSM1420433_MDS081.CEL	yes	yes	MDS	0	80	RAEB 2	105	1	NA	0	trisomy 8	1	high	very high	1	1030	1	9.9	0.416	52	19	9	0	0	0	1	0	0	0	0	0	0	0	0	0	0	0	0	0	0	0	0	0	0	0	0	0
PD7036a	GSM1420434	GSM1420434_MDS082.CEL	yes	yes	MDS	0	72	RAEB 2	568	0	NA	0	Normal	0	int-2	high	0	615	0	12	1.2987	160	12	2.85	0	0	0	1	0	0	0	0	0	0	0	1	0	0	0	0	0	0	0	0	0	0	0	0	0
NA	GSM1420435	GSM1420435_MDS084.CEL	no	yes	MDS	1	64	RARS	NA	NA	NA	NA	NA	NA	NA	NA	1	167	0	8.1	2.685	435	4	1.38	68	NA	NA	NA	NA	NA	NA	NA	NA	NA	NA	NA	NA	NA	NA	NA	NA	NA	NA	NA	NA	NA	NA	NA	NA
PD7017a	GSM1420436	GSM1420436_MDS085.CEL	yes	yes	MDS	1	65	RAEB 1	0	0	NA	0	Normal	0	int-1	high	1	615	1	7.1	0.4	22	7	0.39	20	0	0	0	0	0	0	0	1	0	0	0	0	0	0	0	0	0	0	0	0	0	0	0	0
PD6828a	GSM1420437	GSM1420437_MDS087.CEL	yes	yes	MDS	0	70	RARS	696	0	NA	0	trisomy 8	1	int-1	intermediate	1	1830	1	7.1	1.777	221	1	0.67	78	1	0	0	0	0	0	0	0	0	0	0	0	0	0	0	0	0	0	0	0	0	0	0	0
PD6125a	GSM1420438	GSM1420438_MDS088.CEL	yes	yes	MDS	0	63	RCMD	62	0	NA	0	Normal	0	int-1	low	0	214	1	10.4	1.157	85	3	2.57	0	0	1	0	0	0	0	0	0	0	0	0	0	0	0	0	0	0	0	0	0	0	0	0	0
PD6980a	GSM1420439	GSM1420439_MDS089.CEL	yes	yes	MDS	0	61	RAEB 2	210	0	NA	0	trisomy 8	1	int-2	high	0	114	0	10.5	5.36	38	10	4.56	8	0	0	0	0	0	0	0	0	1	0	0	0	0	0	0	0	0	0	0	0	0	0	0	0
PD7029a	GSM1420440	GSM1420440_MDS090.CEL	yes	yes	MDS	1	60	5q-	1225	0	NA	0	5q-	0	low	very low	0	NA	0	11.1	3.1616	536	3	3.35	68	1	0	0	0	0	0	0	0	0	0	0	0	0	0	0	0	0	0	0	0	0	0	0	0
PD6126a	GSM1420441	GSM1420441_MDS091.CEL	yes	yes	MDS	0	62	RCMD-RS	23	0	NA	0	Normal	0	int-1	intermediate	1	627	1	7.9	1.109	234	4	6.69	30	1	0	0	1	0	0	0	0	1	0	0	0	0	0	0	0	0	0	0	0	0	0	0	0
PD6114a	GSM1420442	GSM1420442_MDS092.CEL	yes	yes	MDS	0	87	RCMD	36	0	NA	0	Normal	0	int-1	low	0	NA	1	9	1.5	90	2	5.67	0	0	0	0	0	0	0	0	0	0	0	0	0	0	0	0	0	0	0	0	0	0	0	0	0
PD6110a	GSM1420443	GSM1420443_MDS094.CEL	yes	yes	MDS	1	74	RA	269	0	NA	0	NA	NA	low	low	1	106	0	9.8	6.171	521	0	0.75	0	0	0	0	0	0	0	0	0	0	0	0	0	0	0	0	0	0	0	0	0	0	0	0	0
PD7020a	GSM1420444	GSM1420444_MDS096.CEL	yes	yes	MDS	0	74	RCMD-RS	95	0	NA	0	Normal	0	int-1	intermediate	1	1814	1	7.6	0.907	62	4	0.33	31	0	0	0	0	0	0	0	0	0	0	0	0	0	1	0	0	0	0	0	0	0	0	0	0
PD6948a	GSM1420445	GSM1420445_MDS097.CEL	yes	yes	MDS	0	74	RARS	780	0	778	1	7q-, 20q-	2	int-1	intermediate	0	213	0	8.7	2.725	251	4	1.13	66	1	0	0	0	0	1	0	0	1	0	0	0	0	0	0	0	0	0	0	0	0	0	0	0
PD7022a	GSM1420446	GSM1420446_MDS098.CEL	yes	yes	MDS	0	63	RARS	36	0	NA	0	Normal	0	int-1	low	1	3150	1	7.9	1.031	114	1	1.78	63	1	0	0	0	0	0	0	0	0	0	0	0	0	0	0	0	0	0	0	0	0	0	0	0
PD6939a	GSM1420447	GSM1420447_MDS099.CEL	yes	yes	MDS	1	58	RARS	1610	0	NA	0	Normal	0	low	very low	0	356	0	9	2.64	305	0	0.61	94	1	0	0	0	1	0	0	0	0	0	0	0	0	0	0	0	0	0	0	0	0	0	0	0
PD6119a	GSM1420448	GSM1420448_MDS101.CEL	yes	yes	MDS	0	59	RCMD-RS	965	1	NA	0	17p-	0	int-1	intermediate	1	821	1	7	1.72	275	3	3.17	36	0	0	0	0	0	0	0	0	1	0	0	0	0	0	0	0	0	0	0	0	0	0	0	0
NA	GSM1420449	GSM1420449_MDS102.CEL	no	yes	MDS	0	70	RCMD-RS	NA	NA	NA	NA	Normal	NA	low	intermediate	1	762	0	8	5.538	430	1	1.38	84	NA	NA	NA	NA	NA	NA	NA	NA	NA	NA	NA	NA	NA	NA	NA	NA	NA	NA	NA	NA	NA	NA	NA	NA
PD6815a	GSM1420450	GSM1420450_MDS103.CEL	yes	yes	MDS	0	19	RCMD	659	0	NA	0	Normal	0	int-1	intermediate	1	1157	1	7.5	1.2	24	2	2.33	0	0	0	0	0	0	0	0	0	1	0	0	0	0	0	0	0	0	0	0	0	0	0	0	0
PD6106a	GSM1420451	GSM1420451_MDS104.CEL	yes	yes	MDS	0	66	RAEB	55	0	55	1	anomalies cr 7	2	int-2	high	0	1140	1	9.5	1.86	90	5	9	0	0	0	1	0	0	0	0	0	0	0	0	0	1	0	0	0	0	0	0	0	0	0	0	0
PD6138a	GSM1420452	GSM1420452_MDS106.CEL	yes	yes	MDS	1	57	RAEB	403	0	NA	0	NA	NA	NA	NA	0	364	1	8.8	1.215	77	6	3.17	0	0	0	0	0	0	0	0	0	0	0	0	0	0	0	0	0	0	0	0	0	0	0	0	0
PD6160a	GSM1420453	GSM1420453_MDS107.CEL	yes	yes	MDS	0	78	RAEB 2	7	0	NA	0	t(X;3), riarr 17p	1	high	very high	1	543	1	8.3	4.456	63	18	1.27	0	0	1	0	0	0	0	1	0	0	0	0	0	0	0	0	0	0	0	0	0	0	0	0	0
NA	GSM1420454	GSM1420454_MDS108.CEL	no	yes	MDS	0	77	RAEB	NA	NA	NA	NA	Normal	NA	int-1	high	1	NA	1	7.5	1.584	20	6	2.33	0	NA	NA	NA	NA	NA	NA	NA	NA	NA	NA	NA	NA	NA	NA	NA	NA	NA	NA	NA	NA	NA	NA	NA	NA
PD6943a	GSM1420455	GSM1420455_MDS113.CEL	yes	yes	MDS	0	59	RCMD-RS	15	0	NA	0	20q-	0	low	low	0	103	0	11.5	0.972	187	2	2.03	16	0	0	1	1	0	0	0	0	0	0	0	0	0	0	0	0	0	0	0	0	0	0	0	0
PD6139a	GSM1420456	GSM1420456_MDS114.CEL	yes	yes	MDS	1	70	RAEB	414	1	178	1	Normal	0	int-1	intermediate	0	NA	0	8.1	1.94	473	7	9	0	0	0	0	0	0	0	0	0	1	0	0	0	0	0	0	0	0	0	0	0	0	0	0	0
PD6976a	GSM1420457	GSM1420457_MDS115.CEL	yes	yes	MDS	0	57	RAEB 1	458	0	NA	0	47 XY,del(5q),+21,t(3;9)	NA	int-2	very high	1	248	NA	8	2.18	179	5	1.33	1	0	0	0	0	0	0	0	0	0	0	0	0	0	0	0	0	0	0	0	0	0	0	0	0
NA	GSM1420458	GSM1420458_MDS116.CEL	no	yes	MDS	0	NA	RA	NA	NA	NA	NA	46XY	NA	NA	NA	NA	NA	NA	9.9	1.71	110	2	NA	NA	NA	NA	NA	NA	NA	NA	NA	NA	NA	NA	NA	NA	NA	NA	NA	NA	NA	NA	NA	NA	NA	NA	NA	NA
PD6907a	GSM1420459	GSM1420459_MDS117.CEL	yes	yes	MDS	0	72	RAEB 1	210	1	NA	0	12p-	1	int-2	high	0	191	1	9.2	3.9648	93.5	6	1	0	0	0	0	0	0	0	0	1	0	0	0	0	0	0	0	0	0	0	0	0	0	0	0	0
PD6963a	GSM1420460	GSM1420460_MDS118.CEL	yes	yes	MDS	0	60	RAEB 2	22	0	NA	0	trisomy 21	1	high	high	0	78	1	8.3	1.221	396	13	2.7	24	0	0	1	0	0	1	0	0	0	0	0	0	0	0	0	0	0	0	0	0	0	0	0	0
PD6159a	GSM1420461	GSM1420461_MDS120.CEL	yes	yes	MDS	0	78	RAEB	14	0	NA	0	NA	NA	NA	NA	1	435	1	8.5	0.853	47	9	1.5	0	0	0	0	0	0	0	0	0	0	0	0	0	0	0	0	0	0	0	0	0	0	0	0	0
PD7026a	GSM1420462	GSM1420462_MDS121.CEL	yes	yes	MDS	0	63	RAEB 1	466	0	159	1	5q-	0	int-1	intermediate	0	600	1	8.9	0.725	91	8	4.88	0	0	0	0	0	0	1	0	0	0	0	0	0	0	0	0	0	0	0	0	0	0	0	0	0
NA	GSM1420463	GSM1420463_MDS123.CEL	no	yes	MDS	0	53	RAEB 1	NA	NA	NA	NA	Normal	NA	int-1	high	1	2720	1	8	1.5	150	5	9	0	NA	NA	NA	NA	NA	NA	NA	NA	NA	NA	NA	NA	NA	NA	NA	NA	NA	NA	NA	NA	NA	NA	NA	NA
PD6152a	GSM1420464	GSM1420464_MDS124.CEL	yes	yes	MDS	0	70	RCMD	874	0	NA	0	Normal	0	int-1	low	0	169	1	8.9	1.606	294	4	1.17	0	0	0	0	0	0	0	0	0	0	0	1	0	0	0	0	0	0	0	0	0	0	0	0	0
PD6077a	GSM1420465	GSM1420465_MDS192.CEL	yes	no	MDS	1	37	RCMD	2130	0	NA	0	Normal	0	low	low	0	22	0	10.7	2.6	77	1	6.69	0	0	0	0	0	0	0	0	0	0	0	0	0	0	0	0	0	0	0	0	0	0	0	0	0
PD6960a	GSM1420466	GSM1420466_MDS193.CEL	yes	no	MDS	1	71	5q-	258	0	NA	0	5q-	0	int-1	very low	0	500	1	8.8	0.9968	228	4	4.88	52	0	1	0	0	0	0	0	0	0	0	0	0	0	0	0	0	0	0	0	0	0	0	0	0
PD6141a	GSM1420467	GSM1420467_MDS194.CEL	yes	no	MDS	0	61	RCMD-RS	525	0	NA	0	9q-, 13q-	1	int-1	intermediate	0	NA	0	9.5	2.855	180	4	2.33	94	1	1	0	0	0	0	0	0	0	0	0	0	0	0	0	0	0	0	0	0	0	0	0	0
PD6153a	GSM1420468	GSM1420468_MDS195.CEL	yes	no	MDS	0	65	RAEB 2	30	0	NA	0	Normal	0	int-2	high	0	516	0	10	1.43	186	15	1.5	60	1	0	0	1	0	0	0	0	0	0	0	0	0	0	0	0	0	0	0	0	0	0	0	0
PD6878a	GSM1420469	GSM1420469_MDS196.CEL	yes	no	MDS	0	65	RARS-T	1316	0	NA	0	Normal	0	low	NA	0	598	0	11.2	3.022	461	2	3.35	20	1	0	0	1	0	0	0	0	0	0	0	0	0	0	0	0	0	0	0	0	0	0	0	0
PD6064a	GSM1420470	GSM1420470_MDS197.CEL	yes	no	MDS	0	53	RCMD	892	0	NA	0	Normal	0	low	low	0	NA	0	7.7	5.65	573	4	1	0	0	0	0	0	0	0	0	0	0	0	0	0	0	0	0	0	0	0	0	0	0	0	0	0
PD6959a	GSM1420471	GSM1420471_MDS198.CEL	yes	no	MDS	0	54	RCMD-RS	1119	1	NA	0	Normal	0	int-1	low	0	756	1	8.4	1.005	305	0	0.96	89	1	0	0	0	0	0	0	0	0	0	0	0	0	0	0	0	0	0	0	0	0	0	0	0
NA	GSM1420472	GSM1420472_MDS199.CEL	no	no	MDS	1	NA	RARS	NA	NA	NA	NA	46XX	NA	NA	NA	NA	NA	NA	NA	NA	NA	NA	NA	NA	NA	NA	NA	NA	NA	NA	NA	NA	NA	NA	NA	NA	NA	NA	NA	NA	NA	NA	NA	NA	NA	NA	NA	NA
PD6163a	GSM1420473	GSM1420473_MDS200.CEL	yes	no	MDS	0	56	RCMD-RS	223	0	216	1	trisomy 8, 21	1	int-1	high	1	11300	0	6.9	2.854	252	0	0.67	91	1	0	0	0	1	0	0	0	0	0	0	0	0	0	0	0	0	0	0	0	0	0	0	0
NA	GSM1420474	GSM1420474_MDS201.CEL	no	no	MDS	0	82	RCMD-RS	NA	NA	NA	NA	Normal	NA	int-1	intermediate	1	NA	1	NA	NA	NA	1	0.54	92	NA	NA	NA	NA	NA	NA	NA	NA	NA	NA	NA	NA	NA	NA	NA	NA	NA	NA	NA	NA	NA	NA	NA	NA
PD6074a	GSM1420475	GSM1420475_MDS202.CEL	yes	no	MDS	1	60	RARS	975	0	NA	0	20q-	0	int-1	low	1	NA	1	9.6	1.019	139	4	0.96	50	1	0	0	0	0	0	0	0	0	0	0	0	0	0	0	0	0	0	0	0	0	0	0	0
PD6127a	GSM1420476	GSM1420476_MDS203.CEL	yes	no	MDS	1	NA	RCMD	1254	0	NA	NA	NA	NA	NA	NA	NA	NA	NA	NA	NA	NA	NA	NA	NA	0	0	0	0	0	0	0	0	0	0	0	0	0	0	0	0	0	0	0	0	0	0	0	0
PD6162a	GSM1420477	GSM1420477_MDS204.CEL	yes	no	MDS	0	68	RAEB	421	0	NA	0	12p-	1	int-1	high	1	1310	0	NA	NA	NA	6	2.33	68	0	0	1	0	0	0	0	0	0	0	0	1	0	0	0	0	0	0	0	0	0	0	0	0
PD6093a	GSM1420478	GSM1420478_MDS125.CEL	yes	yes	MDS	0	79	RCMD	954	0	NA	0	Normal	0	low	low	0	NA	0	NA	NA	NA	4	6.69	2	0	0	0	1	0	0	1	0	0	0	0	0	0	0	0	1	0	0	0	0	0	0	0	0
PD6884a	GSM1420479	GSM1420479_MDS205.CEL	yes	no	MDS	1	81	RAEB 1	466	0	NA	0	t(3;3) e t(4;6)	1	int-1	high	0	128	0	8.8	3.6	496	6	NA	60	1	0	0	0	0	0	0	0	0	0	0	0	0	0	0	0	0	0	0	0	0	1	0	0
PD6967a	GSM1420480	GSM1420480_MDS206.CEL	yes	no	MDS	1	50	RARS-T	1158	0	NA	0	Normal	0	low	NA	1	566	0	7	3.55	577	2	0.33	80	1	0	0	0	0	0	0	0	0	0	0	0	0	0	0	0	0	0	0	0	0	0	0	0
PD6052a	GSM1420481	GSM1420481_MDS207.CEL	yes	no	MDS	0	65	RCMD	2116	0	NA	0	complex	2	int-1	high	0	NA	0	NA	NA	NA	1	1.94	0	0	0	0	0	0	0	0	0	0	0	0	0	0	0	0	0	0	0	0	0	0	0	0	0
PD6941a	GSM1420482	GSM1420482_MDS208.CEL	yes	no	MDS	1	69	RCMD	14	0	NA	0	monosomy 7	2	int-2	high	0	NA	1	13	1.4098	86	3	NA	1	0	1	0	0	0	0	0	0	0	0	0	0	0	0	0	0	0	0	0	0	0	0	0	0
PD6090a	GSM1420483	GSM1420483_MDS127.CEL	yes	yes	MDS	0	62	RCMD-RS	2061	1	NA	0	Normal	0	low	intermediate	1	1360	0	7.5	3.9196	106	3	3.76	29	0	0	1	1	0	0	0	0	0	0	0	0	0	0	0	0	1	0	0	0	0	0	0	0
NA	GSM1420484	GSM1420484_MDS209.CEL	no	no	MDS	1	64	RCMD	NA	NA	NA	NA	7q-	NA	int-1	high	0	37	0	11.2	1.472	121	2	3.55	7	NA	NA	NA	NA	NA	NA	NA	NA	NA	NA	NA	NA	NA	NA	NA	NA	NA	NA	NA	NA	NA	NA	NA	NA
PD6947a	GSM1420485	GSM1420485_MDS128.CEL	yes	yes	MDS	1	77	RAEB 2	1040	0	1034	1	Normal	0	int-2	high	0	NA	1	8.7	1.0272	169	11	4.56	0	0	1	0	0	0	0	0	0	0	0	0	0	0	0	0	0	0	0	0	0	0	0	0	0
PD6092a	GSM1420486	GSM1420486_MDS129.CEL	yes	yes	MDS	1	76	RARS	1436	0	NA	0	20q-	0	low	very low	0	564	0	9.1	2.468	166	1	0.61	49	1	0	0	0	0	0	0	0	0	0	0	0	0	0	0	0	0	0	0	0	0	0	0	0
PD6814a	GSM1420487	GSM1420487_MDS130.CEL	yes	yes	MDS	0	75	RCMD	22	0	NA	0	Normal	0	int-1	intermediate	1	1810	1	9.2	0.7296	24	1	4.56	0	0	0	0	0	0	0	0	0	0	0	0	0	0	0	0	0	0	0	0	0	0	0	0	0
PD6095a	GSM1420488	GSM1420488_MDS131.CEL	yes	yes	MDS	0	50	RAEB 2	144	0	NA	0	Normal	0	int-2	high	1	NA	1	11.9	1.905	85	12	9	0	0	0	1	0	0	0	0	0	0	1	0	0	0	0	0	0	0	0	0	0	0	0	0	0
PD6837a	GSM1420489	GSM1420489_MDS132.CEL	yes	yes	MDS	1	65	5q-	279	0	NA	0	5q-	0	int-1	low	1	2758	1	7.4	0.851	266	2	9	0	1	0	0	0	0	0	0	0	0	0	0	0	0	0	0	0	0	0	0	0	0	0	0	0
PD6835a	GSM1420490	GSM1420490_MDS133.CEL	yes	yes	MDS	1	46	RARS-T	1520	0	NA	0	Normal	0	low	NA	0	502	0	10.1	4.9042	543	3	1.44	58	1	0	0	1	0	0	0	0	0	0	0	0	0	0	0	1	0	0	0	0	0	0	0	0
NA	GSM1420491	GSM1420491_MDS210.CEL	no	no	MDS	1	55	RARS-T	NA	NA	NA	NA	Normal	NA	low	NA	0	324	0	10	2.5	500	2	0.67	81	NA	NA	NA	NA	NA	NA	NA	NA	NA	NA	NA	NA	NA	NA	NA	NA	NA	NA	NA	NA	NA	NA	NA	NA
PD6961a	GSM1420492	GSM1420492_MDS134.CEL	yes	yes	MDS	1	57	RARS	1877	0	NA	0	Normal	0	low	very low	0	850	0	10.6	3.5	243	1	0.89	94	1	0	0	0	0	0	0	0	0	0	0	0	0	0	0	0	0	0	0	0	0	0	0	0
PD6812a	GSM1420493	GSM1420493_MDS135.CEL	yes	yes	MDS	1	73	CMML	57	0	NA	0	5q-	0	int-1	NA	1	693	1	6.2	1.302	121	6	9	0	1	1	0	1	0	0	0	0	0	0	1	0	0	0	0	0	1	0	0	0	0	0	0	0
PD6816a	GSM1420494	GSM1420494_MDS136.CEL	yes	yes	MDS	1	61	RARS-T	2025	0	NA	0	12q-	1	int-1	NA	0	700	0	10.7	4.617	787	1	1.44	72	0	0	0	0	0	0	0	0	0	0	0	0	1	0	0	0	0	0	1	1	0	0	0	0
NA	GSM1420495	GSM1420495_MDS138.CEL	no	yes	MDS	1	73	RAEB	NA	NA	NA	NA	riarr 1p	NA	int-1	high	0	NA	0	12.1	0.96	136	9	1.33	0	NA	NA	NA	NA	NA	NA	NA	NA	NA	NA	NA	NA	NA	NA	NA	NA	NA	NA	NA	NA	NA	NA	NA	NA
PD6107a	GSM1420496	GSM1420496_MDS139.CEL	yes	yes	MDS	1	79	RARS	-273	0	NA	0	Normal	0	low	very low	0	NA	0	8.2	3	250	1	0.92	70	1	1	0	0	1	0	0	0	0	0	0	0	0	0	0	0	0	0	0	0	0	0	0	0
PD6832a	GSM1420497	GSM1420497_MDS140.CEL	yes	yes	MDS	1	NA	RA	NA	NA	NA	NA	NA	NA	NA	NA	NA	NA	NA	NA	NA	NA	2	1.04	0	0	0	0	0	0	0	0	0	0	0	0	0	0	0	0	0	0	0	0	0	0	0	0	0
PD6854a	GSM1420498	GSM1420498_MDS141.CEL	yes	yes	MDS	0	56	AML-MDS	228	1	NA	0	Normal	0	NA	NA	1	310	1	5.4	0.95	45	63	4.56	0	0	0	0	0	0	0	0	0	0	0	0	0	0	0	0	0	0	0	0	0	0	0	0	0
NA	GSM1420499	GSM1420499_MDS142.CEL	no	yes	MDS	0	63	RARS-T	NA	NA	NA	NA	Normal	NA	low	NA	1	2770	0	8.5	2.45	500	1	1.63	91	NA	NA	NA	NA	NA	NA	NA	NA	NA	NA	NA	NA	NA	NA	NA	NA	NA	NA	NA	NA	NA	NA	NA	NA
NA	GSM1420500	GSM1420500_MDS143.CEL	no	yes	MDS	0	56	RAEB 2	NA	NA	NA	NA	Normal	NA	int-2	high	1	1050	1	4.5	0.1708	43	15	2.85	0	NA	NA	NA	NA	NA	NA	NA	NA	NA	NA	NA	NA	NA	NA	NA	NA	NA	NA	NA	NA	NA	NA	NA	NA
PD6965a	GSM1420501	GSM1420501_MDS144.CEL	yes	yes	MDS	0	70	AML-MDS	100	0	NA	0	Normal	0	int-2	NA	0	1100	1	9.9	0.286	58	25	0.92	5	0	0	0	0	0	0	0	0	0	0	0	0	0	0	0	0	0	0	0	0	0	0	0	0
NA	GSM1420502	GSM1420502_MDS211.CEL	no	no	MDS	1	82	CMML	NA	NA	NA	NA	del5q	NA	NA	NA	NA	NA	NA	NA	NA	232	0.2	NA	NA	NA	NA	NA	NA	NA	NA	NA	NA	NA	NA	NA	NA	NA	NA	NA	NA	NA	NA	NA	NA	NA	NA	NA	NA
NA	GSM1420503	GSM1420503_MDS212.CEL	no	no	MDS	1	69	RA	NA	NA	NA	NA	46,XX [19] 43-45,XX [2]	NA	NA	NA	NA	NA	NA	NA	NA	334	NA	NA	NA	NA	NA	NA	NA	NA	NA	NA	NA	NA	NA	NA	NA	NA	NA	NA	NA	NA	NA	NA	NA	NA	NA	NA	NA
PD7383a	GSM1420504	GSM1420504_MDS213.CEL	yes	no	MDS	1	67	5q-	1350	0	NA	0	46,XX,del(5q)/9[25]	Low	int-1	NA	1	210	1	12.1	1.5	85	2	NA	0	0	1	0	0	1	0	0	0	0	0	0	0	0	0	0	0	0	0	0	0	0	0	0	0
PD7385a	GSM1420505	GSM1420505_MDS214.CEL	yes	no	MDS	0	76	RAEB 2	1110	1	NA	0	46,XY[17],42-45,XY[8]	Low	int-1	NA	1	2102	1	10.2	0.9	87	12.5	NA	0	0	0	0	1	0	0	1	0	0	0	0	0	0	0	0	0	0	0	0	0	0	0	0	0
PD7386a	GSM1420506	GSM1420506_MDS215.CEL	yes	no	MDS	0	67	RAEB 2	988	1	834	1	46,XY	Low	int-2	NA	0	276	0	10.4	0.8	336	12	NA	2	0	0	0	0	0	0	0	0	0	1	0	0	0	0	0	1	0	0	0	0	0	0	0	0
PD7387a	GSM1420507	GSM1420507_MDS216.CEL	yes	no	MDS	0	58	CMML	930	1	767	1	46,XY	Low	NA	NA	0	31	1	11.1	15.2	45	10.5	NA	0	0	1	1	0	0	1	0	0	0	0	0	0	1	0	0	0	0	0	0	0	0	0	0	0
PD7388a	GSM1420508	GSM1420508_MDS217.CEL	yes	no	MDS	0	35	RAEB 2	1690	0	NA	0	46,XY	Low	int-1	NA	0	539	1	11	8	36	15.5	NA	0	0	0	0	0	0	0	0	0	0	0	0	0	0	0	0	0	0	1	0	0	0	0	0	0
PD7390a	GSM1420509	GSM1420509_MDS218.CEL	yes	no	MDS	1	72	RAEB 1	397	1	NA	0	46,XX	Low	int-1	NA	1	NA	0	10.2	6.2	133	7.5	NA	39	1	1	0	0	0	0	0	0	0	0	0	0	0	0	0	0	0	0	0	0	0	0	0	0
NA	GSM1420510	GSM1420510_MDS219.CEL	no	no	MDS	1	81	RAEB2	NA	NA	NA	NA	46XX	NA	NA	NA	NA	NA	NA	9.3	NA	82	12	NA	NA	NA	NA	NA	NA	NA	NA	NA	NA	NA	NA	NA	NA	NA	NA	NA	NA	NA	NA	NA	NA	NA	NA	NA	NA
NA	GSM1420511	GSM1420511_MDS220.CEL	no	no	MDS	0	76	RAEB2	NA	NA	NA	NA	46, XY	NA	NA	NA	NA	NA	NA	NA	NA	160	17.5	NA	NA	NA	NA	NA	NA	NA	NA	NA	NA	NA	NA	NA	NA	NA	NA	NA	NA	NA	NA	NA	NA	NA	NA	NA	NA
PD7365a	GSM1420512	GSM1420512_MDS146.CEL	yes	yes	MDS	0	74	RA	1591	1	NA	0	45,XY	Low	low	NA	0	220	1	12.5	NA	65	6	NA	0	0	0	0	0	0	0	0	0	0	0	0	0	0	0	0	0	0	0	0	0	0	0	0	0
PD7366a	GSM1420513	GSM1420513_MDS147.CEL	yes	yes	MDS	0	77	RCMD	561	1	NA	0	46,XY	Low	low	NA	0	498	1	10.5	0.7	227	1	NA	0	0	1	0	0	0	0	0	0	0	0	0	0	0	0	0	0	0	0	0	0	0	0	0	0
PD7090a	GSM1420514	GSM1420514_MDS148.CEL	yes	yes	MDS	0	73	RCMD	1715	1	NA	0	46,XY	Low	low	NA	0	80	1	13.1	2	43	3	NA	0	1	1	0	0	1	0	0	0	0	0	0	0	0	0	0	0	0	0	0	0	0	0	0	0
PD7364a	GSM1420515	GSM1420515_MDS149.CEL	yes	yes	MDS	0	66	RAEB 1	3141	0	NA	0	46,XY	Low	int-1	NA	0	533	1	14.6	2	128	9.5	NA	0	0	1	1	0	0	0	0	0	0	0	0	1	0	0	0	0	0	0	0	0	0	0	0	0
PD7382a	GSM1420516	GSM1420516_MDS150.CEL	yes	yes	MDS	1	32	RAEB 2	2049	0	NA	0	46,XX	Low	int-2	NA	0	NA	1	7.1	2.2	76	12	NA	0	0	0	0	0	0	0	0	0	0	0	0	0	0	0	1	0	0	0	0	0	0	0	0	0
NA	GSM1420517	GSM1420517_MDS152.CEL	no	yes	MDS	1	43	RCMD	NA	NA	NA	NA	52,XX+1,del(5)(q13q33), +del(5)(q13q33), +6, +8, +11, +14	NA	NA	NA	NA	NA	NA	NA	NA	88	3	NA	NA	NA	NA	NA	NA	NA	NA	NA	NA	NA	NA	NA	NA	NA	NA	NA	NA	NA	NA	NA	NA	NA	NA	NA	NA
NA	GSM1420518	GSM1420518_MDS151.CEL	no	yes	MDS	0	75	RA	NA	NA	NA	NA	46XY, del(7)(q22)	NA	NA	NA	NA	NA	NA	NA	NA	181	2	NA	NA	NA	NA	NA	NA	NA	NA	NA	NA	NA	NA	NA	NA	NA	NA	NA	NA	NA	NA	NA	NA	NA	NA	NA	NA
PD7384a	GSM1420519	GSM1420519_MDS153.CEL	yes	yes	MDS	0	75	RAEB 2	692	1	547	1	46,XY	Low	int-2	NA	1	NA	1	10.8	NA	19	10	NA	0	0	0	0	0	1	1	0	0	0	0	1	0	0	1	0	0	0	0	0	0	0	0	0	0
PD7389a	GSM1420520	GSM1420520_MDS221.CEL	yes	no	MDS	1	69	RAEB 2	539	1	491	1	46,XX	Low	high	NA	1	1699	0	11.1	1.7	10	14	NA	0	0	1	0	1	0	1	0	0	0	0	0	0	0	0	0	0	0	0	0	0	0	0	0	0
PD7085a	GSM1420521	GSM1420521_MDS222.CEL	yes	no	MDS	0	70	RCMD-RS	1221	0	NA	0	46,XY(25)	Low	low	NA	0	519	0	10.8	2.4	348	3	NA	32	1	1	0	0	0	0	0	0	0	0	0	0	0	0	0	1	0	0	0	0	0	0	0	0
PD7378a	GSM1420522	GSM1420522_MDS155.CEL	yes	yes	MDS	1	47	RCMD-RS	2590	0	NA	0	46,XX	Low	low	NA	1	3200	0	11.1	3.7	182	1	NA	32	1	0	0	0	0	0	0	0	0	0	0	0	0	0	0	0	0	0	0	0	0	0	0	0
PD7112a	GSM1420523	GSM1420523_MDS156.CEL	yes	yes	MDS	0	51	RARS	2215	0	NA	0	46,XY	Low	low	NA	1	2998	1	10.7	0.97	144	1	NA	32	1	1	0	0	1	0	0	0	0	0	0	0	0	0	0	0	0	0	0	0	0	0	0	0
PD7098a	GSM1420524	GSM1420524_MDS157.CEL	yes	yes	MDS	1	71	RCMD-RS	2458	0	NA	0	47,XX,+8(2)	Int	int-1	NA	0	328	1	10.2	1.7	320	4	NA	29	1	0	0	0	0	0	0	0	0	0	0	0	0	0	0	0	0	0	0	0	0	0	0	0
NA	GSM1420525	GSM1420525_MDS223.CEL	no	no	MDS	1	77	CMML	NA	NA	NA	NA	46,XX	NA	NA	NA	NA	NA	NA	12.6	3.7	136	7	NA	NA	NA	NA	NA	NA	NA	NA	NA	NA	NA	NA	NA	NA	NA	NA	NA	NA	NA	NA	NA	NA	NA	NA	NA	NA
PD7379a	GSM1420526	GSM1420526_MDS158.CEL	yes	yes	MDS	0	57	RAEB 2	289	1	NA	0	42-44XY,der5,der7,-13,der16,der17,20q-,-22	High	high	NA	1	340	1	11.2	5.9	340	12	NA	0	0	0	0	0	1	0	0	1	0	0	0	0	0	0	0	0	0	0	0	0	0	0	0	0
PD7368a	GSM1420527	GSM1420527_MDS159.CEL	yes	yes	MDS	1	85	RA	2529	1	NA	0	46,XX	Low	low	NA	0	NA	1	9.4	2.8	224	1	NA	0	0	0	0	0	0	0	0	0	0	0	0	0	0	0	0	0	0	0	0	0	0	0	0	0
NA	GSM1420528	GSM1420528_MDS160.CEL	no	yes	MDS	0	55	RAEB2	NA	NA	NA	NA	46-52,XY,der(1;18)(q10q10), +der(1)?del(q21),-4, del(5)(q13q33),-9,-12,-13, der(14;15)(q10;q10),-15,-16,-18,-19,-21,+22,+6-11mar,1-dmin [cp8]	NA	NA	NA	NA	NA	NA	6.3	1.5	41	15	NA	NA	NA	NA	NA	NA	NA	NA	NA	NA	NA	NA	NA	NA	NA	NA	NA	NA	NA	NA	NA	NA	NA	NA	NA	NA
PD7380a	GSM1420529	GSM1420529_MDS161.CEL	yes	yes	MDS	0	48	RCMD-RS	287	1	NA	0	complex	High	int-2	NA	1	725	1	9.8	1.5	22	4	NA	33	0	0	0	0	0	0	0	1	0	0	0	0	0	0	0	0	0	0	0	0	0	0	0	0
NA	GSM1420530	GSM1420530_MDS162.CEL	no	yes	MDS	0	72	RCMD	NA	NA	NA	NA	46, XY, del(20)(q11.2)	NA	NA	NA	NA	NA	NA	11.8	0.7	100	3	NA	NA	NA	NA	NA	NA	NA	NA	NA	NA	NA	NA	NA	NA	NA	NA	NA	NA	NA	NA	NA	NA	NA	NA	NA	NA
PD7369a	GSM1420531	GSM1420531_MDS163.CEL	yes	yes	MDS	0	63	RAEB 1	1635	1	NA	0	46,XY	Low	int-1	NA	0	NA	1	10	0.08	92	10	NA	0	0	0	0	0	0	0	0	0	0	0	0	0	0	0	0	0	0	0	0	0	0	0	0	0
PD7370a	GSM1420532	GSM1420532_MDS224.CEL	yes	no	MDS	1	56	CMML	663	1	NA	0	46,XX	Low	NA	NA	0	NA	0	11.4	NA	336	6	NA	0	0	0	0	1	0	0	0	0	0	0	0	0	0	0	0	0	0	0	0	0	0	0	0	0
PD7371a	GSM1420533	GSM1420533_MDS225.CEL	yes	no	MDS	1	79	CMML	869	1	NA	0	46,XX	Low	low	NA	1	NA	1	11.9	NA	273	4	NA	0	0	1	0	0	0	0	0	0	0	0	0	0	0	0	0	0	0	0	0	0	0	0	0	0
PD7372a	GSM1420534	GSM1420534_MDS164.CEL	yes	yes	MDS	0	76	RAEB 2	2682	1	NA	0	46,XY(20),43-45,XY(4)	Low	int-2	NA	1	381	1	9.9	0.21	381	13.5	NA	0	0	0	0	0	0	0	1	0	0	1	1	0	0	0	0	0	0	0	0	0	0	0	0	0
NA	GSM1420535	GSM1420535_MDS165.CEL	no	yes	MDS	0	76	RA	NA	NA	NA	NA	46XY	NA	NA	NA	NA	NA	NA	9.5	2.5	321	3	NA	NA	NA	NA	NA	NA	NA	NA	NA	NA	NA	NA	NA	NA	NA	NA	NA	NA	NA	NA	NA	NA	NA	NA	NA	NA
NA	GSM1420536	GSM1420536_MDS166.CEL	no	yes	MDS	0	63	RCMD	NA	NA	NA	NA	46XY, del20q	NA	NA	NA	NA	NA	NA	8.2	0.5	41	2.5	NA	NA	NA	NA	NA	NA	NA	NA	NA	NA	NA	NA	NA	NA	NA	NA	NA	NA	NA	NA	NA	NA	NA	NA	NA	NA
NA	GSM1420537	GSM1420537_MDS167.CEL	no	yes	MDS	1	76	RAEB2	NA	NA	NA	NA	46XX, inv(3)(p12q13)	NA	NA	NA	NA	NA	NA	7.8	5	302	14	NA	NA	NA	NA	NA	NA	NA	NA	NA	NA	NA	NA	NA	NA	NA	NA	NA	NA	NA	NA	NA	NA	NA	NA	NA	NA
PD7374a	GSM1420538	GSM1420538_MDS168.CEL	yes	yes	MDS	1	66	5q-	2626	0	NA	0	46,XX,del(5)(q13q33)[9]45,XX,del(5)(q13q33)[3]	Low	low	NA	0	NA	1	9.5	6.1	305	4	NA	0	0	0	0	0	0	0	0	0	0	0	0	0	0	0	0	0	0	0	0	0	0	0	0	0
PD7375a	GSM1420539	GSM1420539_MDS169.CEL	yes	yes	MDS	1	77	RAEB 1	1040	1	NA	0	46,XX[17],44-45,XX[8]	Low	int-1	NA	0	73	1	13.1	1.06	100	6	NA	0	0	1	0	1	0	0	0	0	0	0	0	0	1	0	0	0	0	0	0	0	0	0	0	0
PD7111a	GSM1420540	GSM1420540_MDS170.CEL	yes	yes	MDS	0	74	RCMD	470	1	NA	0	46-47,XY,+19[2]46,XY[16]44-45,XY[7]	Int	int-1	NA	1	1787	1	9.1	5.4	213	4	NA	4	1	0	0	0	1	0	0	0	0	0	0	0	0	0	0	0	0	0	0	0	0	0	0	0
PD7381a	GSM1420541	GSM1420541_MDS171.CEL	yes	yes	MDS	0	81	RCMD-RS	1104	1	NA	0	46,XY	Low	low	NA	1	837	1	9.8	5.2	191	0.5	NA	15	1	1	0	0	1	0	0	0	0	0	0	0	0	0	0	0	0	0	0	0	0	0	0	0
PD7376a	GSM1420542	GSM1420542_MDS172.CEL	yes	yes	MDS	0	77	RCMD	372	1	NA	0	46,XY	Low	low	NA	1	NA	1	10.1	1.4	183	0	NA	0	0	1	0	0	0	0	0	0	0	0	0	0	0	0	0	0	0	0	0	1	0	0	0	0
PD7071a	GSM1420543	GSM1420543_MDS173.CEL	yes	yes	MDS	0	69	RARS	1972	1	NA	0	46,XY,(15),42-45XY(7)	Low	low	NA	0	833	0	10.8	2.6	349	2	NA	15	1	0	0	0	0	0	0	0	0	0	0	0	0	0	0	0	0	0	0	0	0	0	0	0
PD7088a	GSM1420544	GSM1420544_MDS174.CEL	yes	yes	MDS	1	76	RCMD-RS	499	1	NA	0	46,XX,del5(1)	Low	low	NA	1	3804	1	9.2	6.3	195	5	NA	0	1	0	0	0	1	0	0	0	0	0	0	0	0	0	0	0	0	0	0	0	0	0	0	0
PD7072a	GSM1420545	GSM1420545_MDS176.CEL	yes	yes	MDS	1	69	RCMD-RS	710	1	NA	0	46,XX	Low	low	NA	0	349	1	8.9	3.9	355	4.5	NA	15	1	1	0	0	0	0	0	0	0	0	0	0	0	0	0	0	0	0	0	0	0	0	0	0
PD7377a	GSM1420546	GSM1420546_MDS226.CEL	yes	no	MDS	0	67	CMML	1352	1	NA	0	45,XY	Low	int-1	NA	0	168	1	11.5	3.9	68	16	NA	0	0	1	0	0	0	0	0	0	0	0	0	1	0	0	0	0	0	0	0	0	0	0	0	0
PD7099a	GSM1420547	GSM1420547_MDS178.CEL	yes	yes	MDS	1	80	RCMD-RS	2350	0	NA	0	46,XX,9qh+(21)42-45,XX,9hq+[21]	Int	int-1	NA	0	230	0	10.6	4.4	419	2	NA	0	1	1	0	0	0	0	0	0	0	0	0	0	0	0	0	0	0	0	0	0	0	0	0	0
PD7079a	GSM1420548	GSM1420548_MDS179.CEL	yes	yes	MDS	0	77	RCMD-RS	395	0	NA	NA	46,XY	Low	int-1	NA	1	3470	1	9.1	3	35	3	NA	15	1	1	0	0	1	0	0	0	0	0	0	0	0	0	0	0	0	0	0	0	0	0	0	0
NA	GSM1420549	GSM1420549_MDS180.CEL	no	yes	MDS	0	78	RCMD	NA	NA	NA	NA	46XY del(20)(q11.2-12)	NA	NA	NA	NA	NA	NA	NA	NA	160	1	NA	NA	NA	NA	NA	NA	NA	NA	NA	NA	NA	NA	NA	NA	NA	NA	NA	NA	NA	NA	NA	NA	NA	NA	NA	NA
NA	GSM1420550	GSM1420550_MDS181.CEL	no	yes	MDS	0	69	RCMD	NA	NA	NA	NA	46XY, -7, +21	NA	NA	NA	NA	NA	NA	NA	NA	82	4	NA	NA	NA	NA	NA	NA	NA	NA	NA	NA	NA	NA	NA	NA	NA	NA	NA	NA	NA	NA	NA	NA	NA	NA	NA	NA
NA	GSM1420551	GSM1420551_MDS183.CEL	no	yes	MDS	0	66	NA	NA	NA	NA	NA	45, XY -7 del(20)(q12) [22] 44, XY, -7 del(20)(q12) [3] 46, XY [1]	NA	NA	NA	NA	NA	NA	NA	NA	NA	NA	NA	NA	NA	NA	NA	NA	NA	NA	NA	NA	NA	NA	NA	NA	NA	NA	NA	NA	NA	NA	NA	NA	NA	NA	NA	NA
NA	GSM1420552	GSM1420552_NBM01.CEL	no	yes	Normal	NA	NA	NA	NA	NA	NA	NA	NA	NA	NA	NA	NA	NA	NA	NA	NA	NA	NA	NA	NA	NA	NA	NA	NA	NA	NA	NA	NA	NA	NA	NA	NA	NA	NA	NA	NA	NA	NA	NA	NA	NA	NA	NA	NA
NA	GSM1420553	GSM1420553_NBM02.CEL	no	yes	Normal	NA	NA	NA	NA	NA	NA	NA	NA	NA	NA	NA	NA	NA	NA	NA	NA	NA	NA	NA	NA	NA	NA	NA	NA	NA	NA	NA	NA	NA	NA	NA	NA	NA	NA	NA	NA	NA	NA	NA	NA	NA	NA	NA	NA
NA	GSM1420554	GSM1420554_NBM03.CEL	no	yes	Normal	NA	NA	NA	NA	NA	NA	NA	NA	NA	NA	NA	NA	NA	NA	NA	NA	NA	NA	NA	NA	NA	NA	NA	NA	NA	NA	NA	NA	NA	NA	NA	NA	NA	NA	NA	NA	NA	NA	NA	NA	NA	NA	NA	NA
NA	GSM1420555	GSM1420555_NBM04.CEL	no	yes	Normal	NA	NA	NA	NA	NA	NA	NA	NA	NA	NA	NA	NA	NA	NA	NA	NA	NA	NA	NA	NA	NA	NA	NA	NA	NA	NA	NA	NA	NA	NA	NA	NA	NA	NA	NA	NA	NA	NA	NA	NA	NA	NA	NA	NA
NA	GSM1420556	GSM1420556_NBM05.CEL	no	yes	Normal	NA	NA	NA	NA	NA	NA	NA	NA	NA	NA	NA	NA	NA	NA	NA	NA	NA	NA	NA	NA	NA	NA	NA	NA	NA	NA	NA	NA	NA	NA	NA	NA	NA	NA	NA	NA	NA	NA	NA	NA	NA	NA	NA	NA
NA	GSM1420557	GSM1420557_NBM06.CEL	no	yes	Normal	NA	NA	NA	NA	NA	NA	NA	NA	NA	NA	NA	NA	NA	NA	NA	NA	NA	NA	NA	NA	NA	NA	NA	NA	NA	NA	NA	NA	NA	NA	NA	NA	NA	NA	NA	NA	NA	NA	NA	NA	NA	NA	NA	NA
NA	GSM1420558	GSM1420558_NBM07.CEL	no	yes	Normal	NA	NA	NA	NA	NA	NA	NA	NA	NA	NA	NA	NA	NA	NA	NA	NA	NA	NA	NA	NA	NA	NA	NA	NA	NA	NA	NA	NA	NA	NA	NA	NA	NA	NA	NA	NA	NA	NA	NA	NA	NA	NA	NA	NA
NA	GSM1420559	GSM1420559_NBM08.CEL	no	yes	Normal	NA	NA	NA	NA	NA	NA	NA	NA	NA	NA	NA	NA	NA	NA	NA	NA	NA	NA	NA	NA	NA	NA	NA	NA	NA	NA	NA	NA	NA	NA	NA	NA	NA	NA	NA	NA	NA	NA	NA	NA	NA	NA	NA	NA
NA	GSM1420560	GSM1420560_NBM09.CEL	no	yes	Normal	NA	NA	NA	NA	NA	NA	NA	NA	NA	NA	NA	NA	NA	NA	NA	NA	NA	NA	NA	NA	NA	NA	NA	NA	NA	NA	NA	NA	NA	NA	NA	NA	NA	NA	NA	NA	NA	NA	NA	NA	NA	NA	NA	NA
NA	GSM1420561	GSM1420561_NBM10.CEL	no	yes	Normal	NA	NA	NA	NA	NA	NA	NA	NA	NA	NA	NA	NA	NA	NA	NA	NA	NA	NA	NA	NA	NA	NA	NA	NA	NA	NA	NA	NA	NA	NA	NA	NA	NA	NA	NA	NA	NA	NA	NA	NA	NA	NA	NA	NA
NA	GSM1420562	GSM1420562_NBM11.CEL	no	yes	Normal	NA	NA	NA	NA	NA	NA	NA	NA	NA	NA	NA	NA	NA	NA	NA	NA	NA	NA	NA	NA	NA	NA	NA	NA	NA	NA	NA	NA	NA	NA	NA	NA	NA	NA	NA	NA	NA	NA	NA	NA	NA	NA	NA	NA
NA	GSM1420563	GSM1420563_NBM12.CEL	no	yes	Normal	NA	NA	NA	NA	NA	NA	NA	NA	NA	NA	NA	NA	NA	NA	NA	NA	NA	NA	NA	NA	NA	NA	NA	NA	NA	NA	NA	NA	NA	NA	NA	NA	NA	NA	NA	NA	NA	NA	NA	NA	NA	NA	NA	NA
NA	GSM1420564	GSM1420564_NBM13.CEL	no	yes	Normal	NA	NA	NA	NA	NA	NA	NA	NA	NA	NA	NA	NA	NA	NA	NA	NA	NA	NA	NA	NA	NA	NA	NA	NA	NA	NA	NA	NA	NA	NA	NA	NA	NA	NA	NA	NA	NA	NA	NA	NA	NA	NA	NA	NA
NA	GSM1420565	GSM1420565_NBM14.CEL	no	yes	Normal	NA	NA	NA	NA	NA	NA	NA	NA	NA	NA	NA	NA	NA	NA	NA	NA	NA	NA	NA	NA	NA	NA	NA	NA	NA	NA	NA	NA	NA	NA	NA	NA	NA	NA	NA	NA	NA	NA	NA	NA	NA	NA	NA	NA
NA	GSM1420566	GSM1420566_NBM15.CEL	no	yes	Normal	NA	NA	NA	NA	NA	NA	NA	NA	NA	NA	NA	NA	NA	NA	NA	NA	NA	NA	NA	NA	NA	NA	NA	NA	NA	NA	NA	NA	NA	NA	NA	NA	NA	NA	NA	NA	NA	NA	NA	NA	NA	NA	NA	NA
NA	GSM1420567	GSM1420567_NBM16.CEL	no	yes	Normal	NA	NA	NA	NA	NA	NA	NA	NA	NA	NA	NA	NA	NA	NA	NA	NA	NA	NA	NA	NA	NA	NA	NA	NA	NA	NA	NA	NA	NA	NA	NA	NA	NA	NA	NA	NA	NA	NA	NA	NA	NA	NA	NA	NA
NA	GSM1420568	GSM1420568_NBM17.CEL	no	yes	Normal	NA	NA	NA	NA	NA	NA	NA	NA	NA	NA	NA	NA	NA	NA	NA	NA	NA	NA	NA	NA	NA	NA	NA	NA	NA	NA	NA	NA	NA	NA	NA	NA	NA	NA	NA	NA	NA	NA	NA	NA	NA	NA	NA	NA
[truncated: 40 more columns]
