# Supplementary material for: Combining gene mutation with gene expression data improves outcome prediction in myelodysplastic syndromes
Source: Nat Commun. 2015 Jan 9;6:5901. doi: 10.1038/ncomms6901 (PMC4338540; doi:10.1038/ncomms6901)
Supplement: Supplementary Data 3 — Gene-level expression fold changes and test results [file ncomms6901-s4.txt]

## Supplementary Data 3																																																																					
ENTREZID	SYMBOL	GENENAME	CHR	CHRLOC	offset	SF3B1	TET2	SRSF2	ASXL1	DNMT3A	RUNX1	U2AF1	TP53	EZH2	STAG2	ZRSR2	JAK2	del.5q.	tri.8.	del.12p.	del.20q.	Normal	Gender	Age	AveExpr	F	P.Value	adj.P.Val	R2.genetics	P.R2.genetics	P.offset	P.SF3B1	P.TET2	P.SRSF2	P.ASXL1	P.DNMT3A	P.RUNX1	P.U2AF1	P.TP53	P.EZH2	P.STAG2	P.ZRSR2	P.JAK2	P.del(5q)	P.tri(8)	P.del(12p)	P.del(20q)	P.Normal	P.Gender	P.Age	Test.SF3B1	Test.TET2	Test.SRSF2	Test.ASXL1	Test.DNMT3A	Test.RUNX1	Test.U2AF1	Test.TP53	Test.EZH2	Test.STAG2	Test.ZRSR2	Test.JAK2	Test.del(5q)	Test.tri(8)	Test.del(12p)	Test.del(20q)	Test.Normal	Test.Gender	Test.Age
22	ABCB7	"ATP-binding cassette, sub-family B (MDR/TAP), member 7"	X	-74273105	9.05	-1.58	0.0872	-0.326	-0.0885	0.127	0.26	0.0489	0.00682	0.00872	0.411	0.221	-0.251	-1.02	0.0429	-0.349	0.378	-0.348	-0.0568	-0.00285	8.44	10.9	2.41E-18	4.29E-15	0.602	6.01E-31	1.30E-106	5.50E-21	0.56	0.09	0.57	0.53	0.27	0.84	0.98	0.97	0.087	0.48	0.39	9.00E-09	0.87	0.2	0.17	0.062	0.64	0.6	-1	0	0	0	0	0	0	0	0	0	0	0	-1	0	0	0	0	0	0
11138	TBC1D8	"TBC1 domain family, member 8 (with GRAM domain)"	2	-101623690	4.37	1.15	0.245	0.267	0.105	-0.0213	-0.208	0.627	-0.0798	0.254	0.143	0.156	-0.287	-0.436	0.216	-0.205	-0.594	0.0495	-0.0358	0.000322	4.71	9.06	1.36E-15	2.07E-12	0.566	6.15E-26	7.00E-78	3.80E-17	0.052	0.1	0.43	0.9	0.3	0.0034	0.73	0.25	0.48	0.55	0.24	0.0023	0.32	0.38	0.012	0.75	0.73	0.94	1	0	0	0	0	0	0	0	0	0	0	0	0	0	0	0	0	0	0
9897	KIAA0196	KIAA0196	8	-126036503	9.03	-1.3	0.0181	0.0448	0.0528	-0.0288	-0.0731	-0.00137	0.0218	0.112	0.109	0.0684	-0.705	-0.276	0.239	0.0208	0.253	-0.173	-0.124	0.000602	8.61	8.24	2.66E-14	3.80E-11	0.534	4.56E-22	6.00E-110	1.40E-17	0.9	0.8	0.72	0.88	0.74	1	0.93	0.64	0.63	0.81	0.01	0.078	0.32	0.94	0.33	0.32	0.27	0.91	-1	0	0	0	0	0	0	0	0	0	0	0	0	0	0	0	0	0	0
23168	RTF1	"Rtf1, Paf1/RNA polymerase II complex component, homolog (S. cerevisiae)"	15	41709302	6.73	-0.615	-0.0039	-0.0825	-0.0131	0.0776	-0.0356	-0.112	-0.00617	0.0356	-0.0184	0.152	-0.17	-0.0621	0.00735	0.159	0.187	-0.0356	-0.0594	9.55E-05	6.53	8.12	4.15E-14	5.22E-11	0.533	5.06E-22	3.70E-136	8.40E-19	0.95	0.31	0.84	0.37	0.72	0.29	0.96	0.74	0.86	0.25	0.17	0.38	0.95	0.17	0.11	0.65	0.25	0.97	-1	0	0	0	0	0	0	0	0	0	0	0	0	0	0	0	0	0	0
79632	FAM184A	"family with sequence similarity 184, member A"	6	-119280996	2.55	0.0457	-0.134	0.454	0.326	0.00585	-0.492	0.271	0.211	1.1	0.321	0.053	-0.0907	0.0316	-0.306	-0.21	-0.419	-0.0612	0.0888	0.00851	2.69	7.22	1.34E-12	1.30E-09	0.516	3.53E-20	6.50E-73	0.55	0.099	2.80E-05	0.00022	0.96	0.00023	0.048	0.16	2.20E-12	0.015	0.76	0.57	0.73	0.029	0.16	0.006	0.55	0.18	0.0047	0	0	1	1	0	-1	0	0	1	0	0	0	0	0	0	0	0	0	0
22925	PLA2R1	"phospholipase A2 receptor 1, 180kDa"	2	-160802326	2.4	-0.018	-0.0717	0.021	0.131	0.00309	-0.0847	0.0994	0.0647	0.367	0.0915	0.0332	-0.0102	-0.0242	-0.109	-0.0747	-0.148	-0.0493	0.00936	0.00106	2.41	6.96	3.79E-12	3.37E-09	0.503	6.59E-19	9.00E-125	0.49	0.011	0.56	1.80E-05	0.94	0.059	0.034	0.21	6.00E-12	0.043	0.57	0.85	0.44	0.023	0.15	0.0046	0.16	0.68	0.3	0	0	0	1	0	0	0	0	1	0	0	0	0	0	0	0	0	0	0
4594	MUT	methylmalonyl CoA mutase	6	-49398073	8.71	-0.863	-0.0829	0.0209	0.149	0.213	0.16	-0.0411	-0.339	0.159	0.0652	0.0755	0.208	-0.0226	-0.0215	-0.103	-0.0745	-0.114	0.118	0.00388	8.54	6.57	1.82E-11	1.25E-08	0.499	1.48E-18	2.70E-128	4.30E-17	0.38	0.86	0.14	0.1	0.29	0.79	0.053	0.33	0.67	0.7	0.26	0.83	0.89	0.55	0.67	0.33	0.13	0.26	-1	0	0	0	0	0	0	0	0	0	0	0	0	0	0	0	0	0	0
6160	RPL31	ribosomal protein L31	2	101618691	8.96	0.952	0.0608	0.429	0.0959	0.0193	0.179	0.502	-0.253	0.327	0.482	0.0357	-0.0958	-0.49	0.406	-0.0489	-0.701	0.133	-0.016	0.00595	9.29	7.15	1.78E-12	1.66E-09	0.497	2.24E-18	8.10E-113	2.00E-12	0.64	0.012	0.49	0.91	0.39	0.023	0.29	0.15	0.023	0.9	0.71	0.001	0.071	0.84	0.0043	0.41	0.88	0.21	1	0	0	0	0	0	0	0	0	0	0	0	-1	0	0	0	0	0	0
54882	ANKHD1	ankyrin repeat and KH domain containing 1	5	139781399	8.07	-0.203	0.128	-0.00999	-0.0193	0.076	-0.00016	-0.281	-0.253	0.17	0.243	0.279	-0.323	-1.06	-0.0599	-0.297	0.2	0.00592	-0.12	-0.00162	7.83	7.62	2.80E-13	3.15E-10	0.492	7.07E-18	6.60E-120	0.036	0.21	0.94	0.86	0.59	1	0.1	0.18	0.34	0.14	0.2	0.11	8.20E-16	0.73	0.12	0.29	0.96	0.15	0.66	0	0	0	0	0	0	0	0	0	0	0	0	-1	0	0	0	0	0	0
133619	PRRC1	proline-rich coiled-coil 1	5	126853309	8.41	0.0445	-0.0713	-0.0288	-0.0675	0.317	-0.237	-0.0842	-0.403	0.258	-0.163	0.479	-0.104	-0.995	0.159	-0.0675	0.0201	-0.182	0.0398	0.00174	8.25	6.39	3.81E-11	2.47E-08	0.49	1.11E-17	2.90E-122	0.64	0.48	0.83	0.53	0.024	0.15	0.62	0.034	0.15	0.32	0.027	0.6	1.60E-14	0.36	0.72	0.92	0.15	0.63	0.64	0	0	0	0	0	0	0	0	0	0	0	0	-1	0	0	0	0	0	0
7318	UBA7	ubiquitin-like modifier activating enzyme 7	3	-49842638	8.83	-1.48	-0.0255	-0.0866	0.107	-0.0592	0.372	-0.223	0.281	0.423	0.396	-0.0437	-0.685	-0.665	-0.359	-0.701	0.302	-0.518	-0.126	0.0027	8.23	6.78	7.76E-12	6.14E-09	0.484	3.45E-17	5.10E-93	1.00E-13	0.89	0.72	0.59	0.82	0.22	0.48	0.42	0.2	0.19	0.91	0.064	0.002	0.27	0.045	0.39	0.029	0.41	0.69	-1	0	0	0	0	0	0	0	0	0	0	0	0	0	0	0	0	0	0
9915	ARNT2	aryl-hydrocarbon receptor nuclear translocator 2	15	80696692	2.87	0.0752	-0.285	1.27	1.1	-0.0583	-1.42	0.729	-0.127	2.14	0.661	-0.0456	-0.15	0.0366	-0.844	0.185	-0.666	-0.309	-0.0873	0.0172	3.09	6.76	8.31E-12	6.35E-09	0.484	3.48E-17	3.10E-34	0.71	0.19	1.30E-05	4.40E-06	0.84	7.80E-05	0.047	0.75	1.00E-07	0.061	0.92	0.72	0.88	0.025	0.64	0.1	0.26	0.62	0.032	0	0	1	1	0	-1	0	0	1	0	0	0	0	0	0	0	0	0	0
84105	PCBD2	pterin-4 alpha-carbinolamine dehydratase/dimerization cofactor of hepatocyte nuclear factor 1 alpha (TCF1) 2	5	134240810	6.08	0.0776	0.18	-0.114	-0.213	0.239	-0.143	-0.497	-0.0183	0.208	0.204	0.0629	-0.0335	-1.15	-0.0643	-0.236	-0.0172	-0.0166	0.0637	0.00105	5.94	6.17	9.39E-11	5.74E-08	0.481	5.99E-17	2.80E-97	0.49	0.13	0.46	0.092	0.14	0.45	0.014	0.93	0.32	0.29	0.8	0.89	3.30E-14	0.75	0.28	0.94	0.91	0.51	0.81	0	0	0	0	0	0	0	0	0	0	0	0	-1	0	0	0	0	0	0
404734	ANKHD1-EIF4EBP3	ANKHD1-EIF4EBP3 readthrough	5	139781399	8.03	-0.193	0.142	-0.0283	0.0186	0.0372	-0.0252	-0.262	-0.298	0.134	0.243	0.256	-0.253	-1.02	-0.016	-0.237	0.221	-0.0225	-0.137	-0.00439	7.79	7.31	9.23E-13	9.39E-10	0.48	7.03E-17	7.20E-121	0.041	0.15	0.83	0.86	0.79	0.88	0.12	0.11	0.44	0.13	0.23	0.2	2.20E-15	0.93	0.2	0.24	0.86	0.095	0.23	0	0	0	0	0	0	0	0	0	0	0	0	-1	0	0	0	0	0	0
9812	KIAA0141	KIAA0141	5	141303385	6.27	-0.092	0.11	-0.0117	0.0488	-0.0124	0.189	-0.151	-0.109	0.133	0.14	-0.0331	0.0176	-0.695	0.282	-0.247	-0.0355	-0.198	-0.0628	-0.000388	6.14	6.95	3.94E-12	3.37E-09	0.478	1.21E-16	4.70E-124	0.18	0.14	0.9	0.53	0.9	0.11	0.22	0.42	0.3	0.24	0.83	0.9	7.60E-14	0.027	0.071	0.79	0.033	0.3	0.89	0	0	0	0	0	0	0	0	0	0	0	0	-1	0	0	0	0	0	0
288	ANK3	"ankyrin 3, node of Ranvier (ankyrin G)"	10	-61786056	2.91	-0.0526	-0.295	0.704	0.223	0.0597	-0.841	0.188	0.613	1.13	0.755	0.00608	0.0515	-0.0358	-0.45	-0.55	-0.439	0.311	0.107	0.0079	3.04	6.11	1.21E-10	7.01E-08	0.475	2.15E-16	1.20E-60	0.64	0.014	1.10E-05	0.078	0.71	2.20E-05	0.35	0.0061	2.60E-07	0.00014	0.98	0.83	0.79	0.029	0.014	0.049	0.039	0.27	0.072	0	0	1	0	0	-1	0	0	1	1	0	0	0	0	0	0	0	0	0
1519	CTSO	cathepsin O	4	-156845270	6.83	-1.2	0.189	0.0978	-0.142	-0.0906	-0.133	0.422	0.0552	0.0113	0.443	0.111	-0.0883	-0.403	-0.192	-0.805	0.124	-0.0761	-0.399	0.00309	6.32	7.88	1.02E-13	1.22E-10	0.472	3.93E-16	1.80E-88	5.70E-13	0.24	0.63	0.4	0.68	0.6	0.12	0.85	0.97	0.086	0.74	0.78	0.025	0.48	0.0069	0.67	0.7	0.0026	0.6	-1	0	0	0	0	0	0	0	0	0	0	0	0	0	0	0	0	0	0
368	ABCC6	"ATP-binding cassette, sub-family C (CFTR/MRP), member 6"	16	-16315044	3.2	0.108	-0.188	0.64	0.593	-0.0101	-0.688	0.166	0.163	0.801	0.367	-0.145	-0.172	0.2	-0.21	-0.0869	-0.394	-0.215	0.00795	0.0101	3.35	6.45	2.97E-11	1.99E-08	0.464	1.65E-15	1.80E-71	0.27	0.074	5.40E-06	3.80E-07	0.94	7.10E-05	0.34	0.4	2.30E-05	0.031	0.51	0.4	0.091	0.24	0.65	0.044	0.1	0.93	0.0091	0	0	1	1	0	-1	0	0	1	0	0	0	0	0	0	0	0	0	0
2737	GLI3	GLI family zinc finger 3	7	-42000548	3.23	0.0584	-0.043	0.0289	0.0508	-0.0283	0.0084	-0.0206	0.236	0.284	-0.0331	0.0494	-0.0535	0.0183	-0.0818	-0.0662	-0.00997	0.0227	0.00554	0.000845	3.26	5.95	2.39E-10	1.21E-07	0.464	1.53E-15	2.00E-151	0.0063	0.057	0.32	0.034	0.36	0.82	0.59	9.10E-08	4.00E-11	0.36	0.3	0.22	0.47	0.035	0.11	0.81	0.42	0.76	0.3	0	0	0	0	0	0	0	1	1	0	0	0	0	0	0	0	0	0	0
1288	COL4A6	"collagen, type IV, alpha 6"	X	-107398837	2.3	0.0243	-0.0473	0.48	0.132	-0.0421	-0.444	0.453	0.0228	0.622	0.698	-0.0925	-0.195	0.0071	-0.199	-0.169	-0.236	-0.078	0.0694	0.00444	2.41	5.94	2.49E-10	1.21E-07	0.462	2.20E-15	1.90E-67	0.75	0.56	1.10E-05	0.13	0.71	0.00089	0.0012	0.88	2.40E-05	4.80E-07	0.59	0.22	0.94	0.16	0.26	0.12	0.45	0.3	0.14	0	0	1	0	0	-1	1	0	1	1	0	0	0	0	0	0	0	0	0
6885	MAP3K7	mitogen-activated protein kinase kinase kinase 7	6	-91223292	6.97	-0.791	0.0641	-0.0801	-0.0268	-0.0772	-0.00861	0.0195	-0.0705	-0.0173	-0.0829	0.164	0.0231	0.000869	-0.159	0.0424	0.294	0.143	-0.112	-0.00323	6.74	6.62	1.44E-11	1.03E-08	0.461	2.96E-15	5.20E-115	1.70E-14	0.51	0.52	0.79	0.56	0.96	0.9	0.69	0.92	0.6	0.42	0.9	0.99	0.34	0.81	0.1	0.24	0.16	0.36	-1	0	0	0	0	0	0	0	0	0	0	0	0	0	0	0	0	0	0
3313	HSPA9	heat shock 70kDa protein 9 (mortalin)	5	-137890571	8.44	0.091	0.0668	-0.0564	-0.0217	-0.0405	0.206	-0.21	-0.356	-0.0642	-0.0992	0.0792	-0.127	-0.781	0.196	0.0525	0.255	-0.0972	-0.0682	-0.000463	8.31	6.01	1.85E-10	9.62E-08	0.459	3.73E-15	1.90E-132	0.25	0.43	0.6	0.81	0.72	0.13	0.14	0.024	0.66	0.47	0.66	0.44	1.80E-13	0.18	0.74	0.1	0.36	0.32	0.88	0	0	0	0	0	0	0	0	0	0	0	0	-1	0	0	0	0	0	0
4124	MAN2A1	"mannosidase, alpha, class 2A, member 1"	5	109025156	8.18	-0.833	0.0372	-0.113	0.105	0.21	-0.0562	0.158	0.193	-0.0149	0.184	0.455	0.205	-0.718	0.122	-0.581	0.0597	-0.00811	0.0111	0.00307	7.92	6.27	6.16E-11	3.87E-08	0.453	1.16E-14	7.80E-113	1.10E-11	0.75	0.46	0.4	0.2	0.77	0.43	0.38	0.94	0.34	0.071	0.38	3.30E-07	0.55	0.009	0.79	0.96	0.91	0.48	-1	0	0	0	0	0	0	0	0	0	0	0	-1	0	0	0	0	0	0
54996	Mar-02	mitochondrial amidoxime reducing component 2	1	220921676	2.83	0.127	-0.0242	1.55	0.577	-0.274	-1.27	1.22	0.456	1.85	0.598	-0.31	-0.18	-0.0697	0.125	-0.311	-0.296	-0.333	0.233	0.0186	3.23	6.05	1.52E-10	8.35E-08	0.45	2.03E-14	9.50E-36	0.51	0.91	3.70E-08	0.0088	0.33	0.00018	0.00056	0.23	8.80E-07	0.073	0.47	0.65	0.76	0.72	0.41	0.44	0.2	0.17	0.015	0	0	1	0	0	-1	1	0	1	0	0	0	0	0	0	0	0	0	0
7275	TUB	tubby bipartite transcription factor	11	8060180	2.45	0.0125	-0.0967	0.335	0.243	0.0195	-0.298	0.28	-0.0248	0.493	0.136	-0.0868	-0.11	0.00669	-0.204	-0.0362	-0.143	-0.071	0.0389	0.00361	2.52	5.43	2.17E-09	8.14E-07	0.443	6.18E-14	4.90E-89	0.81	0.088	9.90E-06	8.20E-05	0.8	0.0013	0.0037	0.81	1.80E-06	0.14	0.47	0.32	0.92	0.037	0.73	0.17	0.32	0.4	0.082	0	0	1	1	0	-1	0	0	1	0	0	0	0	0	0	0	0	0	0
79770	TXNDC15	thioredoxin domain containing 15	5	134209460	8.34	0.131	0.071	0.167	-0.0274	0.0375	-0.306	-0.0332	-0.242	0.416	0.165	0.121	-0.134	-0.83	0.0102	-0.262	-0.292	-0.162	-0.105	0.00276	8.2	6.07	1.44E-10	8.11E-08	0.44	1.07E-13	9.10E-123	0.16	0.48	0.2	0.8	0.78	0.058	0.84	0.19	0.018	0.31	0.57	0.49	1.80E-11	0.95	0.16	0.12	0.2	0.2	0.45	0	0	0	0	0	0	0	0	0	0	0	0	-1	0	0	0	0	0	0
54997	TESC	tescalcin	12	-117476728	4.18	0.345	-0.00727	-0.153	0.0389	-0.112	0.311	0.196	-0.246	0.0571	-1.55	-0.344	-0.0343	0.0216	-0.345	0.645	-0.213	-0.26	0.006	-0.0138	4.15	6.01	1.81E-10	9.62E-08	0.438	1.52E-13	1.90E-74	0.0048	0.95	0.36	0.77	0.52	0.13	0.37	0.3	0.8	1.20E-11	0.21	0.89	0.88	0.12	0.0075	0.37	0.11	0.95	0.004	0	0	0	0	0	0	0	0	0	-1	0	0	0	0	0	0	0	0	0
166348	KBTBD12	kelch repeat and BTB (POZ) domain containing 12	3	127641902	3.01	1.54	-0.448	0.599	0.538	0.515	-0.0973	-0.112	-0.459	1.77	-0.269	0.382	0.989	-0.0824	-0.735	1.06	0.551	-0.0383	0.0719	0.00535	3.64	5.67	7.64E-10	3.34E-07	0.436	2.21E-13	3.50E-30	2.10E-09	0.079	0.07	0.047	0.14	0.81	0.79	0.33	0.00011	0.51	0.48	0.048	0.77	0.094	0.026	0.24	0.9	0.73	0.56	1	0	0	0	0	0	0	0	1	0	0	0	0	0	0	0	0	0	0
85480	TSLP	thymic stromal lymphopoietin	5	110405778	2.69	-0.228	-0.496	1.49	0.616	-0.0333	-0.947	0.899	0.687	2.65	0.657	0.419	-0.219	-0.137	0.0422	-0.965	-0.451	-0.556	0.276	0.0277	2.93	5.54	1.37E-09	5.44E-07	0.434	3.02E-13	1.10E-26	0.34	0.051	1.20E-05	0.023	0.92	0.021	0.036	0.14	1.70E-08	0.11	0.43	0.66	0.63	0.92	0.041	0.34	0.081	0.18	0.0033	0	0	1	0	0	0	0	0	1	0	0	0	0	0	0	0	0	0	0
10003	NAALAD2	N-acetylated alpha-linked acidic dipeptidase 2	11	89867818	2.37	-0.039	-0.107	0.247	0.132	-0.0185	-0.312	0.21	0.0287	0.553	0.479	-0.0361	0.0284	0.0116	-0.192	-0.151	-0.237	-0.0742	0.0175	0.00452	2.41	5.3	3.82E-09	1.22E-06	0.433	3.44E-13	7.70E-82	0.51	0.092	0.0029	0.05	0.83	0.0024	0.049	0.81	1.60E-06	6.20E-06	0.79	0.82	0.87	0.077	0.2	0.044	0.35	0.73	0.051	0	0	0	0	0	0	0	0	1	1	0	0	0	0	0	0	0	0	0
27330	RPS6KA6	"ribosomal protein S6 kinase, 90kDa, polypeptide 6"	X	-83313354	2.34	0.00704	-0.0393	0.208	0.124	-0.0553	-0.248	0.138	-0.0531	0.304	0.27	-0.0389	-0.0607	0.117	-0.131	-0.0433	-0.145	0.0316	-0.0371	0.00227	2.38	5.23	5.15E-09	1.59E-06	0.432	4.35E-13	5.00E-101	0.86	0.36	0.00024	0.0069	0.34	0.00042	0.056	0.5	7.70E-05	0.00014	0.67	0.47	0.016	0.075	0.58	0.069	0.56	0.29	0.15	0	0	1	0	0	-1	0	0	1	1	0	0	0	0	0	0	0	0	0
1452	CSNK1A1	"casein kinase 1, alpha 1"	5	-148874845	7.3	-0.268	0.0432	0.108	-0.215	0.106	0.0364	0.126	-0.0892	-0.162	0.0485	0.128	-0.0845	-0.703	0.105	-0.483	0.427	-0.0479	-0.0107	0.00162	7.12	6.15	9.96E-11	5.91E-08	0.431	5.15E-13	4.50E-125	0.00086	0.61	0.32	0.017	0.36	0.79	0.37	0.57	0.27	0.72	0.47	0.61	1.20E-11	0.47	0.0023	0.0069	0.65	0.88	0.6	-1	0	0	0	0	0	0	0	0	0	0	0	-1	0	0	0	0	0	0
4139	MARK1	MAP/microtubule affinity-regulating kinase 1	1	220701568	2.37	-0.0217	-0.0215	0.0158	0.0615	0.0143	-0.123	0.00398	0.0108	0.495	-0.0572	-0.0428	-0.0471	0.0401	-0.11	0.00356	-0.121	0.00323	0.00231	0.00129	2.38	4.92	2.04E-08	4.68E-06	0.43	5.47E-13	2.20E-114	0.49	0.52	0.71	0.083	0.75	0.023	0.94	0.86	4.80E-14	0.29	0.54	0.47	0.28	0.056	0.95	0.051	0.94	0.93	0.29	0	0	0	0	0	0	0	0	1	0	0	0	0	0	0	0	0	0	0
819	CAMLG	calcium modulating ligand	5	134074170	10.8	0.0522	-0.138	0.0868	-0.0422	0.138	0.357	0.118	-0.505	0.452	0.278	0.436	0.00215	-0.978	0.272	-0.359	-0.404	-0.204	-0.0536	0.00373	10.7	5.79	4.64E-10	2.15E-07	0.429	7.03E-13	8.00E-126	0.65	0.26	0.58	0.74	0.41	0.071	0.57	0.027	0.036	0.16	0.092	0.99	7.80E-11	0.2	0.11	0.078	0.18	0.59	0.41	0	0	0	0	0	0	0	0	0	0	0	0	-1	0	0	0	0	0	0
5525	PPP2R5A	"protein phosphatase 2, regulatory subunit B', alpha"	1	212458879	5.7	-0.496	-0.0696	-0.0795	0.0449	-0.0127	0.0318	-0.0333	0.0877	-0.101	-0.0554	0.0852	-0.0275	0.0714	0.0551	-0.315	-0.0151	-0.37	-0.0281	-0.0011	5.49	5.57	1.16E-09	4.79E-07	0.428	7.65E-13	3.80E-124	9.40E-13	0.3	0.36	0.52	0.89	0.77	0.77	0.48	0.38	0.61	0.54	0.83	0.34	0.63	0.012	0.9	2.00E-05	0.61	0.65	-1	0	0	0	0	0	0	0	0	0	0	0	0	0	0	0	-1	0	0
5962	RDX	radixin	11	-110100166	4.74	-0.613	0.0189	-0.0647	0.0195	0.202	0.129	0.0629	-0.136	-0.0665	-0.0921	0.134	0.101	-0.104	0.126	-0.134	0.183	-0.225	-0.0368	-0.00102	4.55	5.28	4.23E-09	1.33E-06	0.428	7.36E-13	8.10E-109	9.30E-15	0.8	0.5	0.8	0.049	0.28	0.61	0.32	0.61	0.44	0.39	0.49	0.21	0.32	0.33	0.19	0.017	0.54	0.71	-1	0	0	0	0	0	0	0	0	0	0	0	0	0	0	0	0	0	0
340205	TREML1	triggering receptor expressed on myeloid cells-like 1	6	-41117342	3.24	1.1	-0.369	0.0523	0.276	-0.604	-0.728	0.705	0.332	-0.00944	-0.0624	-0.673	2.67	2.61	-0.512	0.935	-0.974	-0.0867	0.605	-0.00386	4.09	6.63	1.40E-11	1.03E-08	0.427	8.62E-13	8.40E-23	0.00085	0.28	0.91	0.45	0.2	0.19	0.22	0.6	0.99	0.91	0.35	0.00012	5.10E-10	0.39	0.14	0.13	0.84	0.033	0.76	1	0	0	0	0	0	0	0	0	0	0	1	1	0	0	0	0	0	0
55323	LARP6	"La ribonucleoprotein domain family, member 6"	15	-71143768	2.45	0.0387	-0.233	0.191	0.197	0.0176	-0.175	0.637	0.00619	0.741	-0.176	0.225	-0.125	-0.0512	-0.151	-0.0239	-0.415	-0.106	-0.0478	0.00581	2.45	5.5	1.57E-09	6.10E-07	0.427	8.78E-13	5.20E-75	0.58	0.0022	0.049	0.013	0.86	0.14	1.30E-06	0.96	7.90E-08	0.15	0.15	0.39	0.54	0.24	0.86	0.0032	0.26	0.43	0.035	0	0	0	0	0	0	1	0	1	0	0	0	0	0	0	0	0	0	0
7322	UBE2D2	ubiquitin-conjugating enzyme E2D 2	5	138940751	9.11	-0.0907	0.0521	-0.1	-0.0572	0.102	0.0507	-0.015	-0.161	-0.214	-0.0805	0.0904	-0.0491	-0.776	0.252	-0.326	0.143	-0.0705	-0.052	0.000208	8.93	5.45	2.00E-09	7.65E-07	0.427	9.84E-13	5.00E-136	0.26	0.54	0.36	0.52	0.38	0.71	0.92	0.31	0.15	0.56	0.61	0.77	3.60E-13	0.086	0.04	0.36	0.51	0.45	0.95	0	0	0	0	0	0	0	0	0	0	0	0	-1	0	0	0	0	0	0
10146	G3BP1	GTPase activating protein (SH3 domain) binding protein 1	5	151151476	6.96	-0.0388	0.07	0.156	-0.108	0.282	-0.159	0.0944	-0.261	0.203	0.0646	0.245	-0.102	-0.744	0.174	0.0605	0.0623	0.0364	0.0181	0.000276	6.92	5.31	3.61E-09	1.20E-06	0.427	9.95E-13	1.90E-121	0.63	0.41	0.16	0.23	0.017	0.25	0.51	0.1	0.17	0.64	0.18	0.54	3.00E-12	0.24	0.7	0.7	0.73	0.8	0.93	0	0	0	0	0	0	0	0	0	0	0	0	-1	0	0	0	0	0	0
51067	YARS2	"tyrosyl-tRNA synthetase 2, mitochondrial"	12	-32899478	9.07	0.255	-0.0163	0.104	-0.0605	0.201	0.0791	-0.265	-0.487	-0.0558	-0.272	0.111	-0.101	-0.262	0.139	0.0931	0.17	-0.126	0.0621	0.000162	9.09	5.08	9.81E-09	2.69E-06	0.426	1.08E-12	2.30E-145	0.00019	0.82	0.26	0.42	0.04	0.49	0.028	0.00029	0.65	0.019	0.46	0.47	0.0013	0.25	0.48	0.2	0.16	0.28	0.95	1	0	0	0	0	0	0	-1	0	0	0	0	-1	0	0	0	0	0	0
81545	FBXO38	F-box protein 38	5	147763546	6.89	-0.021	0.0983	-0.00165	-0.0359	0.0152	0.0712	0.153	0.0811	0.183	0.0954	0.429	0.164	-0.518	-0.0883	-0.312	-0.0658	0.135	0.0757	0.00103	6.9	5.35	3.00E-09	1.04E-06	0.425	1.20E-12	1.30E-135	0.73	0.13	0.98	0.6	0.86	0.49	0.16	0.5	0.11	0.36	0.002	0.2	7.30E-11	0.43	0.01	0.58	0.099	0.15	0.66	0	0	0	0	0	0	0	0	0	0	0	0	-1	0	0	0	0	0	0
5781	PTPN11	"protein tyrosine phosphatase, non-receptor type 11"	12	112856536	5.64	-0.316	0.0179	-0.123	-0.0518	-0.0345	-0.032	-0.0593	-0.0333	-0.12	-0.0725	0.000581	-0.0135	-0.0182	0.177	-0.00393	0.188	-0.0446	-0.0153	0.00105	5.53	4.99	1.51E-08	3.66E-06	0.423	1.60E-12	1.70E-148	3.70E-13	0.67	0.023	0.24	0.54	0.63	0.4	0.66	0.099	0.28	0.99	0.87	0.7	0.014	0.96	0.016	0.39	0.65	0.49	-1	0	0	0	0	0	0	0	0	0	0	0	0	0	0	0	0	0	0
3308	HSPA4	heat shock 70kDa protein 4	5	132387662	7.33	0.3	0.11	-0.0535	-0.193	0.071	0.144	0.00491	-0.104	0.0782	-0.205	0.267	-0.0317	-0.881	0.0589	-0.0325	-0.0589	-0.207	0.092	-0.00331	7.29	4.7	5.45E-08	9.71E-06	0.421	2.51E-12	1.20E-110	0.0045	0.32	0.71	0.1	0.64	0.42	0.98	0.61	0.69	0.25	0.25	0.88	9.80E-11	0.76	0.87	0.78	0.14	0.31	0.42	0	0	0	0	0	0	0	0	0	0	0	0	-1	0	0	0	0	0	0
139105	BEND2	BEN domain containing 2	X	-18189057	2.39	0.364	-0.39	0.0839	0.392	0.00597	-0.146	0.254	-0.0526	-0.148	-0.283	0.0185	1.58	1.56	-0.145	-0.236	-0.601	0.216	0.326	-0.000374	2.84	5.94	2.45E-10	1.21E-07	0.42	2.83E-12	1.00E-30	0.053	0.052	0.74	0.065	0.98	0.65	0.45	0.89	0.67	0.38	0.96	9.00E-05	1.50E-10	0.67	0.52	0.11	0.39	0.047	0.96	0	0	0	0	0	0	0	0	0	0	0	1	1	0	0	0	0	0	0
9896	FIG4	"FIG4 homolog, SAC1 lipid phosphatase domain containing (S. cerevisiae)"	6	110012424	8.14	-1.15	-0.128	0.126	-0.371	0.162	0.00332	0.142	0.17	-0.0825	0.177	-0.631	-0.407	-0.0772	-0.413	-0.647	0.104	-0.703	0.0869	-0.00587	7.66	4.87	2.54E-08	5.61E-06	0.42	2.81E-12	2.10E-95	1.40E-11	0.44	0.55	0.036	0.48	0.99	0.61	0.58	0.77	0.51	0.072	0.21	0.68	0.15	0.036	0.74	0.00092	0.52	0.33	-1	0	0	0	0	0	0	0	0	0	0	0	0	0	0	0	-1	0	0
100528062	ARMCX5-GPRASP2	ARMCX5-GPRASP2 readthrough	X	101854276	7.72	-0.351	-0.464	0.771	1.09	0.252	-1.85	-0.621	0.382	1.56	1.39	0.889	-0.14	-0.00592	-0.82	-0.765	-0.758	-0.192	-0.283	0.0311	7.61	5.39	2.54E-09	9.04E-07	0.415	5.61E-12	2.80E-70	0.15	0.074	0.022	0.00011	0.48	1.80E-05	0.15	0.42	0.00072	0.0011	0.1	0.78	0.98	0.066	0.11	0.12	0.55	0.18	0.0013	0	0	0	1	0	-1	0	0	1	1	0	0	0	0	0	0	0	0	1
114928	GPRASP2	G protein-coupled receptor associated sorting protein 2	X	101967104	7.72	-0.351	-0.464	0.771	1.09	0.252	-1.85	-0.621	0.382	1.56	1.39	0.889	-0.14	-0.00592	-0.82	-0.765	-0.758	-0.192	-0.283	0.0311	7.61	5.39	2.54E-09	9.04E-07	0.415	5.61E-12	2.80E-70	0.15	0.074	0.022	0.00011	0.48	1.80E-05	0.15	0.42	0.00072	0.0011	0.1	0.78	0.98	0.066	0.11	0.12	0.55	0.18	0.0013	0	0	0	1	0	-1	0	0	1	1	0	0	0	0	0	0	0	0	1
10301	DLEU1	deleted in lymphocytic leukemia 1 (non-protein coding)	13	50656414	8.72	0.722	0.0292	0.128	0.215	-0.122	-0.134	-0.478	-1.13	0.114	-1.01	0.00194	0.414	0.364	0.106	0.791	-0.458	-0.256	-0.204	-0.000438	8.8	5.22	5.48E-09	1.63E-06	0.415	5.85E-12	3.30E-101	3.30E-06	0.85	0.53	0.2	0.57	0.6	0.074	0.00017	0.68	0.00013	1	0.18	0.042	0.7	0.0078	0.12	0.2	0.12	0.94	1	0	0	0	0	0	0	-1	0	-1	0	0	0	0	0	0	0	0	0
285533	RNF175	ring finger protein 175	4	-154631312	3.79	0.136	-0.348	2.05	0.645	-0.126	-0.494	1.49	1.56	2.53	1.69	0.0175	-0.241	-0.419	-1.15	-0.413	-0.109	-0.536	0.309	0.0127	4.3	5.16	7.01E-09	2.00E-06	0.414	6.60E-12	1.90E-29	0.66	0.29	3.40E-06	0.064	0.78	0.35	0.0077	0.011	2.00E-05	0.0017	0.98	0.71	0.26	0.042	0.5	0.86	0.19	0.25	0.29	0	0	1	0	0	0	0	0	1	1	0	0	0	0	0	0	0	0	0
81533	ITFG1	integrin alpha FG-GAP repeat containing 1	16	-47189298	6.25	-0.524	-0.0261	-0.0181	-0.0207	-0.0869	0.0255	-0.0921	0.159	-0.105	0.119	0.0443	0.158	0.256	0.163	-0.103	0.113	-0.0564	-0.0499	0.000747	6.13	4.68	6.01E-08	1.05E-05	0.414	6.63E-12	1.60E-118	2.70E-10	0.75	0.86	0.81	0.44	0.85	0.5	0.29	0.46	0.37	0.8	0.32	0.0059	0.24	0.49	0.45	0.58	0.45	0.8	-1	0	0	0	0	0	0	0	0	0	0	0	0	0	0	0	0	0	0
54780	NSMCE4A	non-SMC element 4 homolog A (S. cerevisiae)	10	-123716603	6.32	-0.946	0.0626	-0.0397	-0.0192	0.172	0.223	-0.137	-0.247	-0.177	0.0274	0.0687	0.0451	-0.501	0.112	-0.234	0.436	-0.00339	-0.0922	0.00281	5.99	5.59	1.09E-09	4.68E-07	0.413	7.89E-12	5.40E-98	1.80E-13	0.61	0.8	0.88	0.31	0.26	0.51	0.28	0.41	0.89	0.79	0.85	0.00037	0.59	0.3	0.056	0.98	0.36	0.53	-1	0	0	0	0	0	0	0	0	0	0	0	-1	0	0	0	0	0	0
401428	OR2A20P	"olfactory receptor, family 2, subfamily A, member 20 pseudogene"	7	-143947767	2.5	-0.0415	-0.0823	0.532	0.213	-0.045	-0.459	0.189	-0.034	0.875	0.734	-0.0915	-0.0985	0.031	-0.194	-0.0651	-0.0996	-0.103	0.109	0.00725	2.63	4.76	4.19E-08	7.98E-06	0.412	9.60E-12	8.50E-61	0.66	0.42	8.70E-05	0.05	0.75	0.0057	0.27	0.86	2.50E-06	1.70E-05	0.67	0.62	0.79	0.27	0.73	0.6	0.42	0.19	0.053	0	0	1	0	0	0	0	0	1	1	0	0	0	0	0	0	0	0	0
441295	OR2A9P	"olfactory receptor, family 2, subfamily A, member 9 pseudogene"	7	-143947564	2.5	-0.0415	-0.0823	0.532	0.213	-0.045	-0.459	0.189	-0.034	0.875	0.734	-0.0915	-0.0985	0.031	-0.194	-0.0651	-0.0996	-0.103	0.109	0.00725	2.63	4.76	4.19E-08	7.98E-06	0.412	9.60E-12	8.50E-61	0.66	0.42	8.70E-05	0.05	0.75	0.0057	0.27	0.86	2.50E-06	1.70E-05	0.67	0.62	0.79	0.27	0.73	0.6	0.42	0.19	0.053	0	0	1	0	0	0	0	0	1	1	0	0	0	0	0	0	0	0	0
134430	WDR36	WD repeat domain 36	5	110427870	7.82	0.00986	0.0535	-0.0413	0.0154	0.375	-0.37	-0.0577	-0.369	0.101	0.0818	0.413	0.222	-0.683	0.192	-0.0199	0.18	-0.01	0.088	-0.00367	7.81	4.52	1.24E-07	1.76E-05	0.412	8.71E-12	4.10E-124	0.91	0.56	0.73	0.87	0.0033	0.013	0.71	0.031	0.53	0.58	0.034	0.22	8.10E-10	0.22	0.91	0.29	0.93	0.24	0.27	0	0	0	0	0	0	0	0	0	0	0	0	-1	0	0	0	0	0	0
57669	EPB41L5	erythrocyte membrane protein band 4.1 like 5	2	120770604	2.48	-0.133	-0.0363	0.327	0.14	0.0326	-0.322	0.413	0.201	0.764	-0.0879	0.067	-0.0557	-0.13	0.037	-0.123	-0.207	-0.21	0.158	0.0053	2.54	4.95	1.79E-08	4.21E-06	0.409	1.39E-11	1.30E-77	0.049	0.61	0.00055	0.066	0.74	0.0057	8.00E-04	0.13	1.10E-08	0.45	0.66	0.69	0.11	0.76	0.35	0.12	0.02	0.0079	0.044	0	0	1	0	0	0	1	0	1	0	0	0	0	0	0	0	0	0	0
4012	LNPEP	leucyl/cystinyl aminopeptidase	5	96271346	6.11	-0.172	0.0647	0.147	0.0737	0.196	0.111	0.0119	-0.0826	-0.00164	0.15	0.387	0.256	-0.463	0.0951	-0.409	0.121	0.177	0.0978	0.00115	6.14	5.09	9.36E-09	2.61E-06	0.408	1.76E-11	6.70E-125	0.01	0.36	0.11	0.32	0.043	0.33	0.92	0.53	0.99	0.19	0.01	0.064	3.90E-08	0.43	0.002	0.35	0.047	0.091	0.66	0	0	0	0	0	0	0	0	0	0	0	0	-1	0	0	0	0	0	0
9140	ATG12	autophagy related 12	5	-115163894	7.17	-0.0711	0.0122	0.048	-0.0604	0.305	-0.174	0.213	0.0698	0.025	0.239	0.15	0.139	-0.53	0.0378	-0.428	0.0623	-0.00437	0.0343	0.000819	7.13	4.86	2.61E-08	5.70E-06	0.408	1.74E-11	1.90E-133	0.28	0.86	0.6	0.42	0.0018	0.12	0.072	0.59	0.84	0.036	0.31	0.31	5.40E-10	0.75	0.0013	0.63	0.96	0.55	0.75	0	0	0	0	1	0	0	0	0	0	0	0	-1	0	-1	0	0	0	0
8637	EIF4EBP3	eukaryotic translation initiation factor 4E binding protein 3	5	139927251	7.7	-0.142	0.234	0.256	-0.0815	0.188	0.147	0.334	-0.699	0.411	0.103	0.012	0.0599	-1.14	-0.227	-0.193	0.12	-0.135	-0.0638	-0.00595	7.55	4.98	1.57E-08	3.76E-06	0.407	1.82E-11	2.20E-100	0.29	0.1	0.16	0.59	0.33	0.52	0.16	0.0087	0.099	0.65	0.97	0.83	6.00E-11	0.35	0.46	0.65	0.45	0.58	0.25	0	0	0	0	0	0	0	0	0	0	0	0	-1	0	0	0	0	0	0
79730	NSUN7	"NOP2/Sun domain family, member 7"	4	40751914	2.99	0.0782	-0.0785	0.493	0.366	-0.0928	-0.52	0.509	-0.11	0.779	0.734	0.092	-0.117	0.0473	-0.4	-0.0519	-0.429	-0.0729	-0.095	0.00964	3.08	5.36	2.96E-09	1.04E-06	0.406	2.08E-11	1.80E-63	0.47	0.49	0.0012	0.0032	0.56	0.0055	0.0094	0.6	0.00016	0.00012	0.7	0.6	0.71	0.044	0.81	0.046	0.61	0.31	0.023	0	0	1	0	0	0	0	0	1	1	0	0	0	0	0	0	0	0	0
5898	RALA	v-ral simian leukemia viral oncogene homolog A (ras related)	7	39663152	8.9	-0.205	-0.143	-0.247	-0.0271	0.135	0.779	0.452	-0.126	-0.111	-0.79	0.0787	0.278	0.303	0.629	-0.128	-0.03	0.0275	-0.00906	-0.00532	8.89	4.63	7.31E-08	1.21E-05	0.405	2.74E-11	5.40E-122	0.045	0.19	0.079	0.81	0.36	1.60E-05	0.014	0.53	0.56	1.40E-05	0.73	0.19	0.014	0.00094	0.52	0.88	0.84	0.92	0.18	0	0	0	0	0	1	0	0	0	-1	0	0	0	1	0	0	0	0	0
4857	NOVA1	neuro-oncological ventral antigen 1	14	-26939324	2.44	-0.164	-0.137	0.484	0.093	0.0464	0.0445	0.01	-0.103	0.557	0.36	0.274	-0.115	-0.0062	-0.196	-0.139	-0.224	-0.196	0.0266	0.0061	2.45	5.02	1.32E-08	3.35E-06	0.402	3.85E-11	5.40E-70	0.035	0.097	1.20E-05	0.29	0.68	0.74	0.94	0.5	0.00016	0.0076	0.12	0.48	0.95	0.17	0.36	0.14	0.059	0.69	0.044	0	0	1	0	0	0	0	0	1	0	0	0	0	0	0	0	0	0	0
3035	HARS	histidyl-tRNA synthetase	5	-140053490	9.95	0.133	0.00764	-0.0979	-0.0944	0.141	-0.103	-0.0902	-0.704	0.307	-0.227	0.0938	-0.163	-1.05	-0.104	0.12	-0.15	-0.104	-0.0227	-0.0041	9.75	4.48	1.45E-07	1.94E-05	0.402	3.86E-11	7.60E-118	0.28	0.95	0.56	0.5	0.43	0.63	0.68	0.0043	0.18	0.28	0.73	0.53	7.90E-11	0.64	0.62	0.54	0.53	0.83	0.39	0	0	0	0	0	0	0	0	0	0	0	0	-1	0	0	0	0	0	0
9879	DDX46	DEAD (Asp-Glu-Ala-Asp) box polypeptide 46	5	134094461	8.98	-0.158	0.142	0.0628	-0.00186	0.24	-0.189	-0.0654	-0.0522	-0.0069	0.00232	0.226	-0.161	-0.839	-0.0456	-0.191	0.0126	0.194	0.0526	0.00234	8.89	5.31	3.65E-09	1.20E-06	0.401	4.58E-11	5.30E-129	0.079	0.14	0.61	0.99	0.068	0.22	0.68	0.77	0.97	0.99	0.26	0.39	2.00E-12	0.78	0.28	0.94	0.11	0.5	0.5	0	0	0	0	0	0	0	0	0	0	0	0	-1	0	0	0	0	0	0
152503	SH3D19	SH3 domain containing 19	4	-152041433	2.35	0.0613	-0.0672	0.584	0.321	0.0402	-0.614	0.381	-0.0508	0.99	0.536	-0.016	-0.0512	0.0267	-0.171	-0.223	-0.161	-0.0834	0.0835	0.00711	2.53	4.61	8.17E-08	1.32E-05	0.401	4.65E-11	1.60E-54	0.55	0.54	6.70E-05	0.0064	0.79	0.00067	0.04	0.8	8.80E-07	0.003	0.94	0.81	0.83	0.37	0.27	0.43	0.54	0.35	0.079	0	0	1	0	0	-1	0	0	1	0	0	0	0	0	0	0	0	0	0
153396	TMEM161B	transmembrane protein 161B	5	-87491023	5.76	0.0242	0.123	0.133	0.0173	0.06	-0.161	0.0201	-0.172	0.244	0.349	0.24	-0.0388	-0.506	0.0991	-0.063	0.0598	0.243	-0.0612	0.00357	5.78	5.88	3.21E-10	1.53E-07	0.398	6.86E-11	4.90E-121	0.72	0.086	0.15	0.82	0.54	0.16	0.87	0.19	0.052	0.003	0.11	0.78	4.30E-09	0.42	0.63	0.65	0.0075	0.3	0.17	0	0	0	0	0	0	0	0	0	0	0	0	-1	0	0	0	0	0	0
79056	PRRG4	proline rich Gla (G-carboxyglutamic acid) 4 (transmembrane)	11	32851481	5.92	-0.0713	-0.167	0.66	0.26	0.139	0.191	0.558	0.965	0.153	0.841	0.232	-0.471	-0.599	-0.146	-0.0591	0.125	-0.152	0.0416	0.00332	6.02	5.09	9.42E-09	2.61E-06	0.398	6.97E-11	1.60E-85	0.6	0.25	0.00063	0.095	0.49	0.41	0.024	0.00049	0.55	5.00E-04	0.45	0.1	0.00037	0.56	0.83	0.64	0.41	0.73	0.53	0	0	1	0	0	0	0	1	0	1	0	0	-1	0	0	0	0	0	0
10891	PPARGC1A	"peroxisome proliferator-activated receptor gamma, coactivator 1 alpha"	4	-23793644	2.37	-0.115	-0.282	0.507	0.144	0.343	-0.0556	0.35	0.138	0.259	1.06	0.309	-0.0466	-0.0387	-0.229	-0.165	-0.0974	-0.174	0.132	0.00409	2.49	4.52	1.23E-07	1.76E-05	0.397	7.91E-11	2.20E-51	0.3	0.019	0.0012	0.25	0.036	0.77	0.08	0.53	0.21	1.90E-07	0.22	0.84	0.77	0.26	0.45	0.66	0.24	0.18	0.35	0	0	1	0	0	0	0	0	0	1	0	0	0	0	0	0	0	0	0
55781	RIOK2	RIO kinase 2	5	-96502450	7.49	0.414	0.156	0.0482	0.11	0.126	-0.0816	0.148	-0.264	0.171	0.305	0.513	0.0488	-0.854	0.176	0.113	0.0404	0.172	0.19	-0.00302	7.69	4.27	3.85E-07	3.84E-05	0.397	7.61E-11	5.20E-105	0.00064	0.22	0.77	0.41	0.47	0.69	0.49	0.26	0.44	0.14	0.056	0.84	1.80E-08	0.42	0.63	0.86	0.28	0.068	0.51	1	0	0	0	0	0	0	0	0	0	0	0	-1	0	0	0	0	0	0
65057	ACD	adrenocortical dysplasia homolog (mouse)	16	-67691415	8.37	-0.981	-0.038	-0.233	0.155	0.281	0.126	-0.222	-0.203	0.0475	-0.319	-0.11	-0.21	-0.346	-0.373	-0.103	0.267	-0.455	-0.0508	-0.00205	7.94	4.46	1.60E-07	2.07E-05	0.395	1.13E-10	8.00E-110	3.50E-13	0.77	0.16	0.26	0.11	0.54	0.31	0.39	0.83	0.13	0.69	0.41	0.018	0.093	0.66	0.26	0.0055	0.63	0.66	-1	0	0	0	0	0	0	0	0	0	0	0	0	0	0	0	0	0	0
84417	C2orf40	chromosome 2 open reading frame 40	2	106682113	2.3	0.0884	-0.0938	-0.153	0.669	-0.0192	-0.377	1.26	0.0678	0.975	0.515	0.158	-0.125	-0.0338	-0.189	-0.0571	-0.509	0.026	0.0294	0.00154	2.49	4.29	3.40E-07	3.63E-05	0.394	1.16E-10	2.50E-39	0.54	0.54	0.44	6.20E-05	0.93	0.13	2.70E-06	0.81	0.00036	0.038	0.62	0.67	0.84	0.47	0.84	0.074	0.89	0.81	0.78	0	0	0	1	0	0	1	0	1	0	0	0	0	0	0	0	0	0	0
145282	MIPOL1	mirror-image polydactyly 1	14	37667118	2.33	-0.012	0.0018	0.127	0.0965	-0.00105	-0.172	-0.0474	-0.0633	0.24	0.231	-0.00424	-0.0412	0.0447	-0.0109	-0.0212	-0.0858	-0.0335	-0.0237	0.00204	2.35	4.8	3.38E-08	6.76E-06	0.392	1.72E-10	2.40E-115	0.69	0.96	0.0026	0.0054	0.98	0.0011	0.38	0.29	3.70E-05	1.80E-05	0.95	0.51	0.22	0.84	0.72	0.15	0.41	0.37	0.085	0	0	0	0	0	-1	0	0	1	1	0	0	0	0	0	0	0	0	0
92399	MRRF	mitochondrial ribosome recycling factor	9	125026882	6.91	0.608	0.0923	-0.364	-0.132	-0.0417	0.124	-0.15	-0.323	-0.108	-0.269	-0.151	-0.263	-0.406	0.177	0.177	0.16	-0.275	0.0535	-0.00757	6.93	4.65	6.88E-08	1.15E-05	0.392	1.59E-10	8.50E-102	6.60E-07	0.46	0.024	0.32	0.81	0.53	0.47	0.16	0.62	0.18	0.56	0.28	0.0041	0.41	0.44	0.49	0.079	0.6	0.097	1	0	0	0	0	0	0	0	0	0	0	0	0	0	0	0	0	0	0
84896	ATAD1	"ATPase family, AAA domain containing 1"	10	-89512875	7.72	-0.668	-0.0382	0.106	0.201	0.0757	0.221	-0.199	-0.26	0.0662	0.114	0.206	0.159	0.185	0.155	0.544	0.0961	0.0867	-0.238	0.00719	7.58	5.16	7.01E-09	2.00E-06	0.391	1.75E-10	1.60E-113	2.20E-09	0.73	0.46	0.087	0.62	0.21	0.29	0.2	0.73	0.52	0.38	0.46	0.14	0.41	0.0086	0.64	0.53	0.0095	0.077	-1	0	0	0	0	0	0	0	0	0	0	0	0	0	0	0	0	0	0
6500	SKP1	S-phase kinase-associated protein 1	5	-133492082	11.1	-0.038	-0.0941	-0.0656	-0.0471	-0.0376	0.116	-0.131	-0.0395	0.0718	-0.119	0.14	-0.0706	-0.558	0.148	-0.234	0.0972	-0.202	-0.0671	0.00257	10.9	5.01	1.35E-08	3.35E-06	0.391	1.93E-10	4.90E-159	0.54	0.16	0.45	0.51	0.68	0.28	0.25	0.75	0.54	0.27	0.32	0.59	1.50E-11	0.2	0.06	0.43	0.017	0.22	0.29	0	0	0	0	0	0	0	0	0	0	0	0	-1	0	0	0	0	0	0
144100	PLEKHA7	"pleckstrin homology domain containing, family A member 7"	11	-16809207	2.92	-0.161	-0.000928	0.383	0.321	0.0736	-0.648	0.697	0.499	1.33	0.115	-0.331	-0.327	-0.131	-0.395	-0.205	-0.105	-0.184	0.0323	0.00235	2.98	4.43	1.87E-07	2.34E-05	0.391	1.81E-10	4.80E-57	0.18	0.99	0.023	0.02	0.68	0.0021	0.0016	0.038	2.50E-08	0.58	0.22	0.2	0.37	0.076	0.39	0.66	0.26	0.76	0.62	0	0	0	0	0	0	0	0	1	0	0	0	0	0	0	0	0	0	0
146771	TCAM1P	"testicular cell adhesion molecule 1, pseudogene"	17	61934376	2.57	1.72	-0.349	0.364	0.142	-0.105	-0.0127	0.363	-0.291	1.51	-0.177	-0.131	-0.718	0.214	-0.951	0.0833	0.145	-0.103	0.0495	0.0176	3.03	4.79	3.58E-08	7.09E-06	0.39	2.17E-10	6.80E-25	5.20E-11	0.17	0.27	0.6	0.76	0.98	0.4	0.54	9.00E-04	0.67	0.81	0.15	0.45	0.031	0.86	0.76	0.75	0.81	0.061	1	0	0	0	0	0	0	0	1	0	0	0	0	0	0	0	0	0	0
8335	HIST1H2AB	"histone cluster 1, H2ab"	6	-26033320	3.15	0.131	-0.218	-0.272	0.149	-0.45	0.551	0.0161	0.39	-0.193	-0.248	0.281	-0.0257	1.5	0.0715	-0.727	-0.285	-0.199	0.147	0.00285	3.33	4.86	2.64E-08	5.70E-06	0.389	2.44E-10	1.00E-46	0.43	0.21	0.23	0.42	0.062	0.052	0.96	0.23	0.53	0.38	0.45	0.94	5.90E-12	0.81	0.026	0.38	0.37	0.31	0.66	0	0	0	0	0	0	0	0	0	0	0	0	1	0	0	0	0	0	0
26108	PYGO1	pygopus homolog 1 (Drosophila)	15	-55838221	2.27	-0.00561	-0.032	0.141	0.0155	0.0143	-0.156	0.216	0.0214	0.511	0.0959	0.0384	-0.0483	0.0255	-0.112	-0.0635	-0.126	-0.0251	0.0321	0.00146	2.31	4.19	5.39E-07	5.03E-05	0.389	2.39E-10	2.30E-102	0.88	0.43	0.0077	0.72	0.8	0.017	0.0018	0.77	3.30E-11	0.14	0.65	0.54	0.57	0.11	0.39	0.093	0.62	0.33	0.32	0	0	0	0	0	0	0	0	1	0	0	0	0	0	0	0	0	0	0
203859	ANO5	anoctamin 5	11	22214722	3.01	-0.157	-0.139	0.936	0.94	0.317	-1.21	0.927	0.799	1.63	1.51	0.504	0.0144	-0.0386	-0.433	0.0565	-0.64	-0.355	0.146	0.0172	3.38	4.76	4.22E-08	7.98E-06	0.388	2.78E-10	1.60E-31	0.5	0.57	0.0037	0.00042	0.35	0.0026	0.026	0.08	0.00022	0.00021	0.33	0.98	0.89	0.31	0.9	0.16	0.25	0.47	0.057	0	0	0	1	0	-1	0	0	1	1	0	0	0	0	0	0	0	0	0
64065	PERP	"PERP, TP53 apoptosis effector"	6	-138409642	2.41	-0.0259	-0.154	0.306	-0.00858	0.101	-0.304	-0.0476	0.119	1.15	-0.0121	-0.171	-0.0139	-0.0443	-0.283	-0.192	-0.26	-0.0553	0.106	0.00737	2.44	4.06	1.00E-06	7.82E-05	0.388	2.77E-10	8.60E-68	0.75	0.072	0.0059	0.92	0.38	0.027	0.74	0.45	2.60E-12	0.93	0.34	0.93	0.64	0.055	0.22	0.1	0.6	0.13	0.019	0	0	0	0	0	0	0	0	1	0	0	0	0	0	0	0	0	0	0
10622	POLR3G	polymerase (RNA) III (DNA directed) polypeptide G (32kD)	5	89770681	3.52	0.105	0.0538	0.0469	0.109	0.137	0.0506	0.129	-0.3	0.0498	-0.00612	0.107	0.0225	-0.348	0.23	0.173	-0.166	-0.127	0.0751	-0.000994	3.57	4.65	6.87E-08	1.15E-05	0.387	3.04E-10	1.80E-107	0.049	0.34	0.52	0.071	0.078	0.58	0.18	0.0047	0.61	0.95	0.37	0.84	2.20E-07	0.019	0.1	0.11	0.076	0.11	0.63	0	0	0	0	0	0	0	0	0	0	0	0	-1	0	0	0	0	0	0
55607	PPP1R9A	"protein phosphatase 1, regulatory subunit 9A"	7	94536949	3.13	-0.0554	-0.034	0.426	0.601	0.141	0.01	0.0887	0.158	0.958	1.18	0.621	0.562	0.0839	0.0147	-0.0451	0.125	0.0358	0.204	0.0137	3.53	4.49	1.40E-07	1.90E-05	0.387	3.02E-10	1.80E-52	0.7	0.82	0.032	3.00E-04	0.5	0.97	0.73	0.58	0.00046	4.30E-06	0.055	0.062	0.62	0.96	0.87	0.66	0.85	0.1	0.016	0	0	0	1	0	0	0	0	1	1	0	0	0	0	0	0	0	0	0
8357	HIST1H3H	"histone cluster 1, H3h"	6	27777842	2.95	0.11	-0.0951	-0.0785	-0.0162	-0.284	0.106	0.228	0.217	-0.0465	-0.162	0.0644	-0.0225	0.816	-0.00413	-0.177	-0.0549	-0.0722	0.105	-0.0036	3.08	5.23	5.20E-09	1.59E-06	0.386	3.44E-10	6.30E-73	0.21	0.31	0.52	0.87	0.028	0.48	0.15	0.21	0.78	0.29	0.74	0.9	2.70E-12	0.98	0.31	0.75	0.54	0.17	0.29	0	0	0	0	0	0	0	0	0	0	0	0	1	0	0	0	0	0	0
100506076	LOC100506076	uncharacterized LOC100506076	2	NA	8.36	0.334	0.101	-0.548	-0.543	0.0267	-0.488	-1.23	-0.432	0.427	0.778	-0.0907	0.132	-0.815	-0.279	-0.76	0.108	0.264	0.0151	0.0121	8.16	4.52	1.22E-07	1.76E-05	0.386	3.71E-10	6.90E-89	0.066	0.6	0.029	0.0088	0.92	0.12	0.00023	0.23	0.21	0.014	0.82	0.73	0.00025	0.4	0.035	0.76	0.28	0.92	0.089	0	0	0	0	0	0	-1	0	0	0	0	0	-1	0	0	0	0	0	0
100506123	LOC100506123	uncharacterized LOC100506123	2	-98081676	8.36	0.334	0.101	-0.548	-0.543	0.0267	-0.488	-1.23	-0.432	0.427	0.778	-0.0907	0.132	-0.815	-0.279	-0.76	0.108	0.264	0.0151	0.0121	8.16	4.52	1.22E-07	1.76E-05	0.386	3.71E-10	6.90E-89	0.066	0.6	0.029	0.0088	0.92	0.12	0.00023	0.23	0.21	0.014	0.82	0.73	0.00025	0.4	0.035	0.76	0.28	0.92	0.089	0	0	0	0	0	0	-1	0	0	0	0	0	-1	0	0	0	0	0	0
56951	C5orf15	chromosome 5 open reading frame 15	5	-133291198	6.53	-0.00633	0.113	0.163	-0.029	0.0857	-0.0136	0.315	0.106	0.0548	0.0951	0.179	-0.129	-0.499	0.0329	-0.151	-0.0377	0.0484	0.0862	-0.0024	6.57	4.19	5.50E-07	5.12E-05	0.386	3.76E-10	1.80E-131	0.92	0.09	0.058	0.68	0.35	0.9	0.0055	0.39	0.64	0.38	0.2	0.32	6.70E-10	0.77	0.22	0.76	0.56	0.11	0.32	0	0	0	0	0	0	0	0	0	0	0	0	-1	0	0	0	0	0	0
7175	TPR	"translocated promoter region, nuclear basket protein"	1	-186280786	7.73	-1.01	-0.0733	-0.0938	-0.108	0.278	-0.186	-0.175	-0.0444	0.148	0.146	0.0921	0.423	-0.103	-0.0875	-0.578	0.0119	0.199	0.124	0.00274	7.49	4.87	2.50E-08	5.58E-06	0.385	4.39E-10	6.80E-103	1.10E-12	0.59	0.59	0.45	0.14	0.4	0.44	0.86	0.53	0.51	0.75	0.11	0.5	0.71	0.023	0.96	0.24	0.26	0.58	-1	0	0	0	0	0	0	0	0	0	0	0	0	0	0	0	0	0	0
145447	ABHD12B	abhydrolase domain containing 12B	14	51338878	2.37	-0.0605	-0.0873	0.626	-0.0456	-0.0228	-0.225	0.361	0.0802	0.351	0.892	0.152	-0.135	-0.115	-0.228	-0.254	-0.304	-0.166	0.137	0.00528	2.46	4.43	1.86E-07	2.34E-05	0.385	3.99E-10	4.20E-55	0.55	0.42	1.90E-05	0.69	0.88	0.2	0.051	0.69	0.067	1.40E-06	0.51	0.53	0.35	0.23	0.21	0.14	0.23	0.13	0.19	0	0	1	0	0	0	0	0	0	1	0	0	0	0	0	0	0	0	0
100616234	MIR4454	microRNA 4454	4	-7269416	2.37	-0.0605	-0.0873	0.626	-0.0456	-0.0228	-0.225	0.361	0.0802	0.351	0.892	0.152	-0.135	-0.115	-0.228	-0.254	-0.304	-0.166	0.137	0.00528	2.46	4.43	1.86E-07	2.34E-05	0.385	3.99E-10	4.20E-55	0.55	0.42	1.90E-05	0.69	0.88	0.2	0.051	0.69	0.067	1.40E-06	0.51	0.53	0.35	0.23	0.21	0.14	0.23	0.13	0.19	0	0	1	0	0	0	0	0	0	1	0	0	0	0	0	0	0	0	0
283278	LOC283278	uncharacterized LOC283278	11	NA	2.3	-0.0413	-0.0531	0.199	0.142	0.0312	-0.186	0.0849	0.0136	0.416	0.0298	-0.121	0.0244	-0.0149	-0.0802	0.0178	-0.139	-0.0277	0.0155	0.00314	2.33	4.23	4.56E-07	4.40E-05	0.385	3.98E-10	1.00E-102	0.28	0.19	0.00023	0.0013	0.57	0.0049	0.21	0.86	3.60E-08	0.65	0.16	0.76	0.74	0.25	0.81	0.066	0.59	0.64	0.036	0	0	1	1	0	0	0	0	1	0	0	0	0	0	0	0	0	0	0
54102	CLIC6	chloride intracellular channel 6	21	36041688	2.36	0.0202	-0.211	0.214	0.318	0.0176	-0.274	0.424	0.178	1.37	0.837	-0.103	-0.245	-0.0155	-0.348	-0.223	-0.253	-0.14	0.109	0.00827	2.5	4.19	5.56E-07	5.12E-05	0.385	3.89E-10	7.30E-46	0.87	0.12	0.22	0.026	0.92	0.2	0.061	0.47	3.40E-08	0.00017	0.72	0.35	0.92	0.13	0.37	0.31	0.4	0.32	0.093	0	0	0	0	0	0	0	0	1	1	0	0	0	0	0	0	0	0	0
10735	STAG2	stromal antigen 2	X	123094475	10.5	-0.312	-0.141	-0.696	0.144	0.113	0.404	-0.253	0.102	-0.506	-1.36	0.281	0.391	0.0272	0.261	0.23	0.306	0.268	0.0452	-0.00199	10.4	4.84	2.92E-08	6.18E-06	0.384	4.93E-10	3.80E-118	0.017	0.31	0.00015	0.32	0.55	0.069	0.28	0.69	0.037	1.30E-08	0.33	0.15	0.86	0.27	0.37	0.23	0.12	0.69	0.69	0	0	-1	0	0	0	0	0	0	-1	0	0	0	0	0	0	0	0	0
10902	BRD8	bromodomain containing 8	5	-137492573	4.89	0.0164	0.0289	0.0863	-0.0162	0.0573	-0.0432	-0.0519	-0.0682	0.0677	-0.0108	0.117	-0.0159	-0.262	0.0576	-0.0863	0.0855	-0.0536	0.0257	0.000478	4.88	4.25	4.17E-07	4.15E-05	0.383	5.49E-10	1.10E-148	0.62	0.42	0.064	0.67	0.24	0.45	0.39	0.3	0.28	0.85	0.12	0.82	1.50E-09	0.35	0.19	0.2	0.23	0.38	0.72	0	0	0	0	0	0	0	0	0	0	0	0	-1	0	0	0	0	0	0
51303	FKBP11	"FK506 binding protein 11, 19 kDa"	12	-49316909	8.98	0.397	-0.0241	0.103	-0.109	0.206	-0.272	0.0148	-0.886	0.401	-0.986	-0.00715	-0.504	-0.658	-0.326	0.165	-0.157	-0.209	0.0155	0.000258	8.85	3.97	1.48E-06	0.000101	0.383	5.77E-10	1.40E-104	0.0063	0.87	0.6	0.5	0.33	0.27	0.95	0.0021	0.13	0.00011	0.98	0.093	0.00019	0.21	0.56	0.58	0.28	0.9	0.96	0	0	0	0	0	0	0	0	0	-1	0	0	-1	0	0	0	0	0	0
132884	EVC2	Ellis van Creveld syndrome 2	4	-5564146	2.61	-0.0779	0.081	0.501	0.302	-0.0966	-0.567	0.276	0.154	0.481	0.481	0.0262	-0.204	0.0081	-0.29	-0.191	-0.206	-0.245	-0.0819	0.00783	2.65	5.39	2.53E-09	9.04E-07	0.382	6.13E-10	7.20E-65	0.4	0.41	0.00012	0.0041	0.47	0.00042	0.095	0.39	0.0054	0.0028	0.9	0.29	0.94	0.085	0.29	0.26	0.047	0.31	0.03	0	0	1	0	0	-1	0	0	0	0	0	0	0	0	0	0	0	0	0
256380	SCML4	sex comb on midleg-like 4 (Drosophila)	6	-108023364	2.6	-0.0228	-0.12	0.165	0.114	-0.0505	-0.123	0.42	-0.0818	0.488	0.437	-0.0229	-0.134	0.109	-0.137	-0.116	-0.286	-0.0716	-0.112	0.00387	2.6	4.99	1.49E-08	3.66E-06	0.382	6.23E-10	3.70E-81	0.73	0.087	0.069	0.13	0.6	0.27	0.00049	0.53	1.00E-04	0.00017	0.88	0.33	0.17	0.25	0.37	0.029	0.41	0.052	0.13	0	0	0	0	0	0	1	0	1	1	0	0	0	0	0	0	0	0	0
56911	MAP3K7CL	MAP3K7 C-terminal like	21	30452873	2.57	0.474	-0.449	0.506	0.668	-0.256	-0.244	0.266	-0.172	0.133	0.243	-0.371	2.74	1.85	-0.214	-0.698	-0.916	0.209	0.319	0.00703	3.16	4.58	9.19E-08	1.48E-05	0.382	5.95E-10	2.70E-20	0.093	0.13	0.19	0.036	0.53	0.61	0.6	0.76	0.8	0.61	0.56	7.00E-06	1.80E-07	0.68	0.21	0.1	0.58	0.19	0.52	0	0	0	0	0	0	0	0	0	0	0	1	1	0	0	0	0	0	0
10949	HNRNPA0	heterogeneous nuclear ribonucleoprotein A0	5	-137087073	10.2	-0.116	0.0224	-0.102	-0.0947	0.218	0.111	-0.145	-0.441	0.0622	-0.116	0.127	-0.0469	-0.698	-0.0847	-0.138	0.216	-0.0672	0.00158	0.00385	10	4.52	1.20E-07	1.76E-05	0.382	5.95E-10	6.00E-142	0.14	0.79	0.35	0.29	0.062	0.42	0.31	0.0056	0.67	0.4	0.48	0.78	2.60E-11	0.56	0.38	0.17	0.53	0.98	0.22	0	0	0	0	0	0	0	0	0	0	0	0	-1	0	0	0	0	0	0
8528	DDO	D-aspartate oxidase	6	-110713383	4.31	-0.559	0.0661	0.0896	0.0153	0.213	0.246	-0.0212	0.0726	0.0662	0.427	0.132	-0.486	-0.603	0.249	-0.219	0.00247	-0.372	0.0968	-0.000302	4.15	4.35	2.61E-07	3.01E-05	0.382	5.88E-10	1.70E-82	5.20E-07	0.56	0.54	0.9	0.17	0.18	0.91	0.73	0.74	0.02	0.58	0.029	5.10E-06	0.2	0.3	0.99	0.0095	0.3	0.94	-1	0	0	0	0	0	0	0	0	0	0	0	-1	0	0	0	0	0	0
7097	TLR2	toll-like receptor 2	4	154605441	8.08	-0.796	0.537	0.47	0.118	0.276	0.295	0.944	1.09	-0.41	0.106	0.098	-0.255	-1.1	-1.01	-1.15	0.693	-0.294	0.162	-0.01	7.98	4.23	4.53E-07	4.40E-05	0.382	6.49E-10	6.70E-74	0.00094	0.034	0.15	0.66	0.42	0.46	0.027	0.02	0.35	0.79	0.85	0.6	0.00015	0.021	0.014	0.14	0.35	0.43	0.28	-1	0	0	0	0	0	0	0	0	0	0	0	-1	0	0	0	0	0	0
28978	TMEM14A	transmembrane protein 14A	6	52535884	9.71	0.575	-0.249	-0.00686	0.394	-0.372	-0.284	0.25	-0.883	0.517	-0.447	0.345	-0.248	0.377	-0.0463	0.772	-0.679	0.193	-0.169	0.0117	9.81	4.37	2.41E-07	2.81E-05	0.381	6.81E-10	8.10E-112	3.70E-05	0.084	0.97	0.011	0.06	0.22	0.3	0.0011	0.041	0.056	0.25	0.38	0.021	0.85	0.0043	0.012	0.28	0.15	0.028	1	0	0	0	0	0	0	-1	0	0	0	0	0	0	0	0	0	0	0
1456	CSNK1G3	"casein kinase 1, gamma 3"	5	122847793	5.89	-0.155	0.00488	0.206	0.0551	0.201	0.00266	0.0977	-0.153	0.23	0.135	0.173	0.121	-0.477	0.308	-0.121	0.115	0.0365	0.00579	0.00437	5.88	4.92	2.06E-08	4.69E-06	0.38	7.80E-10	2.80E-122	0.022	0.95	0.027	0.47	0.041	0.98	0.42	0.25	0.066	0.24	0.25	0.39	2.40E-08	0.013	0.36	0.38	0.68	0.92	0.096	0	0	0	0	0	0	0	0	0	0	0	0	-1	0	0	0	0	0	0
1622	DBI	"diazepam binding inhibitor (GABA receptor modulator, acyl-CoA binding protein)"	2	120124504	10.7	-0.453	0.282	-0.133	-0.0292	0.115	0.178	0.22	0.0258	0.0689	-0.483	-0.285	-0.18	-0.346	-0.107	-0.0752	0.267	-0.176	-0.0876	-0.00658	10.5	4.37	2.35E-07	2.79E-05	0.38	8.02E-10	1.70E-139	9.00E-07	0.003	0.27	0.77	0.37	0.24	0.16	0.88	0.67	0.0017	0.15	0.33	0.0013	0.5	0.66	0.13	0.14	0.25	0.056	-1	0	0	0	0	0	0	0	0	-1	0	0	-1	0	0	0	0	0	0
3012	HIST1H2AE	"histone cluster 1, H2ae"	6	26217148	3.48	0.193	-0.342	-0.425	0.337	-0.616	0.629	-0.0798	0.766	-0.411	-0.294	0.279	0.0614	2.3	0.175	-1.09	-0.485	-0.363	0.262	0.00611	3.77	4.76	4.18E-08	7.98E-06	0.378	1.09E-09	1.40E-32	0.45	0.21	0.23	0.25	0.1	0.16	0.86	0.13	0.39	0.51	0.63	0.91	1.40E-11	0.71	0.034	0.34	0.29	0.25	0.54	0	0	0	0	0	0	0	0	0	0	0	0	1	0	0	0	0	0	0
10874	NMU	neuromedin U	4	-56461398	5.76	2.36	0.679	0.102	0.313	-0.235	0.638	-1.55	-2.5	0.21	-3.48	0.899	0.154	0.985	-0.673	0.847	-0.944	-0.537	0.215	-0.00434	6.39	4.65	6.76E-08	1.15E-05	0.378	1.10E-09	1.40E-28	2.50E-06	0.18	0.88	0.56	0.74	0.44	0.073	0.009	0.81	4.30E-05	0.4	0.88	0.087	0.44	0.37	0.32	0.4	0.61	0.82	1	0	0	0	0	0	0	0	0	-1	0	0	0	0	0	0	0	0	0
200916	RPL22L1	ribosomal protein L22-like 1	3	-170582665	11.5	0.0684	0.148	0.17	0.00455	0.0612	0.247	-0.0785	-0.837	0.0103	-0.209	0.0625	-0.111	-0.767	0.424	-0.0826	0.263	-0.161	0.0884	-0.000956	11.4	3.99	1.38E-06	9.53E-05	0.378	1.01E-09	3.10E-129	0.55	0.22	0.28	0.97	0.71	0.21	0.7	0.00029	0.96	0.29	0.81	0.64	1.20E-07	0.044	0.71	0.25	0.29	0.38	0.83	0	0	0	0	0	0	0	-1	0	0	0	0	-1	0	0	0	0	0	0
399668	LINC00086	long intergenic non-protein coding RNA 86	X	134555868	2.36	0.196	-0.251	0.734	0.231	-0.116	-0.542	-0.0749	0.521	0.712	0.723	0.196	-0.167	0.0942	-0.277	-0.299	-0.418	-0.0637	-0.0542	0.00754	2.46	4.29	3.49E-07	3.66E-05	0.377	1.25E-09	2.70E-48	0.1	0.048	1.50E-05	0.086	0.5	0.0084	0.72	0.027	0.0016	0.00055	0.46	0.5	0.51	0.2	0.2	0.077	0.69	0.6	0.1	0	0	1	0	0	0	0	0	1	1	0	0	0	0	0	0	0	0	0
644596	LINC00087	long intergenic non-protein coding RNA 87	X	-134229015	2.36	0.196	-0.251	0.734	0.231	-0.116	-0.542	-0.0749	0.521	0.712	0.723	0.196	-0.167	0.0942	-0.277	-0.299	-0.418	-0.0637	-0.0542	0.00754	2.46	4.29	3.49E-07	3.66E-05	0.377	1.25E-09	2.70E-48	0.1	0.048	1.50E-05	0.086	0.5	0.0084	0.72	0.027	0.0016	0.00055	0.46	0.5	0.51	0.2	0.2	0.077	0.69	0.6	0.1	0	0	1	0	0	0	0	0	1	1	0	0	0	0	0	0	0	0	0
51101	ZC2HC1A	"zinc finger, C2HC-type containing 1A"	8	79578282	4.09	0.0632	0.0391	0.579	0.269	0.0479	-0.185	0.278	0.516	0.679	0.697	0.167	0.286	-0.14	0.265	-0.561	-0.666	0.174	0.114	0.0134	4.34	4.84	2.95E-08	6.19E-06	0.376	1.34E-09	1.30E-78	0.56	0.73	0.00017	0.03	0.76	0.32	0.15	0.017	0.00099	0.00028	0.49	0.21	0.28	0.18	0.0097	0.0023	0.23	0.23	0.0019	0	0	1	0	0	0	0	0	1	1	0	0	0	0	0	-1	0	0	1
9194	SLC16A7	"solute carrier family 16 (monocarboxylate transporter), member 7"	12	59989821	6.02	-0.419	-0.35	0.208	0.0738	0.00364	0.489	0.0541	0.00913	0.159	0.868	0.225	0.264	0.175	-0.197	-0.359	-0.0669	-0.0354	0.0783	0.00616	5.99	3.9	2.02E-06	0.00013	0.376	1.37E-09	4.70E-91	0.001	0.0095	0.23	0.6	0.98	0.024	0.81	0.97	0.49	9.20E-05	0.42	0.31	0.24	0.39	0.15	0.79	0.83	0.47	0.21	-1	0	0	0	0	0	0	0	0	1	0	0	0	0	0	0	0	0	0
3843	IPO5	importin 5	13	98605929	8.17	0.207	0.147	0.0874	0.00628	-0.103	-0.0437	-0.285	-0.301	0.177	-0.114	0.0292	-0.146	-0.224	0.101	0.421	0.128	-0.0642	-0.0683	0.00116	8.19	4.18	5.73E-07	5.24E-05	0.375	1.53E-09	1.50E-141	0.0016	0.033	0.32	0.93	0.28	0.69	0.015	0.019	0.14	0.3	0.84	0.28	0.0043	0.39	0.0011	0.31	0.46	0.23	0.64	0	0	0	0	0	0	0	0	0	0	0	0	0	0	0	0	0	0	0
159371	SLC35G1	"solute carrier family 35, member G1"	10	95653730	3.02	0.301	-0.0215	0.471	0.3	-0.144	-0.3	0.606	0.0925	0.577	0.162	0.0184	0.255	0.21	-0.0675	-0.0685	-0.402	-0.177	0.0617	0.00815	3.26	5.22	5.33E-09	1.61E-06	0.374	1.68E-09	1.30E-74	0.00071	0.82	0.00013	0.0026	0.26	0.045	0.00016	0.59	0.00049	0.28	0.92	0.16	0.045	0.67	0.69	0.021	0.13	0.42	0.017	1	0	1	1	0	0	1	0	1	0	0	0	0	0	0	0	0	0	0
324	APC	adenomatous polyposis coli	5	112043202	4.27	-0.00498	0.0901	0.0637	-0.0265	0.0624	0.078	0.0548	-0.0472	0.165	0.0395	0.164	0.153	-0.402	0.324	-0.141	0.265	-0.0934	-0.0329	0.00238	4.27	5.16	7.00E-09	2.00E-06	0.374	1.81E-09	2.00E-114	0.93	0.13	0.41	0.68	0.45	0.42	0.59	0.67	0.12	0.68	0.2	0.2	2.50E-08	0.0021	0.21	0.019	0.22	0.5	0.28	0	0	0	0	0	0	0	0	0	0	0	0	-1	0	0	0	0	0	0
9737	GPRASP1	G protein-coupled receptor associated sorting protein 1	X	101906294	5.47	-0.688	-0.225	0.451	0.994	0.335	-1.31	-0.454	0.478	1.61	1.84	0.681	0.0289	0.394	-0.764	-0.84	-0.496	0.169	-0.401	0.0443	5.42	5.05	1.13E-08	2.95E-06	0.374	1.78E-09	1.30E-49	0.011	0.43	0.22	0.0012	0.39	0.0048	0.34	0.36	0.0015	9.90E-05	0.26	0.96	0.22	0.12	0.11	0.35	0.64	0.087	3.90E-05	0	0	0	1	0	0	0	0	1	1	0	0	0	0	0	0	0	0	1
80741	LY6G5C	"lymphocyte antigen 6 complex, locus G5C"	6	-31644461	3.03	-0.0436	-0.246	-0.73	0.646	-0.268	0.65	-0.0869	-0.135	-0.329	-0.1	-0.0764	0.64	1.07	-0.0134	-0.552	-0.555	-0.401	-0.159	0.0033	2.98	4.37	2.41E-07	2.81E-05	0.374	1.71E-09	6.10E-44	0.8	0.17	0.002	0.00089	0.28	0.026	0.77	0.68	0.29	0.73	0.84	0.071	4.60E-07	0.97	0.099	0.098	0.077	0.28	0.62	0	0	-1	1	0	0	0	0	0	0	0	0	1	0	0	0	0	0	0
55696	RBM22	RNA binding motif protein 22	5	-150070352	7.35	-0.0794	0.00219	-0.0503	-0.108	-0.058	0.00827	0.0632	-0.211	-0.0563	0.105	0.0689	-0.329	-0.621	0.0338	-0.358	0.0586	-0.0871	-0.109	-0.00176	7.14	4.81	3.26E-08	6.63E-06	0.373	1.86E-09	1.90E-128	0.28	0.98	0.62	0.2	0.59	0.95	0.63	0.15	0.68	0.41	0.68	0.035	1.50E-10	0.8	0.016	0.69	0.38	0.094	0.54	0	0	0	0	0	0	0	0	0	0	0	0	-1	0	0	0	0	0	0
501	ALDH7A1	"aldehyde dehydrogenase 7 family, member A1"	5	-125877533	6.39	-0.14	0.302	-0.0514	0.00525	0.142	-0.0393	-0.0438	-0.755	0.424	-0.484	0.451	-0.0789	-0.891	0.157	-0.122	-0.476	0.34	0.168	-0.00328	6.36	4.81	3.35E-08	6.75E-06	0.373	1.95E-09	1.30E-91	0.28	0.032	0.78	0.97	0.46	0.86	0.85	0.0041	0.084	0.034	0.13	0.77	9.10E-08	0.51	0.64	0.069	0.054	0.14	0.52	0	0	0	0	0	0	0	0	0	0	0	0	-1	0	0	0	0	0	0
5563	PRKAA2	"protein kinase, AMP-activated, alpha 2 catalytic subunit"	1	57110990	2.42	-0.0509	-0.0927	0.0551	0.108	0.0604	-0.135	0.048	0.0426	0.78	-0.00109	0.00891	-0.0306	-0.0807	-0.159	-0.0831	-0.201	-0.0768	0.0899	0.00299	2.44	3.88	2.24E-06	0.00014	0.373	1.95E-09	5.60E-85	0.37	0.13	0.48	0.093	0.47	0.16	0.64	0.7	1.80E-11	0.99	0.94	0.8	0.24	0.13	0.46	0.075	0.31	0.071	0.18	0	0	0	0	0	0	0	0	1	0	0	0	0	0	0	0	0	0	0
7754	ZNF204P	"zinc finger protein 204, pseudogene"	6	-27325602	3.79	-0.592	-0.223	0.402	0.657	-0.358	-0.675	-0.4	-0.259	1.1	1.66	0.259	-0.327	0.21	-0.038	-0.685	-0.727	-0.548	-0.279	0.0232	3.56	4.91	2.14E-08	4.82E-06	0.372	2.35E-09	1.50E-42	0.0074	0.34	0.18	0.0084	0.26	0.072	0.31	0.55	0.0074	2.00E-05	0.6	0.47	0.42	0.92	0.11	0.093	0.061	0.14	0.0072	0	0	0	0	0	0	0	0	0	1	0	0	0	0	0	0	0	0	0
91851	CHRDL1	chordin-like 1	X	-109917084	5.95	0.608	-1.83	1.9	0.536	0.116	-0.183	0.779	1.42	2.5	0.647	-0.375	-0.319	1.41	-1.14	-0.461	0.05	1.29	0.211	0.0602	6.59	4.52	1.20E-07	1.76E-05	0.372	2.23E-09	1.60E-39	0.1	7.70E-06	0.00027	0.2	0.83	0.77	0.24	0.052	0.00038	0.31	0.65	0.68	0.0017	0.093	0.53	0.95	0.0097	0.51	5.00E-05	0	-1	1	0	0	0	0	0	1	0	0	0	1	0	0	0	0	0	1
367	AR	androgen receptor	X	66763874	3	-0.19	-0.498	-0.184	0.48	0.331	0.222	0.86	1.46	0.711	1.32	0.783	-0.16	-0.123	-0.457	-0.126	-0.149	-0.239	-0.0482	0.00653	3.07	4.32	3.01E-07	3.34E-05	0.371	2.40E-09	8.90E-40	0.3	0.012	0.47	0.023	0.22	0.48	0.01	1.00E-04	0.04	5.90E-05	0.061	0.68	0.58	0.18	0.73	0.68	0.33	0.76	0.36	0	0	0	0	0	0	0	1	0	1	0	0	0	0	0	0	0	0	0
153443	SRFBP1	serum response factor binding protein 1	5	121297656	5.41	0.193	0.0895	0.468	0.0925	0.319	-0.138	0.169	-0.0702	0.25	0.124	0.859	-0.107	-1.16	0.39	0.156	0.292	0.259	0.164	0.0125	5.58	4.62	7.86E-08	1.29E-05	0.37	3.02E-09	2.10E-74	0.22	0.59	0.031	0.6	0.16	0.61	0.55	0.82	0.39	0.64	0.016	0.74	6.60E-09	0.17	0.61	0.35	0.22	0.23	0.042	0	0	0	0	0	0	0	0	0	0	0	0	-1	0	0	0	0	0	0
8671	SLC4A4	"solute carrier family 4 (sodium bicarbonate cotransporter), member 4"	4	72053003	2.54	-0.107	-0.0275	0.353	0.0616	0.0886	-0.178	-0.0848	0.0591	0.499	-0.152	0.0162	0.032	0.0775	0.00178	0.0572	-0.0691	-0.0186	0.048	0.00475	2.6	3.86	2.53E-06	0.000153	0.37	2.86E-09	3.30E-94	0.033	0.6	8.90E-07	0.27	0.22	0.038	0.34	0.55	2.90E-07	0.076	0.88	0.76	0.19	0.98	0.56	0.48	0.78	0.27	0.015	0	0	1	0	0	0	0	0	1	0	0	0	0	0	0	0	0	0	0
1824	DSC2	desmocollin 2	18	-28645942	3.56	-0.268	0.0584	1.49	0.333	0.225	-0.456	1.76	0.944	1.06	1.26	-0.0582	1.18	-0.155	0.611	-1.27	-0.674	-0.711	0.229	0.0163	3.94	4.81	3.25E-08	6.63E-06	0.369	3.35E-09	3.40E-33	0.3	0.83	5.50E-05	0.26	0.55	0.31	0.00023	0.067	0.03	0.0055	0.92	0.031	0.62	0.2	0.014	0.19	0.042	0.31	0.11	0	0	1	0	0	0	1	0	0	0	0	0	0	0	0	0	0	0	0
6167	RPL37	ribosomal protein L37	5	-40831430	9.29	-0.0599	0.0631	0.175	0.0806	-0.0471	0.263	0.726	-0.266	0.364	0.284	0.126	0.159	-0.455	0.244	-0.246	-0.133	-0.295	0.0338	0.00147	9.31	4.67	6.24E-08	1.07E-05	0.369	3.37E-09	1.10E-127	0.53	0.53	0.18	0.45	0.73	0.11	3.90E-05	0.16	0.041	0.085	0.56	0.42	0.00011	0.16	0.19	0.48	0.022	0.68	0.69	0	0	0	0	0	0	1	0	0	0	0	0	-1	0	0	0	0	0	0
977	CD151	CD151 molecule (Raph blood group)	11	832952	5.81	0.0799	-0.0598	-0.13	-0.224	-0.127	0.0193	-0.0958	-0.19	0.0963	-0.301	-0.517	1.06	0.829	-0.108	-0.0353	-0.0223	-0.386	-0.13	0.00129	5.77	4.52	1.24E-07	1.76E-05	0.369	3.41E-09	1.40E-91	0.5	0.64	0.43	0.098	0.47	0.92	0.65	0.42	0.66	0.14	0.055	3.70E-05	4.80E-08	0.62	0.88	0.92	0.017	0.21	0.78	0	0	0	0	0	0	0	0	0	0	0	1	1	0	0	0	0	0	0
64753	CCDC136	coiled-coil domain containing 136	7	128431464	3.32	0.0996	-0.281	0.185	0.439	-0.123	-0.423	-0.022	0.0393	0.738	0.384	0.338	-0.363	-0.0199	-0.583	-0.188	-0.51	-0.209	-0.161	0.0128	3.24	4.74	4.44E-08	8.18E-06	0.368	3.55E-09	1.60E-70	0.34	0.012	0.2	0.00026	0.42	0.018	0.91	0.85	2.00E-04	0.033	0.15	0.095	0.87	0.0026	0.36	0.014	0.13	0.077	0.0018	0	0	0	1	0	0	0	0	1	0	0	0	0	-1	0	0	0	0	1
59084	ENPP5	ectonucleotide pyrophosphatase/phosphodiesterase 5 (putative)	6	-46127762	2.62	-0.195	0.205	0.108	-0.0072	-0.224	-0.671	0.793	-0.0164	0.554	1.31	0.319	0.0203	-0.0213	-0.182	-0.219	-0.34	-0.26	-0.0661	0.00704	2.64	4.67	6.27E-08	1.07E-05	0.368	3.68E-09	9.70E-47	0.15	0.16	0.56	0.96	0.26	0.0047	0.0015	0.95	0.031	1.40E-07	0.3	0.94	0.9	0.47	0.42	0.21	0.16	0.58	0.19	0	0	0	0	0	0	1	0	0	1	0	0	0	0	0	0	0	0	0
9027	NAT8	"N-acetyltransferase 8 (GCN5-related, putative)"	2	-73867850	2.28	0.0579	0.0124	0.00286	0.107	-0.107	-0.0314	-0.00241	-0.0799	-0.0142	0.0456	-0.108	0.24	0.515	0.0813	0.2	-0.0811	0.062	0.0243	-0.0014	2.41	4.45	1.69E-07	2.18E-05	0.368	3.59E-09	2.50E-80	0.32	0.84	0.97	0.11	0.21	0.75	0.98	0.49	0.9	0.65	0.41	0.051	2.20E-11	0.45	0.085	0.48	0.43	0.63	0.54	0	0	0	0	0	0	0	0	0	0	0	0	1	0	0	0	0	0	0
26577	PCOLCE2	procollagen C-endopeptidase enhancer 2	3	-142536702	3.12	-0.124	-0.344	1.22	0.918	0.35	-0.286	1.58	-0.429	2.11	-0.647	-0.493	-0.803	-0.502	-0.791	-0.344	-0.624	-0.423	-0.0276	0.0157	3.18	4.2	5.16E-07	4.84E-05	0.368	3.79E-09	1.30E-28	0.63	0.21	8.00E-04	0.0021	0.36	0.52	0.00085	0.4	2.50E-05	0.15	0.4	0.14	0.11	0.097	0.5	0.23	0.22	0.9	0.12	0	0	1	1	0	0	1	0	1	0	0	0	0	0	0	0	0	0	0
1296	COL8A2	"collagen, type VIII, alpha 2"	1	-36560844	2.91	-0.104	-0.0252	0.48	0.477	0.01	-0.33	0.537	0.0336	0.981	-0.471	-0.15	-0.501	-0.205	-0.462	-0.125	-0.216	-0.142	0.0478	0.000936	2.94	3.85	2.59E-06	0.000153	0.368	3.72E-09	2.40E-57	0.38	0.84	0.0042	0.00056	0.95	0.11	0.013	0.89	2.10E-05	0.023	0.58	0.047	0.15	0.037	0.6	0.36	0.37	0.65	0.84	0	0	0	1	0	0	0	0	1	0	0	0	0	0	0	0	0	0	0
65980	BRD9	bromodomain containing 9	5	-863850	8.38	-0.585	0.0304	-0.156	0.11	-0.0208	-0.246	-0.663	-0.27	0.13	-0.0601	-0.00281	-0.516	-0.26	-0.178	-0.152	0.173	-0.127	-0.175	-0.00117	8.02	4.4	2.06E-07	2.54E-05	0.367	4.37E-09	3.10E-123	5.40E-09	0.76	0.23	0.3	0.88	0.13	0.00012	0.14	0.45	0.71	0.99	0.009	0.022	0.3	0.41	0.35	0.31	0.034	0.75	-1	0	0	0	0	0	-1	0	0	0	0	0	0	0	0	0	0	0	0
29942	PURG	purine-rich element binding protein G	8	-30888357	2.38	0.0248	-0.112	0.15	0.0834	-0.0404	-0.273	0.399	0.00912	0.78	0.0693	0.228	0.234	0.0356	-0.0101	0.105	-0.321	-0.0947	-0.0157	0.0059	2.43	4.31	3.21E-07	3.50E-05	0.367	4.43E-09	3.10E-75	0.71	0.12	0.11	0.28	0.68	0.02	0.0013	0.95	7.20E-09	0.55	0.14	0.099	0.66	0.94	0.43	0.018	0.3	0.79	0.027	0	0	0	0	0	0	1	0	1	0	0	0	0	0	0	0	0	0	0
26227	PHGDH	phosphoglycerate dehydrogenase	1	120254419	8.1	-1.42	-0.0286	0.0545	0.219	0.204	-0.268	-0.091	0.00336	0.887	-0.0228	0.459	-0.386	-0.15	-1.06	0.0076	0.663	0.337	-0.173	0.0118	7.73	4.56	9.92E-08	1.57E-05	0.366	4.90E-09	1.00E-77	1.50E-09	0.9	0.86	0.38	0.52	0.47	0.82	0.99	0.031	0.95	0.35	0.4	0.57	0.0091	0.99	0.13	0.25	0.37	0.17	-1	0	0	0	0	0	0	0	0	0	0	0	0	0	0	0	0	0	0
2634	GBP2	"guanylate binding protein 2, interferon-inducible"	1	-89573310	7.19	-0.708	-0.0378	1.13	0.305	-0.036	0.443	0.6	0.94	0.596	1.42	-0.196	0.0409	0.29	0.707	-1.29	-0.338	-0.28	-0.116	0.0165	7.3	4.46	1.56E-07	2.04E-05	0.366	4.81E-09	1.70E-65	0.0051	0.89	0.0012	0.28	0.92	0.3	0.18	0.057	0.2	0.0011	0.73	0.94	0.33	0.12	0.0096	0.49	0.4	0.59	0.09	0	0	1	0	0	0	0	0	0	1	0	0	0	0	0	0	0	0	0
55250	ELP2	elongator acetyltransferase complex subunit 2	18	33709837	5.54	-0.409	-0.0644	0.000811	0.0555	0.0708	-0.0455	0.0762	-0.131	0.0374	0.0682	0.19	-0.147	-0.138	-0.0191	-0.247	-0.0671	-0.00215	0.0144	0.00139	5.41	4.28	3.55E-07	3.66E-05	0.366	4.53E-09	8.20E-125	3.20E-10	0.31	0.99	0.41	0.42	0.66	0.48	0.27	0.74	0.51	0.16	0.24	0.056	0.86	0.038	0.57	0.98	0.78	0.55	-1	0	0	0	0	0	0	0	0	0	0	0	0	0	0	0	0	0	0
400946	LINC00954	long intergenic non-protein coding RNA 954	2	20068615	2.54	0.134	0.123	0.491	0.424	-0.367	0.158	0.326	0.355	0.806	1.03	0.416	-0.37	0.165	-0.127	-0.314	0.0508	-0.11	0.0908	0.00961	2.86	4.33	2.91E-07	3.26E-05	0.365	5.24E-09	8.20E-44	0.34	0.42	0.013	0.0089	0.077	0.51	0.2	0.2	0.0027	4.20E-05	0.19	0.21	0.33	0.62	0.26	0.86	0.56	0.46	0.084	0	0	0	0	0	0	0	0	0	1	0	0	0	0	0	0	0	0	0
135112	NCOA7	nuclear receptor coactivator 7	6	126102307	6.4	-0.15	-0.03	0.239	0.0822	0.102	0.158	0.12	0.109	-0.0859	0.196	0.123	0.0016	0.112	0.0138	-0.284	-0.0693	-0.101	-0.0129	0.00107	6.42	4.29	3.44E-07	3.66E-05	0.365	5.14E-09	2.20E-139	0.005	0.59	0.0012	0.17	0.19	0.081	0.2	0.29	0.38	0.032	0.3	0.99	0.077	0.89	0.007	0.51	0.15	0.78	0.6	0	0	0	0	0	0	0	0	0	0	0	0	0	0	0	0	0	0	0
261729	STEAP2	"STEAP family member 2, metalloreductase"	7	89841000	2.5	-0.0493	-0.248	0.9	0.172	-0.0335	-0.838	0.685	0.424	1.13	1.04	0.0954	0.118	-0.253	-0.47	-0.28	-0.687	-0.263	0.287	0.0159	2.66	4.17	6.11E-07	5.30E-05	0.365	5.38E-09	4.50E-37	0.76	0.16	0.00012	0.35	0.89	0.0034	0.022	0.19	0.00031	0.00036	0.8	0.73	0.2	0.12	0.39	0.036	0.23	0.047	0.015	0	0	1	0	0	0	0	0	1	1	0	0	0	0	0	0	0	0	0
3305	HSPA1L	heat shock 70kDa protein 1-like	6	-31777396	3.44	0.0205	0.036	0.249	-0.00471	-0.0467	0.481	-4.26E-05	0.469	0.0892	0.0881	-0.0621	0.0673	0.0365	-0.0525	-0.125	-0.255	-0.00869	0.0691	-0.00232	3.55	3.93	1.81E-06	0.000119	0.365	5.32E-09	1.30E-101	0.72	0.56	0.0023	0.94	0.58	3.80E-06	1	7.50E-05	0.41	0.38	0.63	0.58	0.6	0.62	0.28	0.028	0.91	0.17	0.31	0	0	0	0	0	1	0	1	0	0	0	0	0	0	0	0	0	0	0
5965	RECQL	RecQ protein-like (DNA helicase Q1-like)	12	-21621844	8.44	-1.07	0.0421	0.107	-0.117	0.304	0.138	0.164	0.175	-0.17	0.105	0.445	0.689	-0.158	0.311	-0.304	0.496	0.256	0.252	0.00766	8.38	4.24	4.38E-07	4.34E-05	0.364	5.84E-09	1.90E-97	1.90E-10	0.8	0.62	0.5	0.18	0.6	0.55	0.57	0.55	0.69	0.2	0.034	0.39	0.27	0.32	0.11	0.22	0.064	0.21	-1	0	0	0	0	0	0	0	0	0	0	0	0	0	0	0	0	0	0
54360	CYTL1	cytokine-like 1	4	-5016314	10.1	-0.0646	-0.071	-0.635	0.786	-0.154	1	-1.45	-1.39	0.133	-1.78	0.302	0.126	0.402	0.683	0.897	0.0275	-0.659	-0.474	0.0156	9.79	4.17	6.11E-07	5.30E-05	0.364	5.99E-09	4.00E-88	0.77	0.76	0.039	0.002	0.63	0.0092	0.00036	0.0018	0.75	7.60E-06	0.54	0.78	0.13	0.094	0.042	0.95	0.027	0.015	0.072	0	0	0	1	0	0	-1	-1	0	-1	0	0	0	0	0	0	0	0	0
8969	HIST1H2AG	"histone cluster 1, H2ag"	6	27100817	3.51	0.151	-0.125	-0.126	0.102	-0.282	0.278	-0.028	0.406	-0.0873	-0.0353	0.0883	0.122	1.23	0.169	-0.345	-0.0278	-0.0167	0.176	0.00321	3.77	4.53	1.18E-07	1.76E-05	0.363	6.48E-09	1.80E-60	0.27	0.39	0.5	0.51	0.15	0.23	0.91	0.13	0.73	0.88	0.77	0.67	6.90E-12	0.5	0.2	0.92	0.93	0.14	0.54	0	0	0	0	0	0	0	0	0	0	0	0	1	0	0	0	0	0	0
8329	HIST1H2AI	"histone cluster 1, H2ai"	6	27775977	3.51	0.151	-0.125	-0.126	0.102	-0.282	0.278	-0.028	0.406	-0.0873	-0.0353	0.0883	0.122	1.23	0.169	-0.345	-0.0278	-0.0167	0.176	0.00321	3.77	4.53	1.18E-07	1.76E-05	0.363	6.48E-09	1.80E-60	0.27	0.39	0.5	0.51	0.15	0.23	0.91	0.13	0.73	0.88	0.77	0.67	6.90E-12	0.5	0.2	0.92	0.93	0.14	0.54	0	0	0	0	0	0	0	0	0	0	0	0	1	0	0	0	0	0	0
8332	HIST1H2AL	"histone cluster 1, H2al"	6	27833107	3.51	0.151	-0.125	-0.126	0.102	-0.282	0.278	-0.028	0.406	-0.0873	-0.0353	0.0883	0.122	1.23	0.169	-0.345	-0.0278	-0.0167	0.176	0.00321	3.77	4.53	1.18E-07	1.76E-05	0.363	6.48E-09	1.80E-60	0.27	0.39	0.5	0.51	0.15	0.23	0.91	0.13	0.73	0.88	0.77	0.67	6.90E-12	0.5	0.2	0.92	0.93	0.14	0.54	0	0	0	0	0	0	0	0	0	0	0	0	1	0	0	0	0	0	0
85235	HIST1H2AH	"histone cluster 1, H2ah"	6	27114908	3.51	0.151	-0.125	-0.126	0.102	-0.282	0.278	-0.028	0.406	-0.0873	-0.0353	0.0883	0.122	1.23	0.169	-0.345	-0.0278	-0.0167	0.176	0.00321	3.77	4.53	1.18E-07	1.76E-05	0.363	6.48E-09	1.80E-60	0.27	0.39	0.5	0.51	0.15	0.23	0.91	0.13	0.73	0.88	0.77	0.67	6.90E-12	0.5	0.2	0.92	0.93	0.14	0.54	0	0	0	0	0	0	0	0	0	0	0	0	1	0	0	0	0	0	0
2791	GNG11	"guanine nucleotide binding protein (G protein), gamma 11"	7	93551016	7.84	0.613	-0.475	0.238	0.619	-0.389	0.899	1.07	0.135	-0.733	-1.04	-0.386	1.98	2.71	1.04	0.512	0.221	0.665	0.349	-0.0071	8.76	4.27	3.76E-07	3.78E-05	0.363	7.15E-09	1.90E-52	0.089	0.22	0.63	0.13	0.46	0.14	0.098	0.85	0.27	0.095	0.63	0.0091	4.30E-09	0.12	0.47	0.76	0.17	0.27	0.61	0	0	0	0	0	0	0	0	0	0	0	0	1	0	0	0	0	0	0
149951	COMMD7	COMM domain containing 7	20	-31290493	6.73	0.00518	-0.00158	-0.0419	-0.00918	-0.127	-0.0275	-0.0891	-0.273	-0.166	-0.245	-0.23	-0.0157	0.189	0.0401	-0.0876	-0.16	-0.173	-0.0437	-0.000884	6.64	4.82	3.12E-08	6.47E-06	0.362	8.00E-09	2.10E-160	0.89	0.97	0.41	0.83	0.02	0.66	0.18	0.00027	0.017	0.00018	0.0065	0.84	3.70E-05	0.55	0.23	0.03	0.00065	0.18	0.54	0	0	0	0	0	0	0	-1	0	-1	0	0	1	0	0	0	-1	0	0
8664	EIF3D	"eukaryotic translation initiation factor 3, subunit D"	22	-36906897	12.7	0.033	0.149	-0.166	0.0262	-0.225	0.0821	-0.474	-0.0461	0.147	0.238	0.0541	-0.18	-0.542	0.136	0.0236	-0.00777	0.0378	-0.129	0.00115	12.5	4.28	3.69E-07	3.78E-05	0.362	7.76E-09	1.50E-153	0.68	0.08	0.13	0.77	0.053	0.55	0.0011	0.77	0.32	0.084	0.76	0.28	7.60E-08	0.35	0.88	0.96	0.72	0.063	0.71	0	0	0	0	0	0	-1	0	0	0	0	0	-1	0	0	0	0	0	0
8330	HIST1H2AK	"histone cluster 1, H2ak"	6	-27805658	3.08	0.108	-0.0538	-0.0757	0.0476	-0.238	0.215	0.0744	0.291	-0.021	0.0425	0.0315	0.102	0.959	0.1	-0.158	-0.0606	0.00234	0.0987	0.00245	3.28	4.29	3.52E-07	3.66E-05	0.361	8.54E-09	4.80E-66	0.31	0.63	0.6	0.69	0.12	0.23	0.69	0.16	0.91	0.81	0.89	0.64	6.10E-12	0.6	0.45	0.77	0.99	0.28	0.55	0	0	0	0	0	0	0	0	0	0	0	0	1	0	0	0	0	0	0
2178	FANCE	"Fanconi anemia, complementation group E"	6	35420138	5.94	0.453	-0.0442	0.156	-0.109	0.264	-0.493	-0.358	-0.375	0.279	-0.4	-0.0641	-0.113	-0.0466	0.00444	0.404	0.122	-0.17	0.132	-0.00126	6.04	4.27	3.75E-07	3.78E-05	0.361	8.76E-09	1.80E-97	5.60E-05	0.7	0.3	0.37	0.098	0.0089	0.068	0.082	0.17	0.034	0.79	0.62	0.72	0.98	0.061	0.57	0.24	0.17	0.77	1	0	0	0	0	0	0	0	0	0	0	0	0	0	0	0	0	0	0
3045	HBD	"hemoglobin, delta"	11	-5254059	12.2	0.768	-0.164	0.455	-0.379	-0.233	0.536	-0.803	-1.21	0.155	-3.76	-0.657	0.349	0.23	-0.81	0.855	-0.484	-0.904	0.162	-0.00861	12.1	4.23	4.57E-07	4.40E-05	0.361	8.33E-09	5.20E-78	0.021	0.64	0.31	0.31	0.63	0.34	0.17	0.064	0.8	8.10E-10	0.37	0.61	0.56	0.18	0.19	0.46	0.041	0.57	0.5	0	0	0	0	0	0	0	0	0	-1	0	0	0	0	0	0	0	0	0
64582	GPR135	G protein-coupled receptor 135	14	-59930240	2.34	-0.0432	0.000511	-0.0246	-0.027	-0.00633	0.0172	-0.0843	-0.0316	-0.045	0.0316	0.00381	0.325	0.0081	-0.0314	-0.0321	0.0226	-0.032	-0.0175	-0.00196	2.31	4.33	2.81E-07	3.17E-05	0.36	9.84E-09	5.80E-135	0.04	0.98	0.39	0.25	0.84	0.63	0.025	0.44	0.25	0.38	0.94	1.20E-11	0.75	0.41	0.43	0.58	0.25	0.34	0.017	0	0	0	0	0	0	0	0	0	0	0	1	0	0	0	0	0	0	0
286053	NSMCE2	"non-SMC element 2, MMS21 homolog (S. cerevisiae)"	8	126104083	8.26	0.269	-0.00027	0.104	0.033	-0.0752	-0.121	0.22	-0.136	0.234	-0.345	0.136	-0.459	-0.465	0.363	0.0882	-0.491	-0.125	-0.0127	-0.00365	8.23	4.1	8.06E-07	6.58E-05	0.36	9.89E-09	2.50E-125	0.0029	1	0.39	0.74	0.56	0.42	0.17	0.44	0.16	0.025	0.49	0.014	2.40E-05	0.027	0.61	0.0057	0.29	0.87	0.29	0	0	0	0	0	0	0	0	0	0	0	0	-1	0	0	0	0	0	0
292	SLC25A5	"solute carrier family 25 (mitochondrial carrier; adenine nucleotide translocator), member 5"	X	118602363	13	0.192	0.0935	-0.131	-0.0765	0.00679	-0.114	-0.0729	-0.269	0.144	-0.449	0.12	-0.299	-0.303	-0.15	0.232	0.0784	0.176	-0.0402	-0.00307	13	3.94	1.69E-06	0.000111	0.36	1.04E-08	5.80E-159	0.01	0.23	0.2	0.36	0.95	0.37	0.58	0.066	0.3	0.00055	0.47	0.054	0.00079	0.27	0.11	0.59	0.075	0.53	0.29	0	0	0	0	0	0	0	0	0	-1	0	0	-1	0	0	0	0	0	0
7174	TPP2	tripeptidyl peptidase II	13	103249286	7.13	-0.83	-0.106	-0.0762	-0.0877	0.112	-0.14	0.23	0.273	-0.0379	0.181	-0.176	-0.116	-0.00441	0.116	-0.616	-0.0217	-0.333	0.00268	-0.000501	6.83	3.77	3.77E-06	0.000204	0.36	9.99E-09	6.80E-100	7.40E-10	0.42	0.66	0.53	0.54	0.51	0.3	0.27	0.87	0.4	0.53	0.66	0.98	0.61	0.013	0.93	0.047	0.98	0.92	-1	0	0	0	0	0	0	0	0	0	0	0	0	0	0	0	0	0	0
100506548	LOC100506548	uncharacterized LOC100506548	5	-40825365	7.29	-0.0624	0.0815	0.233	0.1	-0.0531	0.291	0.964	-0.287	0.49	0.38	0.167	0.183	-0.593	0.325	-0.311	-0.161	-0.373	0.0326	0.00172	7.32	4.51	1.25E-07	1.76E-05	0.359	1.15E-08	8.10E-101	0.62	0.54	0.18	0.48	0.77	0.18	3.30E-05	0.24	0.037	0.08	0.55	0.48	0.00012	0.16	0.21	0.52	0.027	0.76	0.72	0	0	0	0	0	0	1	0	0	0	0	0	-1	0	0	0	0	0	0
51083	GAL	galanin/GMAP prepropeptide	11	68451983	2.52	0.751	-0.00319	-0.0632	-0.0158	-0.163	-0.0766	-0.0731	-0.276	-0.106	-0.223	-0.0478	0.104	-0.105	0.107	0.625	-0.179	-0.222	-0.0303	-0.00864	2.63	4.28	3.56E-07	3.66E-05	0.359	1.05E-08	8.20E-52	2.60E-09	0.98	0.69	0.9	0.34	0.7	0.73	0.23	0.63	0.27	0.86	0.67	0.46	0.62	0.0077	0.44	0.16	0.77	0.06	1	0	0	0	0	0	0	0	0	0	0	0	0	0	0	0	0	0	0
57538	ALPK3	alpha-kinase 3	15	85359911	2.34	0.203	-0.168	0.542	0.0319	-0.0742	-0.493	0.384	0.121	1.4	0.391	0.233	-0.192	0.0746	-0.408	-0.256	-0.429	-0.0633	-0.0456	0.00622	2.44	3.92	1.91E-06	0.000124	0.359	1.06E-08	8.70E-48	0.09	0.19	0.0012	0.81	0.67	0.017	0.074	0.61	4.10E-09	0.058	0.38	0.44	0.6	0.063	0.28	0.07	0.69	0.66	0.18	0	0	1	0	0	0	0	0	1	0	0	0	0	0	0	0	0	0	0
54839	LRRC49	leucine rich repeat containing 49	15	71184928	3.42	-0.186	-0.129	0.66	0.0135	-0.0658	-0.762	0.0437	0.024	0.61	0.769	-0.0134	-0.00784	-0.129	-0.201	-0.216	-0.25	-0.0937	-0.0618	0.012	3.36	4.3	3.36E-07	3.63E-05	0.358	1.24E-08	2.60E-66	0.11	0.3	6.80E-05	0.92	0.7	2.00E-04	0.83	0.92	0.0056	0.00019	0.96	0.97	0.36	0.35	0.35	0.28	0.55	0.54	0.0093	0	0	1	0	0	-1	0	0	0	1	0	0	0	0	0	0	0	0	0
139378	GPR112	G protein-coupled receptor 112	X	135383122	2.25	0.00821	0.00904	-0.00633	-0.00216	-0.00929	0.0253	-0.00332	-0.00481	0.0601	0.00676	-0.00321	0.00338	-0.00137	0.0194	0.0413	0.0317	0.0111	0.00148	0.000158	2.26	4.17	5.98E-07	5.30E-05	0.358	1.24E-08	4.70E-202	0.15	0.13	0.41	0.73	0.26	0.0094	0.74	0.66	6.50E-08	0.49	0.8	0.77	0.84	0.062	0.00029	0.005	0.14	0.76	0.47	0	0	0	0	0	0	0	0	1	0	0	0	0	0	1	0	0	0	0
64327	LMBR1	limb development membrane protein 1	7	-156473570	4.45	0.201	-0.0145	-0.433	-0.00251	-0.0913	0.341	-0.298	-0.527	-0.103	-0.0865	0.247	0.346	0.176	-0.0044	0.773	0.113	0.0015	-0.143	-0.0011	4.44	3.6	8.50E-06	0.000367	0.358	1.23E-08	1.20E-94	0.02	0.87	0.00036	0.98	0.47	0.022	0.055	0.0023	0.52	0.56	0.2	0.056	0.088	0.98	1.20E-05	0.51	0.99	0.059	0.74	0	0	-1	0	0	0	0	0	0	0	0	0	0	0	1	0	0	0	0
23325	KIAA1033	KIAA1033	12	105501492	9.14	-0.883	-0.00602	-0.341	0.0587	0.136	0.0408	-0.168	0.435	-0.0717	0.7	0.19	-0.0367	-0.14	0.128	-0.538	0.384	0.355	0.0801	2.96E-05	9	4.47	1.51E-07	1.97E-05	0.357	1.37E-08	3.50E-108	1.80E-09	0.97	0.071	0.7	0.49	0.86	0.49	0.11	0.78	0.0033	0.53	0.9	0.39	0.61	0.047	0.16	0.053	0.5	1	-1	0	0	0	0	0	0	0	0	0	0	0	0	0	0	0	0	0	0
7431	VIM	vimentin	10	17270258	11	-0.945	0.174	-0.697	0.179	0.0328	0.717	-1.04	0.465	-0.157	0.125	-0.0405	-0.016	-0.336	-0.385	-0.956	0.415	0.0633	-0.168	-0.00441	10.6	4.16	6.39E-07	5.45E-05	0.357	1.34E-08	4.90E-106	1.70E-07	0.34	0.0036	0.35	0.9	0.015	0.00091	0.17	0.62	0.67	0.92	0.96	0.1	0.22	0.0052	0.22	0.78	0.26	0.51	-1	0	0	0	0	0	-1	0	0	0	0	0	0	0	0	0	0	0	0
7368	UGT8	UDP glycosyltransferase 8	4	115519611	2.34	0.054	-0.185	0.0593	0.231	0.0777	-0.271	0.61	0.0799	1.24	-0.2	0.0557	-0.265	-0.0724	-0.315	-0.106	-0.448	-0.091	0.0272	0.00353	2.37	3.65	6.64E-06	0.000303	0.357	1.47E-08	1.10E-52	0.61	0.1	0.69	0.057	0.62	0.14	0.0017	0.7	5.60E-09	0.28	0.82	0.24	0.57	0.11	0.62	0.035	0.52	0.77	0.4	0	0	0	0	0	0	0	0	1	0	0	0	0	0	0	0	0	0	0
10166	SLC25A15	solute carrier family 25 (mitochondrial carrier; ornithine transporter) member 15	13	41363547	6	0.726	-0.0942	-0.143	0.148	-0.165	-0.0291	-0.397	-0.818	0.105	-0.753	0.0496	0.414	0.318	-0.0413	1.08	-0.172	-0.352	0.0548	-0.00254	6.14	4.5	1.34E-07	1.86E-05	0.356	1.55E-08	3.60E-79	9.30E-06	0.57	0.51	0.41	0.47	0.91	0.16	0.0094	0.72	0.0062	0.89	0.21	0.093	0.89	7.00E-04	0.58	0.097	0.69	0.68	1	0	0	0	0	0	0	0	0	0	0	0	0	0	1	0	0	0	0
25927	CNRIP1	cannabinoid receptor interacting protein 1	2	-68520142	10.2	0.724	0.32	-1.01	0.139	-0.00122	0.228	-1.37	-0.972	0.583	-3.58	0.516	0.3	0.766	-0.137	1.52	0.282	0.261	0.046	0.00953	10.4	3.91	2.01E-06	0.00013	0.356	1.50E-08	1.10E-62	0.056	0.42	0.052	0.74	1	0.72	0.044	0.19	0.41	1.70E-07	0.54	0.7	0.091	0.84	0.043	0.7	0.6	0.89	0.52	0	0	0	0	0	0	0	0	0	-1	0	0	0	0	0	0	0	0	0
51611	DPH5	diphthamide biosynthesis 5	1	-101455180	8.52	-0.571	-0.0133	0.0332	0.215	0.0229	0.147	0.258	-0.225	0.354	0.165	0.3	-0.134	-0.468	-0.0279	-0.00837	-0.51	0.0933	-0.0432	0.00496	8.36	4.92	2.02E-08	4.68E-06	0.355	1.78E-08	4.60E-117	4.10E-07	0.91	0.82	0.077	0.88	0.42	0.18	0.29	0.077	0.37	0.21	0.55	0.00037	0.89	0.97	0.017	0.51	0.64	0.24	-1	0	0	0	0	0	0	0	0	0	0	0	-1	0	0	0	0	0	0
192670	AGO4	argonaute RISC catalytic component 4	1	36273828	5.42	-0.352	0.116	0.162	-0.0703	0.0964	0.199	-0.0365	0.477	-0.0773	0.342	0.074	-0.154	-0.188	-0.156	-0.381	0.318	-0.0126	-0.0917	-0.000238	5.34	4.49	1.38E-07	1.89E-05	0.355	1.85E-08	1.80E-106	4.50E-05	0.19	0.16	0.46	0.43	0.16	0.81	0.0044	0.62	0.018	0.69	0.38	0.062	0.31	0.022	0.056	0.91	0.21	0.94	-1	0	0	0	0	0	0	0	0	0	0	0	0	0	0	0	0	0	0
51471	NAT8B	"N-acetyltransferase 8B (GCN5-related, putative, gene/pseudogene)"	2	-73927636	2.27	0.0883	0.0379	-0.0153	0.115	-0.156	-0.025	-0.0146	-0.0532	-0.0167	0.119	-0.09	0.411	0.555	0.0959	0.0821	-0.0803	0.0465	0.0478	-0.00219	2.42	4.39	2.23E-07	2.70E-05	0.355	1.81E-08	4.20E-73	0.19	0.6	0.87	0.13	0.11	0.83	0.9	0.69	0.89	0.3	0.55	0.0039	2.20E-10	0.44	0.54	0.55	0.6	0.42	0.4	0	0	0	0	0	0	0	0	0	0	0	0	1	0	0	0	0	0	0
100132891	LOC100132891	uncharacterized LOC100132891	8	72755358	2.36	0.0925	-0.291	-0.204	0.356	-0.423	0.964	0.158	-0.306	-0.493	-0.58	0.114	0.459	1.65	0.64	-0.549	-0.438	-0.124	0.0483	-0.00935	2.56	4.23	4.45E-07	4.38E-05	0.355	1.70E-08	2.30E-26	0.66	0.19	0.48	0.13	0.17	0.008	0.67	0.46	0.21	0.11	0.81	0.29	1.30E-09	0.097	0.19	0.29	0.66	0.79	0.25	0	0	0	0	0	0	0	0	0	0	0	0	1	0	0	0	0	0	0
26022	TMEM98	transmembrane protein 98	17	31254928	6.18	-0.457	-0.99	0.291	1.42	-0.289	-1.94	-0.471	0.0563	1.29	1.37	1.12	-0.302	-0.197	-1.92	-0.171	-1.16	-0.0259	-0.455	0.0414	5.72	4.23	4.53E-07	4.40E-05	0.355	1.70E-08	1.30E-44	0.18	0.0067	0.53	3.00E-04	0.56	0.0011	0.44	0.93	0.041	0.019	0.14	0.67	0.63	0.0024	0.8	0.086	0.95	0.13	0.0021	0	0	0	1	0	-1	0	0	0	0	0	0	0	-1	0	0	0	0	1
94097	SFXN5	sideroflexin 5	2	-73169165	3.65	-0.0785	-0.0235	-0.0292	0.0414	0.0577	0.0707	0.0926	0.0491	-0.0346	0.195	-0.0159	-0.0844	-0.0906	-0.0798	-0.0836	-0.0678	-0.0768	0.00954	0.00128	3.62	4.11	7.77E-07	6.41E-05	0.355	1.73E-08	1.30E-146	0.0031	0.4	0.42	0.16	0.13	0.12	0.049	0.34	0.48	3.00E-05	0.79	0.12	0.0044	0.096	0.11	0.19	0.029	0.68	0.21	0	0	0	0	0	0	0	0	0	1	0	0	0	0	0	0	0	0	0
100286793	LINC00875	long intergenic non-protein coding RNA 875	1	-143718513	7.72	0.869	0.029	0.0271	0.0215	-0.0316	0.0144	0.196	-0.316	0.189	0.0734	-0.182	0.38	-0.201	-0.0751	0.0863	0.0365	-0.548	-0.00311	-0.00366	7.88	5.05	1.13E-08	2.95E-06	0.354	2.02E-08	1.90E-100	1.50E-09	0.84	0.88	0.89	0.87	0.95	0.41	0.23	0.45	0.75	0.54	0.17	0.21	0.76	0.74	0.89	0.0025	0.98	0.48	1	0	0	0	0	0	0	0	0	0	0	0	0	0	0	0	0	0	0
6352	CCL5	chemokine (C-C motif) ligand 5	17	-34198496	4	1.09	-0.862	0.376	0.066	-0.44	-0.353	1.04	-0.494	-0.358	-0.974	-0.891	2.87	2.38	-0.855	-0.242	-0.138	-0.373	0.52	-0.0124	4.56	4.69	5.66E-08	1.00E-05	0.354	2.08E-08	1.50E-23	0.0056	0.039	0.48	0.88	0.44	0.6	0.14	0.52	0.62	0.15	0.31	0.00055	1.20E-06	0.23	0.75	0.86	0.47	0.13	0.41	0	0	0	0	0	0	0	0	0	0	0	1	1	0	0	0	0	0	0
5523	PPP2R3A	"protein phosphatase 2, regulatory subunit B'', alpha"	3	135684515	3.93	0.0716	-0.0601	0.337	0.25	-0.0122	-0.4	0.458	0.043	0.52	0.591	0.145	0.146	0.144	0.365	-0.316	-0.405	-0.0301	0.104	0.00535	4.13	3.96	1.57E-06	0.000105	0.354	2.01E-08	7.40E-85	0.44	0.54	0.0088	0.018	0.93	0.012	0.0063	0.81	0.0029	0.00029	0.48	0.45	0.19	0.032	0.084	0.028	0.81	0.2	0.14	0	0	0	0	0	0	0	0	0	1	0	0	0	0	0	0	0	0	0
4325	MMP16	matrix metallopeptidase 16 (membrane-inserted)	8	-89049460	2.32	0.0663	-0.0813	0.185	0.114	-0.077	-0.106	0.106	0.0898	0.296	0.272	0.174	-0.0376	0.0271	-0.116	-0.0722	-0.16	-0.0687	0.065	0.00361	2.39	3.96	1.58E-06	0.000105	0.354	2.05E-08	3.90E-95	0.14	0.087	0.0029	0.025	0.24	0.16	0.19	0.31	0.00046	0.00051	0.083	0.68	0.61	0.15	0.41	0.071	0.25	0.095	0.039	0	0	0	0	0	0	0	0	1	1	0	0	0	0	0	0	0	0	0
5136	PDE1A	"phosphodiesterase 1A, calmodulin-dependent"	2	-183032614	2.33	-0.0813	-0.0446	-0.0979	-0.023	0.141	0.0718	-0.113	0.321	-0.0468	0.096	-0.0458	0.0873	0.121	-0.0493	0.137	0.142	-0.0326	-0.0523	0.000284	2.31	3.92	1.85E-06	0.00012	0.354	1.98E-08	1.10E-101	0.04	0.29	0.072	0.6	0.015	0.29	0.11	6.00E-05	0.52	0.16	0.6	0.29	0.011	0.49	0.078	0.069	0.53	0.13	0.85	0	0	0	0	0	0	0	1	0	0	0	0	0	0	0	0	0	0	0
55287	TMEM40	transmembrane protein 40	3	-12775392	3.25	0.406	-0.0704	0.0191	0.0351	-0.429	-0.248	0.308	0.203	-0.0659	-0.0487	-0.265	0.971	1.27	-0.128	-0.00486	-0.303	-0.117	0.267	-0.00353	3.6	5.01	1.33E-08	3.35E-06	0.353	2.22E-08	5.30E-49	0.013	0.68	0.93	0.85	0.069	0.37	0.29	0.52	0.83	0.86	0.46	0.0044	1.20E-09	0.66	0.99	0.34	0.59	0.059	0.57	0	0	0	0	0	0	0	0	0	0	0	0	1	0	0	0	0	0	0
9315	NREP	neuronal regeneration related protein	5	-111065000	7.29	-0.256	0.246	0.0906	0.163	0.146	-0.209	-0.0618	-0.0478	0.177	0.0748	0.344	-0.21	-0.79	-0.241	-0.157	0.188	0.173	-0.0297	-0.00285	7.21	4.14	6.82E-07	5.72E-05	0.353	2.21E-08	1.40E-108	0.019	0.034	0.54	0.18	0.35	0.26	0.75	0.82	0.38	0.69	0.16	0.35	1.10E-08	0.22	0.46	0.38	0.23	0.75	0.5	0	0	0	0	0	0	0	0	0	0	0	0	-1	0	0	0	0	0	0
115004	MB21D1	Mab-21 domain containing 1	6	-74134856	4.91	-0.131	0.105	0.0566	-0.313	0.0221	0.262	0.24	0.526	-0.158	0.0571	0.141	-0.402	-0.258	-0.0717	-0.322	0.23	-0.128	-0.00196	-0.00517	4.84	4.01	1.26E-06	8.88E-05	0.353	2.26E-08	5.70E-106	0.087	0.2	0.59	4.00E-04	0.84	0.047	0.081	0.00064	0.27	0.66	0.41	0.013	0.0054	0.61	0.034	0.13	0.21	0.98	0.084	0	0	0	-1	0	0	0	1	0	0	0	0	0	0	0	0	0	0	0
8622	PDE8B	phosphodiesterase 8B	5	76506706	2.35	0.0528	-0.0915	0.101	0.128	-0.03	-0.263	0.33	0.446	0.737	-0.00796	0.156	-0.041	-0.035	-0.0273	-0.078	-0.281	-0.0546	-0.0263	0.00483	2.4	3.93	1.82E-06	0.000119	0.353	2.22E-08	9.80E-77	0.42	0.19	0.26	0.081	0.75	0.019	0.0051	0.00065	1.10E-08	0.94	0.28	0.76	0.65	0.82	0.54	0.03	0.53	0.64	0.058	0	0	0	0	0	0	0	1	1	0	0	0	0	0	0	0	0	0	0
7381	UQCRB	ubiquinol-cytochrome c reductase binding protein	8	-97238904	9.2	-0.00604	-0.0545	0.0308	0.067	0.0894	0.247	0.255	0.0371	0.175	0.0529	0.165	0.0896	-0.253	0.527	-0.113	-0.0561	-0.0531	0.0327	0.00239	9.25	3.9	2.05E-06	0.000131	0.353	2.30E-08	2.20E-152	0.92	0.39	0.7	0.32	0.3	0.015	0.017	0.75	0.11	0.6	0.21	0.47	0.00048	3.10E-06	0.33	0.63	0.5	0.53	0.3	0	0	0	0	0	0	0	0	0	0	0	0	-1	1	0	0	0	0	0
6472	SHMT2	serine hydroxymethyltransferase 2 (mitochondrial)	12	57623356	8.69	0.378	0.045	-0.371	-0.0197	-0.0845	0.196	-0.57	-0.597	0.34	-0.451	0.0903	-0.349	-0.483	-0.0538	0.659	0.231	-0.145	0.00798	-0.00415	8.63	3.61	7.86E-06	0.000347	0.353	2.30E-08	1.00E-107	0.0043	0.75	0.041	0.89	0.66	0.38	0.016	0.022	0.16	0.046	0.76	0.2	0.0024	0.82	0.012	0.37	0.41	0.94	0.42	0	0	0	0	0	0	0	0	0	0	0	0	0	0	0	0	0	0	0
10011	SRA1	steroid receptor RNA activator 1	5	-139929652	7.17	0.00918	0.278	0.0936	-0.197	-0.194	-0.255	0.0792	-0.71	-0.245	-0.811	-0.52	-0.0895	-0.957	-0.42	-0.00415	0.422	-0.229	-0.0106	-0.0101	6.9	3.58	9.33E-06	0.000393	0.353	2.17E-08	6.80E-91	0.95	0.081	0.65	0.24	0.37	0.32	0.77	0.017	0.38	0.0019	0.12	0.77	3.70E-07	0.13	0.99	0.15	0.25	0.93	0.084	0	0	0	0	0	0	0	0	0	0	0	0	-1	0	0	0	0	0	0
9666	DZIP3	DAZ interacting zinc finger protein 3	3	108308337	5.8	-0.861	0.0935	-0.0812	-0.129	0.0984	0.161	0.258	-0.0374	0.259	0.237	0.336	0.35	-0.0503	-0.113	-0.116	-0.0636	0.0692	-0.165	0.002	5.57	4.27	3.71E-07	3.78E-05	0.352	2.49E-08	4.70E-87	9.20E-10	0.5	0.65	0.38	0.6	0.47	0.27	0.88	0.29	0.29	0.25	0.2	0.75	0.64	0.65	0.8	0.69	0.15	0.69	-1	0	0	0	0	0	0	0	0	0	0	0	0	0	0	0	0	0	0
2107	ETF1	eukaryotic translation termination factor 1	5	-137841782	9.93	0.096	0.12	0.000332	-0.05	-0.0863	0.0179	0.0806	-0.286	-0.0458	-0.34	0.0641	-0.467	-0.766	0.00376	0.119	0.379	0.192	-0.116	-0.00382	9.81	4.34	2.74E-07	3.12E-05	0.351	2.74E-08	1.10E-127	0.35	0.27	1	0.66	0.56	0.92	0.66	0.15	0.81	0.054	0.78	0.029	4.80E-09	0.98	0.55	0.061	0.16	0.19	0.34	0	0	0	0	0	0	0	0	0	0	0	0	-1	0	0	0	0	0	0
8359	HIST1H4A	"histone cluster 1, H4a"	6	26021907	3.87	0.131	-0.0903	-0.0397	0.0715	-0.264	0.1	0.204	0.164	0.0117	-0.18	0.29	0.0759	0.835	-0.0495	-0.249	-0.118	-0.000494	0.0963	-0.000207	4.03	4.16	6.17E-07	5.30E-05	0.351	2.70E-08	1.10E-81	0.17	0.38	0.76	0.51	0.062	0.54	0.24	0.39	0.95	0.28	0.18	0.71	4.20E-11	0.78	0.19	0.54	1	0.25	0.96	0	0	0	0	0	0	0	0	0	0	0	0	1	0	0	0	0	0	0
8364	HIST1H4C	"histone cluster 1, H4c"	6	26104176	3.87	0.131	-0.0903	-0.0397	0.0715	-0.264	0.1	0.204	0.164	0.0117	-0.18	0.29	0.0759	0.835	-0.0495	-0.249	-0.118	-0.000494	0.0963	-0.000207	4.03	4.16	6.17E-07	5.30E-05	0.351	2.70E-08	1.10E-81	0.17	0.38	0.76	0.51	0.062	0.54	0.24	0.39	0.95	0.28	0.18	0.71	4.20E-11	0.78	0.19	0.54	1	0.25	0.96	0	0	0	0	0	0	0	0	0	0	0	0	1	0	0	0	0	0	0
8366	HIST1H4B	"histone cluster 1, H4b"	6	-26027124	3.87	0.131	-0.0903	-0.0397	0.0715	-0.264	0.1	0.204	0.164	0.0117	-0.18	0.29	0.0759	0.835	-0.0495	-0.249	-0.118	-0.000494	0.0963	-0.000207	4.03	4.16	6.17E-07	5.30E-05	0.351	2.70E-08	1.10E-81	0.17	0.38	0.76	0.51	0.062	0.54	0.24	0.39	0.95	0.28	0.18	0.71	4.20E-11	0.78	0.19	0.54	1	0.25	0.96	0	0	0	0	0	0	0	0	0	0	0	0	1	0	0	0	0	0	0
8368	HIST1H4L	"histone cluster 1, H4l"	6	-27840926	3.87	0.131	-0.0903	-0.0397	0.0715	-0.264	0.1	0.204	0.164	0.0117	-0.18	0.29	0.0759	0.835	-0.0495	-0.249	-0.118	-0.000494	0.0963	-0.000207	4.03	4.16	6.17E-07	5.30E-05	0.351	2.70E-08	1.10E-81	0.17	0.38	0.76	0.51	0.062	0.54	0.24	0.39	0.95	0.28	0.18	0.71	4.20E-11	0.78	0.19	0.54	1	0.25	0.96	0	0	0	0	0	0	0	0	0	0	0	0	1	0	0	0	0	0	0
8370	HIST2H4A	"histone cluster 2, H4a"	1	-149832330	3.87	0.131	-0.0903	-0.0397	0.0715	-0.264	0.1	0.204	0.164	0.0117	-0.18	0.29	0.0759	0.835	-0.0495	-0.249	-0.118	-0.000494	0.0963	-0.000207	4.03	4.16	6.17E-07	5.30E-05	0.351	2.70E-08	1.10E-81	0.17	0.38	0.76	0.51	0.062	0.54	0.24	0.39	0.95	0.28	0.18	0.71	4.20E-11	0.78	0.19	0.54	1	0.25	0.96	0	0	0	0	0	0	0	0	0	0	0	0	1	0	0	0	0	0	0
121504	HIST4H4	"histone cluster 4, H4"	12	-14923654	3.87	0.131	-0.0903	-0.0397	0.0715	-0.264	0.1	0.204	0.164	0.0117	-0.18	0.29	0.0759	0.835	-0.0495	-0.249	-0.118	-0.000494	0.0963	-0.000207	4.03	4.16	6.17E-07	5.30E-05	0.351	2.70E-08	1.10E-81	0.17	0.38	0.76	0.51	0.062	0.54	0.24	0.39	0.95	0.28	0.18	0.71	4.20E-11	0.78	0.19	0.54	1	0.25	0.96	0	0	0	0	0	0	0	0	0	0	0	0	1	0	0	0	0	0	0
554313	HIST2H4B	"histone cluster 2, H4b"	1	-149832330	3.87	0.131	-0.0903	-0.0397	0.0715	-0.264	0.1	0.204	0.164	0.0117	-0.18	0.29	0.0759	0.835	-0.0495	-0.249	-0.118	-0.000494	0.0963	-0.000207	4.03	4.16	6.17E-07	5.30E-05	0.351	2.70E-08	1.10E-81	0.17	0.38	0.76	0.51	0.062	0.54	0.24	0.39	0.95	0.28	0.18	0.71	4.20E-11	0.78	0.19	0.54	1	0.25	0.96	0	0	0	0	0	0	0	0	0	0	0	0	1	0	0	0	0	0	0
8294	HIST1H4I	"histone cluster 1, H4i"	6	27107088	3.87	0.131	-0.0903	-0.0397	0.0715	-0.264	0.1	0.204	0.164	0.0117	-0.18	0.29	0.0759	0.835	-0.0495	-0.249	-0.118	-0.000494	0.0963	-0.000207	4.03	4.16	6.17E-07	5.30E-05	0.351	2.70E-08	1.10E-81	0.17	0.38	0.76	0.51	0.062	0.54	0.24	0.39	0.95	0.28	0.18	0.71	4.20E-11	0.78	0.19	0.54	1	0.25	0.96	0	0	0	0	0	0	0	0	0	0	0	0	1	0	0	0	0	0	0
8360	HIST1H4D	"histone cluster 1, H4d"	6	-26188938	3.87	0.131	-0.0903	-0.0397	0.0715	-0.264	0.1	0.204	0.164	0.0117	-0.18	0.29	0.0759	0.835	-0.0495	-0.249	-0.118	-0.000494	0.0963	-0.000207	4.03	4.16	6.17E-07	5.30E-05	0.351	2.70E-08	1.10E-81	0.17	0.38	0.76	0.51	0.062	0.54	0.24	0.39	0.95	0.28	0.18	0.71	4.20E-11	0.78	0.19	0.54	1	0.25	0.96	0	0	0	0	0	0	0	0	0	0	0	0	1	0	0	0	0	0	0
8361	HIST1H4F	"histone cluster 1, H4f"	6	26240654	3.87	0.131	-0.0903	-0.0397	0.0715	-0.264	0.1	0.204	0.164	0.0117	-0.18	0.29	0.0759	0.835	-0.0495	-0.249	-0.118	-0.000494	0.0963	-0.000207	4.03	4.16	6.17E-07	5.30E-05	0.351	2.70E-08	1.10E-81	0.17	0.38	0.76	0.51	0.062	0.54	0.24	0.39	0.95	0.28	0.18	0.71	4.20E-11	0.78	0.19	0.54	1	0.25	0.96	0	0	0	0	0	0	0	0	0	0	0	0	1	0	0	0	0	0	0
8365	HIST1H4H	"histone cluster 1, H4h"	6	-26285354	3.87	0.131	-0.0903	-0.0397	0.0715	-0.264	0.1	0.204	0.164	0.0117	-0.18	0.29	0.0759	0.835	-0.0495	-0.249	-0.118	-0.000494	0.0963	-0.000207	4.03	4.16	6.17E-07	5.30E-05	0.351	2.70E-08	1.10E-81	0.17	0.38	0.76	0.51	0.062	0.54	0.24	0.39	0.95	0.28	0.18	0.71	4.20E-11	0.78	0.19	0.54	1	0.25	0.96	0	0	0	0	0	0	0	0	0	0	0	0	1	0	0	0	0	0	0
8367	HIST1H4E	"histone cluster 1, H4e"	6	26204873	3.87	0.131	-0.0903	-0.0397	0.0715	-0.264	0.1	0.204	0.164	0.0117	-0.18	0.29	0.0759	0.835	-0.0495	-0.249	-0.118	-0.000494	0.0963	-0.000207	4.03	4.16	6.17E-07	5.30E-05	0.351	2.70E-08	1.10E-81	0.17	0.38	0.76	0.51	0.062	0.54	0.24	0.39	0.95	0.28	0.18	0.71	4.20E-11	0.78	0.19	0.54	1	0.25	0.96	0	0	0	0	0	0	0	0	0	0	0	0	1	0	0	0	0	0	0
221981	THSD7A	"thrombospondin, type I, domain containing 7A"	7	-11410062	3.52	-0.428	-0.0862	0.71	0.354	0.00337	-0.12	0.406	1.16	0.146	2.37	0.306	-0.642	-0.0619	-0.858	-1.08	-0.546	-0.354	0.155	0.0255	3.61	4.09	8.48E-07	6.84E-05	0.351	2.95E-08	2.10E-31	0.11	0.76	0.057	0.25	0.99	0.79	0.4	0.031	0.77	1.20E-06	0.61	0.26	0.85	0.084	0.045	0.31	0.33	0.51	0.017	0	0	0	0	0	0	0	0	0	1	0	0	0	0	0	0	0	0	0
64374	SIL1	SIL1 nucleotide exchange factor	5	-138282410	8.56	0.0336	0.106	-0.0958	-0.0682	0.0668	-0.153	0.00661	-0.889	0.193	-0.411	-0.104	-0.602	-1.03	0.0362	-0.209	0.249	-0.298	-0.147	0.000164	8.26	3.8	3.22E-06	0.000181	0.351	2.82E-08	1.90E-100	0.82	0.5	0.64	0.68	0.76	0.54	0.98	0.0028	0.48	0.11	0.75	0.053	5.20E-08	0.89	0.47	0.4	0.13	0.26	0.98	0	0	0	0	0	0	0	0	0	0	0	0	-1	0	0	0	0	0	0
127733	UBXN10	UBX domain protein 10	1	20512578	3.06	0.592	-0.176	0.0043	0.128	-0.0854	-0.122	-0.22	-0.137	-0.297	-0.251	-0.113	-0.0663	-0.108	0.111	0.241	-0.204	-0.198	-0.0738	-0.000261	3.07	3.8	3.28E-06	0.000183	0.351	2.87E-08	5.30E-69	1.90E-08	0.096	0.97	0.25	0.55	0.47	0.21	0.48	0.11	0.14	0.61	0.75	0.36	0.54	0.22	0.3	0.13	0.39	0.95	1	0	0	0	0	0	0	0	0	0	0	0	0	0	0	0	0	0	0
8140	SLC7A5	"solute carrier family 7 (amino acid transporter light chain, L system), member 5"	16	-87863629	8.7	0.527	-0.238	-0.262	0.0351	-0.345	0.886	-0.86	-0.554	0.0184	-2.12	0.296	-1.48	-0.247	-0.483	0.233	0.296	0.325	-0.123	0.00685	8.5	3.79	3.51E-06	0.000193	0.351	2.90E-08	1.00E-79	0.021	0.32	0.4	0.89	0.3	0.023	0.035	0.21	0.97	2.60E-07	0.56	0.002	0.36	0.24	0.6	0.51	0.28	0.53	0.44	0	0	0	0	0	0	0	0	0	-1	0	0	0	0	0	0	0	0	0
100507213	USP6NL-IT1	USP6NL intronic transcript 1 (non-protein coding)	10	NA	6.58	0.385	-0.116	-0.939	0.0373	0.0951	0.511	-0.619	0.537	-0.38	-0.257	0.212	0.313	0.583	0.224	0.164	0.114	0.21	-0.104	-0.00317	6.66	3.73	4.62E-06	0.000235	0.351	3.02E-08	3.00E-86	0.011	0.47	1.20E-05	0.83	0.66	0.048	0.023	0.071	0.17	0.32	0.53	0.32	0.0015	0.41	0.58	0.7	0.3	0.43	0.59	0	0	-1	0	0	0	0	0	0	0	0	0	1	0	0	0	0	0	0
388685	FLJ39739	uncharacterized FLJ39739	1	-147906022	4.99	0.434	0.0141	0.0108	0.0107	-0.0239	0.0117	0.0918	-0.151	0.0852	0.0312	-0.0924	0.24	-0.0782	-0.0381	0.0311	0.0129	-0.28	0.00395	-0.00241	5.07	5.07	1.05E-08	2.84E-06	0.35	3.05E-08	1.40E-113	1.80E-09	0.84	0.91	0.89	0.81	0.92	0.44	0.25	0.49	0.79	0.54	0.087	0.33	0.76	0.81	0.92	0.0022	0.95	0.36	1	0	0	0	0	0	0	0	0	0	0	0	0	0	0	0	0	0	0
22990	PCNX	pecanex homolog (Drosophila)	14	71374122	5.18	-0.555	0.0915	0.0505	0.0329	0.229	0.0272	0.273	0.395	0.0842	0.273	0.16	-0.144	-0.18	-0.0551	-0.135	-0.0179	0.277	-0.0131	0.00611	5.13	4.73	4.66E-08	8.52E-06	0.35	3.05E-08	5.60E-98	2.80E-08	0.36	0.7	0.76	0.096	0.87	0.11	0.034	0.63	0.093	0.45	0.46	0.11	0.75	0.47	0.92	0.029	0.87	0.096	-1	0	0	0	0	0	0	0	0	0	0	0	0	0	0	0	0	0	0
8082	SSPN	sarcospan	12	26348269	3.36	-0.0579	-0.131	0.362	0.0593	0.0401	0.102	0.0612	0.0329	0.423	0.828	0.219	0.127	0.00253	0.0401	-0.233	-0.392	-0.152	-0.0829	0.00692	3.38	4.73	4.78E-08	8.66E-06	0.35	3.19E-08	1.60E-77	0.52	0.18	0.0044	0.56	0.76	0.51	0.71	0.85	0.014	5.30E-07	0.28	0.5	0.98	0.81	0.2	0.031	0.21	0.3	0.053	0	0	0	0	0	0	0	0	0	1	0	0	0	0	0	0	0	0	0
83989	FAM172A	"family with sequence similarity 172, member A"	5	-92953431	6.3	-0.333	0.193	0.0928	-0.255	0.0402	0.0202	-0.297	-0.105	0.175	0.828	0.136	0.337	-0.67	0.239	-0.682	0.179	-0.36	0.025	0.00218	6.14	3.89	2.13E-06	0.000135	0.35	3.07E-08	1.30E-94	0.007	0.14	0.58	0.065	0.82	0.92	0.18	0.66	0.44	0.00013	0.62	0.19	1.00E-05	0.28	0.0053	0.46	0.029	0.81	0.65	0	0	0	0	0	0	0	0	0	1	0	0	-1	0	0	0	0	0	0
22836	RHOBTB3	Rho-related BTB domain containing 3	5	95066850	5.1	0.155	0.173	-0.0861	-0.106	0.0801	-0.441	0.0724	-0.0771	-0.0942	-0.203	0.315	0.291	-0.595	0.13	-0.196	0.0987	-0.161	0.0505	0.000283	5.06	3.56	1.00E-05	0.000418	0.35	3.07E-08	3.00E-95	0.11	0.097	0.52	0.34	0.57	0.009	0.68	0.69	0.6	0.23	0.15	0.15	1.20E-06	0.47	0.31	0.61	0.22	0.55	0.94	0	0	0	0	0	0	0	0	0	0	0	0	-1	0	0	0	0	0	0
728656	DMRTC1B	DMRT-like family C1B	X	-72091859	2.55	0.0461	-0.0664	0.338	-0.0192	-0.118	-0.191	0.14	0.151	0.0735	0.488	-0.00772	-0.153	0.171	-0.0598	-0.198	-0.248	0.0881	-0.0663	0.000832	2.59	3.88	2.27E-06	0.000141	0.349	3.59E-08	7.80E-83	0.46	0.32	0.00013	0.78	0.19	0.074	0.21	0.22	0.53	1.20E-05	0.96	0.24	0.024	0.6	0.11	0.046	0.29	0.22	0.73	0	0	1	0	0	0	0	0	0	1	0	0	0	0	0	0	0	0	0
63947	DMRTC1	DMRT-like family C1	X	-72091859	2.55	0.0461	-0.0664	0.338	-0.0192	-0.118	-0.191	0.14	0.151	0.0735	0.488	-0.00772	-0.153	0.171	-0.0598	-0.198	-0.248	0.0881	-0.0663	0.000832	2.59	3.88	2.27E-06	0.000141	0.349	3.59E-08	7.80E-83	0.46	0.32	0.00013	0.78	0.19	0.074	0.21	0.22	0.53	1.20E-05	0.96	0.24	0.024	0.6	0.11	0.046	0.29	0.22	0.73	0	0	1	0	0	0	0	0	0	1	0	0	0	0	0	0	0	0	0
8349	HIST2H2BE	"histone cluster 2, H2be"	1	-149856010	7.81	-0.527	-0.565	0.0979	0.4	-0.44	0.425	-0.279	1.27	0.165	1.22	0.619	0.355	1.69	0.293	-0.614	0.57	-0.266	0.0729	0.00804	8	3.65	6.56E-06	0.000301	0.349	3.72E-08	8.50E-63	0.067	0.066	0.8	0.22	0.29	0.39	0.59	0.026	0.76	0.014	0.34	0.55	2.60E-06	0.58	0.28	0.32	0.49	0.77	0.47	0	0	0	0	0	0	0	0	0	0	0	0	1	0	0	0	0	0	0
23321	TRIM2	tripartite motif containing 2	4	154074270	2.93	-0.03	-0.0858	0.0834	0.281	-0.000477	-0.24	0.0971	0.292	0.33	0.376	0.196	0.129	0.0983	-0.144	-0.198	-0.279	0.0834	0.0198	0.00363	3.01	3.62	7.50E-06	0.000335	0.349	3.73E-08	6.80E-89	0.64	0.2	0.34	0.00014	1	0.028	0.39	0.021	0.0058	0.00075	0.17	0.33	0.2	0.22	0.11	0.027	0.33	0.72	0.14	0	0	0	1	0	0	0	0	0	1	0	0	0	0	0	0	0	0	0
8353	HIST1H3E	"histone cluster 1, H3e"	6	26225383	2.75	0.0504	-0.0713	-0.0807	-0.0457	-0.253	0.0926	0.199	0.152	-0.0603	-0.0687	0.128	-0.0949	0.544	0.0451	-0.202	-0.0514	-0.0785	0.0998	-0.00309	2.82	4.5	1.32E-07	1.84E-05	0.348	4.06E-08	1.80E-82	0.46	0.32	0.39	0.55	0.011	0.42	0.1	0.26	0.63	0.55	0.4	0.5	5.60E-10	0.72	0.13	0.7	0.39	0.093	0.24	0	0	0	0	0	0	0	0	0	0	0	0	1	0	0	0	0	0	0
81888	HYI	hydroxypyruvate isomerase (putative)	1	-43916674	6.39	-0.74	-0.0775	-0.14	0.108	0.278	-0.0675	-0.322	-0.113	0.249	-0.0175	0.0251	-0.0159	-0.031	-0.565	-0.142	-0.201	-0.00803	-0.048	0.00412	6.12	3.89	2.14E-06	0.000135	0.348	3.95E-08	1.50E-102	1.50E-10	0.49	0.34	0.37	0.074	0.71	0.092	0.59	0.21	0.92	0.92	0.94	0.81	0.0042	0.5	0.34	0.95	0.6	0.32	-1	0	0	0	0	0	0	0	0	0	0	0	0	0	0	0	0	0	0
83699	SH3BGRL2	SH3 domain binding glutamic acid-rich protein like 2	6	80341000	4.27	0.293	-0.209	0.0249	0.354	-0.0848	-0.0831	0.113	0.287	0.402	0.399	0.397	0.655	0.746	-0.158	-0.154	-0.315	-0.0843	-0.0292	0.0082	4.5	3.88	2.30E-06	0.000141	0.348	3.88E-08	4.70E-76	0.015	0.1	0.88	0.0095	0.63	0.68	0.6	0.22	0.071	0.053	0.14	0.0094	6.70E-07	0.47	0.51	0.18	0.6	0.78	0.079	0	0	0	0	0	0	0	0	0	0	0	0	1	0	0	0	0	0	0
4040	LRP6	low density lipoprotein receptor-related protein 6	12	-12268961	3.96	0.0156	-0.0224	0.251	0.426	0.0243	0.372	0.224	-0.0358	0.434	0.699	-0.0928	-0.0153	0.277	-0.0928	-0.295	0.00803	0.231	0.0263	0.00991	4.2	3.75	4.07E-06	0.000216	0.348	3.88E-08	6.30E-78	0.88	0.84	0.089	0.00054	0.88	0.043	0.24	0.86	0.03	0.00021	0.7	0.95	0.031	0.63	0.16	0.97	0.11	0.78	0.018	0	0	0	1	0	0	0	0	0	1	0	0	0	0	0	0	0	0	0
5250	SLC25A3	"solute carrier family 25 (mitochondrial carrier; phosphate carrier), member 3"	12	98987403	13.9	0.215	0.104	-0.221	-0.0039	-0.0871	-0.0481	-0.147	-0.172	0.0621	-0.0284	-0.117	-0.373	-0.191	-0.0951	0.242	0.0436	-0.00962	-0.168	-0.00088	13.8	3.69	5.44E-06	0.000262	0.348	3.87E-08	1.50E-173	0.00044	0.1	0.008	0.95	0.32	0.64	0.17	0.15	0.57	0.78	0.38	0.0032	0.0082	0.38	0.041	0.71	0.9	0.0015	0.7	1	0	0	0	0	0	0	0	0	0	0	0	0	0	0	0	0	-1	0
51128	SAR1B	SAR1 homolog B (S. cerevisiae)	5	-133936839	5.7	0.19	0.0986	-0.0724	-0.158	0.102	-0.0948	0.176	-0.157	-0.11	-0.162	0.0906	0.0669	-0.631	-0.101	-0.0774	0.233	-0.14	-0.0329	-0.00463	5.62	3.64	6.80E-06	0.000307	0.348	4.06E-08	1.90E-106	0.032	0.29	0.55	0.11	0.42	0.53	0.26	0.36	0.5	0.28	0.65	0.71	1.90E-08	0.53	0.65	0.18	0.23	0.67	0.18	0	0	0	0	0	0	0	0	0	0	0	0	-1	0	0	0	0	0	0
154197	PNLDC1	poly(A)-specific ribonuclease (PARN)-like domain containing 1	6	160221301	2.23	0.0204	-0.11	0.191	0.0172	0.0946	0.0431	0.0585	0.0211	0.0113	-0.138	0.758	0.0258	-0.0926	-0.0449	0.616	-0.0494	0.0181	0.0205	-0.000586	2.29	3.46	1.60E-05	0.000575	0.348	4.11E-08	1.50E-69	0.77	0.15	0.053	0.83	0.36	0.72	0.65	0.88	0.93	0.26	5.50E-06	0.86	0.28	0.73	2.30E-05	0.73	0.85	0.74	0.83	0	0	0	0	0	0	0	0	0	0	1	0	0	0	1	0	0	0	0
84886	C1orf198	chromosome 1 open reading frame 198	1	-230972865	6.45	0.909	-0.37	0.613	0.406	-0.0865	-0.654	0.18	-0.0968	0.705	-0.579	-0.0588	0.12	0.75	-0.474	0.212	-0.465	-0.242	0.22	0.007	6.83	4.41	2.02E-07	2.52E-05	0.347	4.76E-08	3.50E-78	5.70E-07	0.046	0.011	0.039	0.73	0.028	0.56	0.78	0.03	0.053	0.88	0.74	4.00E-04	0.14	0.53	0.17	0.3	0.15	0.3	1	0	0	0	0	0	0	0	0	0	0	0	1	0	0	0	0	0	0
8555	CDC14B	cell division cycle 14B	9	-99262395	3.14	0.339	-0.161	-0.109	0.216	-0.00309	-0.51	0.0191	0.229	0.52	0.286	0.158	0.798	0.462	-0.0184	-0.218	-0.679	-0.0736	0.11	0.00498	3.33	4.38	2.34E-07	2.79E-05	0.347	4.54E-08	9.10E-66	0.0021	0.16	0.46	0.079	0.98	0.0066	0.92	0.28	0.011	0.13	0.51	0.00056	5.00E-04	0.93	0.31	0.0019	0.61	0.25	0.24	1	0	0	0	0	0	0	0	0	0	0	1	1	0	0	-1	0	0	0
124221	PRSS30P	"protease, serine, 30, pseudogene"	16	-2889574	2.27	0.0102	0.0284	0.0407	-0.00391	-0.0109	0.0483	-0.00791	0.238	-0.0019	-0.0177	-0.0841	-0.0012	-0.00378	-0.0158	0.191	-0.0659	-0.00657	-0.00681	-7.37E-05	2.29	3.55	1.04E-05	0.000429	0.347	4.38E-08	1.90E-127	0.66	0.25	0.21	0.88	0.75	0.23	0.85	8.90E-07	0.97	0.66	0.11	0.98	0.89	0.71	6.10E-05	0.16	0.83	0.74	0.94	0	0	0	0	0	0	0	1	0	0	0	0	0	0	1	0	0	0	0
9240	PNMA1	paraneoplastic Ma antigen 1	14	-74178486	9.43	0.0037	-0.278	0.268	0.0372	-0.196	-0.305	0.331	0.127	0.206	0.116	0.0107	0.907	1.11	0.353	-0.0431	-0.158	0.205	-0.205	0.0127	9.56	3.47	1.54E-05	0.000561	0.347	4.30E-08	3.60E-104	0.98	0.087	0.2	0.83	0.38	0.24	0.22	0.67	0.46	0.66	0.98	0.0048	1.00E-08	0.2	0.89	0.6	0.31	0.12	0.033	0	0	0	0	0	0	0	0	0	0	0	0	1	0	0	0	0	0	0
27089	UQCRQ	"ubiquinol-cytochrome c reductase, complex III subunit VII, 9.5kDa"	5	132202319	10.7	0.07	0.15	-0.135	-0.0391	0.305	-0.0488	-0.143	-0.637	-0.0495	-0.618	-0.127	-0.278	-0.8	-0.15	0.0874	0.192	-0.17	-0.0106	-0.00383	10.6	3.41	2.04E-05	0.000689	0.347	4.68E-08	4.60E-121	0.57	0.26	0.43	0.78	0.095	0.82	0.52	0.011	0.83	0.0046	0.65	0.29	3.80E-07	0.51	0.72	0.44	0.31	0.92	0.43	0	0	0	0	0	0	0	0	0	0	0	0	-1	0	0	0	0	0	0
100130938	LOC100130938	uncharacterized LOC100130938	18	NA	2.33	0.447	-0.146	0.159	0.256	-0.292	-0.327	0.336	-0.16	0.0731	-0.0897	-0.298	1.47	1.84	-0.063	-0.376	-0.599	-0.0728	0.418	0.00559	2.86	4.7	5.36E-08	9.64E-06	0.346	4.92E-08	8.20E-23	0.056	0.56	0.62	0.33	0.39	0.41	0.42	0.73	0.87	0.82	0.57	0.0029	1.00E-09	0.88	0.41	0.19	0.82	0.041	0.54	0	0	0	0	0	0	0	0	0	0	0	0	1	0	0	0	0	0	0
317671	RFESD	Rieske (Fe-S) domain containing	5	94982481	4.47	1.52	-0.0233	0.186	0.211	-0.167	-0.136	-0.813	-1.17	0.0861	-0.979	0.09	0.364	-0.385	-0.127	0.967	0.101	-0.683	0.198	-0.00338	4.74	4.14	6.80E-07	5.72E-05	0.346	5.01E-08	3.30E-39	2.60E-07	0.94	0.63	0.5	0.68	0.78	0.11	0.035	0.87	0.043	0.89	0.53	0.25	0.8	0.08	0.85	0.069	0.42	0.76	1	0	0	0	0	0	0	0	0	0	0	0	0	0	0	0	0	0	0
259294	TAS2R19	"taste receptor, type 2, member 19"	12	-11174271	2.26	0.00568	0.011	0.0537	-0.0296	-0.03	-0.0225	0.062	0.000543	-0.00524	0.0427	-0.0539	-0.00401	-0.0028	0.175	-0.0114	-0.00214	0.00189	-0.00356	0.000807	2.27	3.78	3.61E-06	0.000197	0.346	5.11E-08	4.90E-151	0.7	0.49	0.0096	0.079	0.17	0.38	0.021	0.99	0.85	0.097	0.11	0.9	0.87	2.30E-09	0.7	0.94	0.92	0.78	0.17	0	0	0	0	0	0	0	0	0	0	0	0	0	1	0	0	0	0	0
8099	CDK2AP1	cyclin-dependent kinase 2 associated protein 1	12	-123745517	12.3	0.107	-0.0522	-0.238	0.0129	-0.243	0.188	-0.445	-0.0613	-0.099	-0.0592	-0.14	0.464	0.581	0.193	0.231	0.121	-0.0686	-0.0875	0.00301	12.3	3.67	6.01E-06	0.000283	0.346	4.86E-08	3.00E-148	0.21	0.56	0.044	0.89	0.052	0.2	0.0041	0.71	0.53	0.69	0.46	0.0099	7.90E-08	0.22	0.17	0.47	0.55	0.24	0.37	0	0	0	0	0	0	0	0	0	0	0	0	1	0	0	0	0	0	0
79774	GRTP1	growth hormone regulated TBC protein 1	13	-113978505	3.12	1.19	-0.55	-0.317	0.0255	-0.34	-0.221	-0.0982	0.516	-0.337	-0.711	-0.0714	0.282	0.62	0.136	0.822	-0.39	-0.158	0.171	0.0102	3.36	4.07	9.46E-07	7.49E-05	0.345	5.88E-08	2.10E-35	1.40E-07	0.017	0.28	0.92	0.28	0.55	0.8	0.22	0.4	0.056	0.88	0.53	0.017	0.73	0.054	0.36	0.58	0.36	0.22	1	0	0	0	0	0	0	0	0	0	0	0	0	0	0	0	0	0	0
8767	RIPK2	receptor-interacting serine-threonine kinase 2	8	90769975	7.59	-0.194	0.0762	0.282	-0.0618	-0.112	0.331	0.737	0.54	-0.0505	-0.174	-0.254	-0.335	-0.3	0.976	-0.389	0.262	-0.26	0.0729	-0.00192	7.61	3.87	2.40E-06	0.000146	0.345	5.83E-08	5.90E-105	0.11	0.55	0.09	0.65	0.52	0.11	0.00082	0.024	0.82	0.4	0.35	0.18	0.038	1.90E-05	0.1	0.27	0.11	0.49	0.68	0	0	0	0	0	0	1	0	0	0	0	0	0	1	0	0	0	0	0
9124	PDLIM1	PDZ and LIM domain 1	10	-96997330	11.1	0.261	-0.409	1.08	-0.0301	-0.144	-2.14	-0.248	-0.403	0.986	-0.503	-0.377	0.536	0.735	-0.24	0.334	-0.529	-0.212	0.194	0.0227	11.2	3.8	3.24E-06	0.000182	0.345	5.71E-08	4.80E-93	0.24	0.085	0.00056	0.9	0.66	1.10E-07	0.53	0.36	0.018	0.19	0.45	0.25	0.0065	0.56	0.45	0.23	0.48	0.32	0.0096	0	0	1	0	0	-1	0	0	0	0	0	0	0	0	0	0	0	0	0
3836	KPNA1	karyopherin alpha 1 (importin alpha 5)	3	-122140748	6.68	-0.574	-0.058	-0.139	-0.104	0.146	0.111	-0.244	0.0325	-0.277	-0.292	0.185	-0.129	-0.314	-0.145	-0.0501	0.153	-0.146	-0.00803	-0.00284	6.39	3.7	5.32E-06	0.00026	0.345	6.01E-08	1.50E-115	8.00E-10	0.53	0.24	0.29	0.25	0.45	0.12	0.85	0.086	0.051	0.34	0.47	0.0029	0.36	0.77	0.37	0.21	0.92	0.4	-1	0	0	0	0	0	0	0	0	0	0	0	0	0	0	0	0	0	0
1836	SLC26A2	"solute carrier family 26 (anion exchanger), member 2"	5	149340300	7.93	0.355	0.00493	0.0168	0.0471	0.397	-0.171	0.0477	-0.688	0.347	-0.0907	0.422	0.325	-0.888	-0.191	0.201	-0.00494	0.144	0.207	-0.000375	8.04	3.47	1.50E-05	0.000552	0.345	5.87E-08	1.50E-98	0.014	0.97	0.93	0.77	0.058	0.48	0.85	0.015	0.19	0.71	0.19	0.27	7.30E-07	0.46	0.47	0.99	0.45	0.097	0.95	0	0	0	0	0	0	0	0	0	0	0	0	-1	0	0	0	0	0	0
55366	LGR4	leucine-rich repeat containing G protein-coupled receptor 4	11	-27387508	3.09	0.0342	-0.134	0.304	0.43	0.0214	-0.0701	-0.0256	0.137	0.371	0.0371	0.242	0.197	0.134	-0.00266	-0.119	-0.228	0.107	0.0999	0.00546	3.26	3.45	1.66E-05	0.000592	0.345	5.68E-08	8.50E-86	0.63	0.079	0.0023	3.60E-07	0.84	0.56	0.84	0.33	0.0057	0.76	0.13	0.19	0.12	0.98	0.39	0.11	0.26	0.11	0.05	0	0	0	1	0	0	0	0	0	0	0	0	0	0	0	0	0	0	0
22993	HMGXB3	HMG box domain containing 3	5	149380169	6.51	-0.0804	0.105	-0.715	0.012	0.0111	0.152	-0.144	-0.473	-0.0605	-0.244	0.331	-0.0599	-0.685	-0.249	-0.0655	0.347	-0.367	-0.17	-0.0116	6.2	4.02	1.20E-06	8.58E-05	0.344	6.53E-08	4.50E-102	0.46	0.37	5.10E-06	0.92	0.94	0.41	0.46	0.029	0.77	0.2	0.18	0.79	6.20E-07	0.21	0.76	0.11	0.013	0.076	0.0074	0	0	-1	0	0	0	0	0	0	0	0	0	-1	0	0	0	0	0	0
5782	PTPN12	"protein tyrosine phosphatase, non-receptor type 12"	7	77166773	4.81	0.0265	-0.11	-0.0119	0.0224	-0.126	0.211	0.296	0.203	-0.2	0.0532	0.0271	0.798	0.72	0.135	-0.291	-0.0715	-0.0785	0.14	-0.000125	4.99	3.97	1.51E-06	0.000102	0.344	6.46E-08	7.70E-88	0.8	0.33	0.94	0.85	0.42	0.25	0.12	0.33	0.31	0.77	0.91	0.00045	9.70E-08	0.49	0.17	0.73	0.58	0.13	0.98	0	0	0	0	0	0	0	0	0	0	0	1	1	0	0	0	0	0	0
57562	KIAA1377	KIAA1377	11	101785746	3.95	-0.00322	-0.0514	0.312	0.103	-0.185	-0.344	-0.369	-0.187	0.554	1.04	0.0225	0.661	0.62	0.302	-0.2	-0.41	0.054	-0.075	0.0133	4.1	3.79	3.41E-06	0.000189	0.344	6.09E-08	4.90E-67	0.98	0.72	0.089	0.49	0.34	0.13	0.12	0.47	0.026	1.20E-05	0.94	0.018	0.00015	0.21	0.44	0.12	0.76	0.52	0.011	0	0	0	0	0	0	0	0	0	1	0	0	1	0	0	0	0	0	0
60509	AGBL5	ATP/GTP binding protein-like 5	2	27274491	5.69	0.288	-0.0781	-0.217	-0.0296	-0.161	-0.0584	-0.393	-0.297	0.0267	-0.503	-0.0307	-0.121	0.326	-0.218	0.294	-0.206	-0.0515	-0.113	-0.00146	5.63	3.68	5.83E-06	0.000276	0.344	6.14E-08	2.00E-107	0.001	0.39	0.068	0.76	0.2	0.69	0.012	0.081	0.87	0.00088	0.87	0.5	0.0019	0.17	0.085	0.23	0.65	0.13	0.66	1	0	0	0	0	0	0	0	0	-1	0	0	1	0	0	0	0	0	0
26960	NBEA	neurobeachin	13	35516424	5.34	-0.711	-0.0446	-0.265	0.485	-0.0811	0.234	-0.458	0.922	1.26	1.5	0.794	0.1	-0.0417	-0.24	-0.509	-0.508	0.496	-0.255	0.0221	5.28	4.39	2.21E-07	2.70E-05	0.343	6.99E-08	5.80E-59	0.001	0.84	0.36	0.044	0.79	0.52	0.23	0.029	0.0018	7.10E-05	0.097	0.82	0.87	0.54	0.23	0.23	0.082	0.17	0.0084	-1	0	0	0	0	0	0	0	1	1	0	0	0	0	0	0	0	0	0
54821	ERCC6L	"excision repair cross-complementing rodent repair deficiency, complementation group 6-like"	X	-71424507	5.78	0.927	0.0736	-0.18	0.137	0.177	-0.348	-0.00828	-1.04	0.235	-1.36	0.681	0.541	0.131	-0.557	1.07	0.0434	0.132	0.289	-0.00506	6.14	4.05	1.05E-06	7.82E-05	0.343	6.80E-08	6.00E-61	4.60E-05	0.75	0.55	0.58	0.58	0.36	0.98	0.018	0.57	0.00048	0.17	0.24	0.62	0.17	0.015	0.92	0.65	0.13	0.56	1	0	0	0	0	0	0	0	0	-1	0	0	0	0	0	0	0	0	0
55740	ENAH	enabled homolog (Drosophila)	1	-225674534	3.15	-0.335	-0.188	0.277	0.339	-0.000752	0.401	0.834	0.116	0.596	-0.728	0.398	-0.0869	-0.358	0.258	-0.375	-0.771	-0.352	0.227	0.0119	3.13	3.82	2.99E-06	0.00017	0.343	7.24E-08	2.70E-54	0.017	0.2	0.15	0.032	1	0.092	0.001	0.67	0.022	0.0027	0.2	0.76	0.033	0.31	0.17	0.0057	0.06	0.062	0.029	0	0	0	0	0	0	1	0	0	0	0	0	0	0	0	0	0	0	0
23286	WWC1	WW and C2 domain containing 1	5	167719065	2.41	0.13	-0.0255	0.041	0.0811	0.000711	-0.11	0.057	-0.0645	0.168	-0.0953	-0.035	-0.0766	0.064	-0.0331	0.112	-0.0954	-0.00259	-0.0165	0.00182	2.45	3.67	6.10E-06	0.000286	0.343	6.90E-08	1.80E-121	7.10E-06	0.39	0.28	0.011	0.99	0.022	0.25	0.24	0.0015	0.048	0.58	0.19	0.056	0.52	0.043	0.085	0.94	0.5	0.096	1	0	0	0	0	0	0	0	1	0	0	0	0	0	0	0	0	0	0
57614	KIAA1468	KIAA1468	18	59854524	7.33	-0.749	0.411	0.00404	-0.00501	0.238	-0.0117	0.737	0.165	0.0841	0.777	-0.293	-0.155	-0.267	0.184	-0.638	0.147	-0.196	-0.216	-0.00309	7.18	4.18	5.59E-07	5.13E-05	0.342	7.84E-08	1.60E-90	3.20E-06	0.013	0.98	0.98	0.29	0.96	0.0083	0.59	0.77	0.0039	0.4	0.63	0.15	0.51	0.037	0.63	0.34	0.11	0.61	-1	0	0	0	0	0	0	0	0	0	0	0	0	0	0	0	0	0	0
100996419	LOC100996419	uncharacterized LOC100996419	5	NA	4.8	-0.512	-0.192	0.645	0.144	-0.132	0.572	-0.234	-0.745	-0.161	0.123	0.881	0.679	0.0673	0.517	-0.0946	-0.185	-0.371	-0.0954	0.00744	4.69	3.98	1.41E-06	9.67E-05	0.342	8.21E-08	4.90E-67	0.0018	0.26	0.0042	0.43	0.58	0.039	0.42	0.02	0.59	0.66	0.016	0.045	0.73	0.081	0.77	0.56	0.087	0.5	0.24	0	0	0	0	0	0	0	0	0	0	0	0	0	0	0	0	0	0	0
54920	DUS2	dihydrouridine synthase 2	16	68057204	6.56	0.397	-0.124	-0.123	0.0348	0.022	0.118	-0.0923	-0.41	-0.0262	-0.307	0.0559	0.0458	0.192	-0.0346	0.572	0.0445	-0.0903	0.0094	-0.00334	6.64	3.96	1.57E-06	0.000105	0.342	7.91E-08	2.00E-116	4.90E-06	0.16	0.28	0.71	0.86	0.41	0.54	0.014	0.87	0.034	0.77	0.79	0.057	0.82	0.00068	0.79	0.42	0.9	0.31	1	0	0	0	0	0	0	0	0	0	0	0	0	0	1	0	0	0	0
91133	L3MBTL4	l(3)mbt-like 4 (Drosophila)	18	-5954705	4.15	-0.0903	-0.0897	0.447	0.362	0.248	0.0168	0.196	0.172	0.564	0.637	0.166	0.0225	-0.467	-0.466	-0.311	0.0459	0.0309	0.00227	0.00568	4.22	3.85	2.63E-06	0.000155	0.342	8.22E-08	1.70E-74	0.45	0.48	0.0074	0.0082	0.16	0.93	0.36	0.47	0.012	0.0024	0.54	0.93	0.0014	0.035	0.19	0.85	0.85	0.98	0.22	0	0	0	0	0	0	0	0	0	0	0	0	0	0	0	0	0	0	0
221806	VWDE	von Willebrand factor D and EGF domains	7	-12370509	5.38	0.388	-0.817	0.141	0.541	0.059	-1.2	-0.995	-0.00319	1.49	1.6	0.863	0.508	0.747	-0.623	0.235	-0.645	0.041	-0.311	0.0419	5.44	3.81	3.18E-06	0.000179	0.342	8.18E-08	7.40E-49	0.15	0.0047	0.7	0.075	0.88	0.0096	0.039	1	0.0032	0.00066	0.15	0.36	0.021	0.2	0.66	0.22	0.91	0.18	9.70E-05	0	0	0	0	0	0	0	0	0	1	0	0	0	0	0	0	0	0	1
990	CDC6	cell division cycle 6	17	38444146	5.91	0.39	0.297	-0.447	-0.424	0.447	-0.0521	0.0979	-1.68	-0.0716	-1.84	0.25	-0.237	-0.41	-0.532	0.878	0.609	0.182	0.154	-0.012	5.89	3.71	4.92E-06	0.000246	0.342	8.39E-08	2.90E-58	0.1	0.24	0.18	0.12	0.2	0.9	0.82	0.00048	0.87	1.70E-05	0.64	0.63	0.15	0.22	0.064	0.2	0.57	0.46	0.2	0	0	0	0	0	0	0	-1	0	-1	0	0	0	0	0	0	0	0	0
100506331	LOC100506331	uncharacterized LOC100506331	9	NA	2.31	-0.0489	-0.121	-0.107	0.374	0.132	0.827	0.282	0.113	-0.0403	-0.0259	0.329	-0.211	-0.138	0.000853	0.102	-0.268	-0.0859	0.0628	0.000512	2.38	3.49	1.39E-05	0.000525	0.342	7.89E-08	1.10E-62	0.56	0.18	0.36	0.00015	0.29	8.00E-08	0.065	0.5	0.8	0.86	0.086	0.23	0.18	1	0.54	0.11	0.45	0.4	0.88	0	0	0	1	0	1	0	0	0	0	0	0	0	0	0	0	0	0	0
995	CDC25C	cell division cycle 25C	5	-137620959	3.44	0.0956	0.0553	-0.118	0.00745	0.0823	0.0499	-0.077	-0.4	-0.0639	-0.341	0.148	-0.056	-0.419	-0.308	0.25	0.0941	0.0399	-0.00992	-0.0051	3.38	3.47	1.52E-05	0.000556	0.342	8.05E-08	1.20E-91	0.18	0.46	0.23	0.93	0.42	0.68	0.54	0.0046	0.63	0.0057	0.35	0.7	2.20E-06	0.018	0.074	0.5	0.67	0.87	0.065	0	0	0	0	0	0	0	0	0	0	0	0	-1	0	0	0	0	0	0
378825	LINC00162	long intergenic non-protein coding RNA 162	21	-46419127	2.25	0.00672	-0.00979	0.0178	-0.00398	-0.0043	-0.0074	3.74E-05	0.00914	0.00711	0.0517	0.111	0.00178	0.0262	0.00266	-0.025	-0.00268	0.00572	0.00166	5.11E-05	2.26	3.36	2.59E-05	0.00082	0.342	8.14E-08	1.80E-174	0.48	0.33	0.17	0.71	0.76	0.65	1	0.62	0.69	0.0019	7.50E-07	0.93	0.022	0.88	0.18	0.89	0.65	0.84	0.89	0	0	0	0	0	0	0	0	0	0	1	0	0	0	0	0	0	0	0
8362	HIST1H4K	"histone cluster 1, H4k"	6	-27798952	4.02	0.135	-0.0824	-0.0506	0.0708	-0.264	0.0673	0.212	0.163	-0.00951	-0.187	0.248	0.038	0.843	-0.054	-0.242	-0.117	0.0143	0.0858	-0.000573	4.18	3.95	1.64E-06	0.000108	0.341	9.21E-08	2.50E-82	0.18	0.44	0.71	0.53	0.07	0.69	0.23	0.4	0.96	0.27	0.27	0.85	7.80E-11	0.77	0.22	0.55	0.91	0.32	0.88	0	0	0	0	0	0	0	0	0	0	0	0	1	0	0	0	0	0	0
8363	HIST1H4J	"histone cluster 1, H4j"	6	27791903	4.02	0.135	-0.0824	-0.0506	0.0708	-0.264	0.0673	0.212	0.163	-0.00951	-0.187	0.248	0.038	0.843	-0.054	-0.242	-0.117	0.0143	0.0858	-0.000573	4.18	3.95	1.64E-06	0.000108	0.341	9.21E-08	2.50E-82	0.18	0.44	0.71	0.53	0.07	0.69	0.23	0.4	0.96	0.27	0.27	0.85	7.80E-11	0.77	0.22	0.55	0.91	0.32	0.88	0	0	0	0	0	0	0	0	0	0	0	0	1	0	0	0	0	0	0
55506	H2AFY2	"H2A histone family, member Y2"	10	71812357	7.42	0.711	-0.238	0.416	0.877	0.12	-1.15	0.581	-0.239	0.976	-0.203	-0.722	-0.575	0.206	-0.875	1.03	-0.0776	-0.321	-0.108	0.00334	7.64	3.76	3.88E-06	0.000208	0.341	8.46E-08	7.30E-76	0.00082	0.28	0.15	0.00027	0.69	0.0016	0.12	0.56	0.013	0.57	0.12	0.19	0.41	0.023	0.013	0.85	0.25	0.55	0.68	1	0	0	1	0	-1	0	0	0	0	0	0	0	0	0	0	0	0	0
317662	FAM149B1	"family with sequence similarity 149, member B1"	10	74927877	4.91	0.0655	-0.00649	-0.6	-0.0171	-0.0172	0.0301	-0.155	-0.0452	0.0585	-0.0549	0.266	-0.161	0.205	-0.141	-0.0167	-0.0467	-0.0282	-0.00154	-0.00137	4.86	3.69	5.40E-06	0.000262	0.341	9.14E-08	6.50E-111	0.35	0.93	4.80E-09	0.83	0.87	0.8	0.21	0.74	0.65	0.65	0.089	0.27	0.015	0.27	0.9	0.73	0.76	0.98	0.61	0	0	-1	0	0	0	0	0	0	0	0	0	0	0	0	0	0	0	0
3725	JUN	jun proto-oncogene	1	-59246463	9.03	-0.825	-0.258	0.302	-0.108	-0.328	0.315	0.62	0.647	-0.242	1.04	0.303	-0.336	0.139	-0.592	-1.86	0.317	-0.393	-0.132	0.00779	8.69	3.69	5.40E-06	0.000262	0.341	8.48E-08	1.60E-78	0.00077	0.31	0.36	0.69	0.35	0.44	0.15	0.17	0.59	0.013	0.57	0.5	0.63	0.18	0.00014	0.5	0.22	0.53	0.41	-1	0	0	0	0	0	0	0	0	0	0	0	0	0	-1	0	0	0	0
90624	LYRM7	LYR motif containing 7	5	130506641	7.76	-0.0735	0.0803	0.0814	-0.0356	0.427	0.0985	0.101	-0.362	0.0804	0.0306	0.743	0.0294	-1.12	0.168	-0.32	0.201	-0.27	0.223	0.0028	7.72	3.51	1.27E-05	0.000495	0.341	8.67E-08	9.70E-97	0.61	0.6	0.68	0.83	0.044	0.69	0.7	0.2	0.76	0.9	0.023	0.92	1.60E-09	0.53	0.26	0.48	0.16	0.078	0.62	0	0	0	0	0	0	0	0	0	0	0	0	-1	0	0	0	0	0	0
100216479	LOC100216479	uncharacterized LOC100216479	2	-131174326	2.55	0.27	-0.422	0.536	0.789	0.188	-0.705	0.783	-0.00532	2.16	-0.606	-0.138	0.455	-0.214	-0.717	-0.241	-0.587	-0.24	0.0467	0.00614	2.69	3.48	1.44E-05	0.000539	0.341	8.46E-08	8.20E-27	0.23	0.077	0.083	0.0021	0.56	0.066	0.052	0.99	7.30E-07	0.12	0.78	0.33	0.42	0.081	0.58	0.18	0.42	0.81	0.48	0	0	0	0	0	0	0	0	1	0	0	0	0	0	0	0	0	0	0
100288897	LOC100288897	uncharacterized LOC100288897	2	NA	2.55	0.27	-0.422	0.536	0.789	0.188	-0.705	0.783	-0.00532	2.16	-0.606	-0.138	0.455	-0.214	-0.717	-0.241	-0.587	-0.24	0.0467	0.00614	2.69	3.48	1.44E-05	0.000539	0.341	8.46E-08	8.20E-27	0.23	0.077	0.083	0.0021	0.56	0.066	0.052	0.99	7.30E-07	0.12	0.78	0.33	0.42	0.081	0.58	0.18	0.42	0.81	0.48	0	0	0	0	0	0	0	0	1	0	0	0	0	0	0	0	0	0	0
127281	FAM213B	"family with sequence similarity 213, member B"	1	2517899	7.36	0.768	-0.305	0.188	0.372	-0.195	-0.107	-1.07	-0.642	0.6	-0.276	0.0779	0.136	0.48	0.279	0.239	-0.508	-0.838	-0.0494	0.0118	7.43	4.95	1.75E-08	4.17E-06	0.34	1.04E-07	3.10E-84	2.20E-05	0.1	0.44	0.061	0.44	0.72	0.00079	0.064	0.066	0.36	0.84	0.71	0.023	0.38	0.49	0.14	0.00046	0.75	0.084	1	0	0	0	0	0	-1	0	0	0	0	0	0	0	0	0	-1	0	0
26263	FBXO22	F-box protein 22	15	76196200	6	0.352	0.0221	-0.0657	-0.111	-0.0264	-0.007	-0.0726	-0.555	-0.157	-0.279	0.24	-0.124	-0.152	0.0899	0.551	0.0246	-0.37	-0.00196	-0.00524	5.99	4.28	3.55E-07	3.66E-05	0.34	1.02E-07	2.90E-110	7.00E-05	0.81	0.58	0.25	0.83	0.96	0.64	0.0013	0.33	0.061	0.21	0.49	0.14	0.57	0.0014	0.88	0.0016	0.98	0.12	1	0	0	0	0	0	0	-1	0	0	0	0	0	0	1	0	-1	0	0
55205	ZNF532	zinc finger protein 532	18	56530061	3.63	-0.246	-0.348	0.767	0.453	0.182	-1.34	1.48	0.0323	1.33	0.577	-0.501	-0.384	0.174	-0.73	-0.718	0.0978	-0.382	-0.173	0.0149	3.58	3.9	2.04E-06	0.000131	0.34	9.62E-08	2.70E-40	0.26	0.14	0.013	0.07	0.57	0.00055	0.00028	0.94	0.0015	0.13	0.31	0.4	0.51	0.072	0.1	0.82	0.2	0.37	0.085	0	0	0	0	0	-1	1	0	1	0	0	0	0	0	0	0	0	0	0
55304	SPTLC3	"serine palmitoyltransferase, long chain base subunit 3"	20	12989627	3.89	0.115	0.142	-0.23	0.15	-0.0453	-0.031	0.0329	-0.0977	0.35	1.23	0.148	0.346	0.209	-0.0186	-0.151	-0.15	0.23	-0.162	0.0054	4.03	3.72	4.83E-06	0.000243	0.34	9.55E-08	1.50E-76	0.29	0.22	0.12	0.22	0.77	0.87	0.86	0.65	0.082	9.20E-10	0.54	0.13	0.11	0.92	0.48	0.48	0.11	0.087	0.2	0	0	0	0	0	0	0	0	0	1	0	0	0	0	0	0	0	0	0
5217	PFN2	profilin 2	3	-149682691	5.47	-0.0358	-0.414	1.25	0.409	0.0877	-2	-0.519	-0.0617	2.21	0.525	-0.22	-0.458	0.467	-0.689	-0.763	-1.12	0.0956	-0.225	0.0266	5.43	3.64	6.89E-06	0.000311	0.34	1.03E-07	1.10E-50	0.89	0.14	0.00068	0.17	0.82	1.50E-05	0.27	0.9	1.10E-05	0.24	0.71	0.4	0.14	0.15	0.14	0.032	0.78	0.32	0.0097	0	0	1	0	0	-1	0	0	1	0	0	0	0	0	0	0	0	0	0
54819	ZCCHC10	"zinc finger, CCHC domain containing 10"	5	-132332678	7.01	-0.0925	0.129	-0.00808	-0.134	0.218	0.107	-0.0552	-0.299	-0.0469	0.0386	0.232	0.0885	-0.984	0.309	-0.306	0.328	-0.0842	0.0126	-0.00374	6.88	3.58	9.04E-06	0.000383	0.34	1.04E-07	1.80E-99	0.45	0.33	0.96	0.34	0.23	0.61	0.8	0.22	0.84	0.86	0.4	0.73	7.80E-10	0.17	0.21	0.18	0.61	0.91	0.44	0	0	0	0	0	0	0	0	0	0	0	0	-1	0	0	0	0	0	0
286554	BCORP1	BCL6 corepressor pseudogene 1	Y	-21617317	2.25	0.0153	-0.0162	0.0525	-0.00593	-0.0201	-0.0365	0.0158	0.0279	-0.00479	0.166	0.135	-0.0124	0.0537	0.00517	-0.0467	0.0307	0.0283	-0.00867	-0.000431	2.28	3.43	1.82E-05	0.000631	0.34	1.01E-07	8.20E-136	0.44	0.44	0.056	0.79	0.49	0.28	0.66	0.47	0.9	3.20E-06	0.0029	0.76	0.025	0.89	0.23	0.43	0.29	0.62	0.58	0	0	0	0	0	0	0	0	0	1	0	0	0	0	0	0	0	0	0
79705	LRRK1	leucine-rich repeat kinase 1	15	101459460	6.2	-0.346	-0.192	0.174	0.0315	0.178	0.00812	0.494	0.464	-0.175	0.242	-0.355	-0.653	-0.461	-0.294	-0.6	-0.0198	-0.498	-0.152	0.00267	5.89	4.58	9.42E-08	1.50E-05	0.339	1.11E-07	2.00E-97	0.0028	0.11	0.27	0.81	0.28	0.97	0.016	0.04	0.41	0.22	0.17	0.0067	0.00092	0.16	0.0083	0.93	0.0013	0.13	0.55	0	0	0	0	0	0	0	0	0	0	0	0	-1	0	0	0	-1	0	0
8697	CDC23	cell division cycle 23	5	-137523337	6.81	0.145	0.0694	0.122	-0.0656	0.122	0.00992	-0.0637	-0.425	0.0068	-0.159	0.41	-0.0575	-0.74	0.327	0.477	0.212	0.329	0.0838	0.00198	6.87	3.88	2.28E-06	0.000141	0.339	1.13E-07	6.70E-104	0.19	0.55	0.42	0.6	0.45	0.96	0.75	0.052	0.97	0.4	0.099	0.8	1.20E-07	0.11	0.03	0.33	0.027	0.38	0.65	0	0	0	0	0	0	0	0	0	0	0	0	-1	0	0	0	0	0	0
80270	HSD3B7	"hydroxy-delta-5-steroid dehydrogenase, 3 beta- and steroid delta-isomerase 7"	16	30996519	2.92	0.869	-0.083	-0.17	0.108	0.0717	-0.133	-0.343	0.0153	-0.138	-0.343	-0.295	0.137	0.162	0.629	1.27	-0.295	-0.285	-0.17	0.00546	3.07	3.83	2.81E-06	0.000162	0.339	1.18E-07	8.60E-41	2.10E-06	0.66	0.48	0.58	0.78	0.66	0.28	0.96	0.67	0.26	0.45	0.71	0.44	0.051	0.00034	0.39	0.22	0.27	0.42	1	0	0	0	0	0	0	0	0	0	0	0	0	0	1	0	0	0	0
154	ADRB2	"adrenoceptor beta 2, surface"	5	148206156	5.1	0.241	1.4	-0.439	0.013	0.352	-0.32	-0.021	0.603	-1.29	-0.426	1.23	-0.0811	-1.92	-0.483	0.317	1.13	-0.0646	0.265	-0.0366	5.28	3.34	2.74E-05	0.000854	0.339	1.16E-07	7.00E-36	0.49	0.00022	0.36	0.97	0.49	0.59	0.97	0.38	0.047	0.48	0.12	0.91	8.80E-06	0.45	0.64	0.1	0.89	0.38	0.0075	0	1	0	0	0	0	0	0	0	0	0	0	-1	0	0	0	0	0	0
57685	CACHD1	cache domain containing 1	1	64936476	3.72	-0.255	-0.103	0.321	0.413	-0.0102	-0.432	0.213	0.408	0.582	0.38	0.229	-0.123	-0.175	-0.103	-0.27	-0.422	0.0257	-0.161	0.0108	3.66	4.61	8.09E-08	1.32E-05	0.338	1.21E-07	9.60E-75	0.018	0.36	0.03	0.00078	0.95	0.019	0.27	0.054	0.0039	0.04	0.34	0.58	0.17	0.6	0.2	0.047	0.86	0.086	0.01	0	0	0	1	0	0	0	0	0	0	0	0	0	0	0	0	0	0	0
94031	HTRA3	HtrA serine peptidase 3	4	8271489	3.87	0.0727	0.00359	0.66	0.252	-0.362	0.776	0.0111	0.532	0.0619	0.214	-0.446	-0.0615	0.36	0.199	-0.264	-0.424	-0.16	-0.0787	0.00431	4.02	3.85	2.65E-06	0.000155	0.338	1.26E-07	4.60E-68	0.57	0.98	0.00025	0.081	0.053	0.00051	0.96	0.036	0.79	0.33	0.12	0.82	0.02	0.39	0.29	0.094	0.35	0.48	0.39	0	0	1	0	0	1	0	0	0	0	0	0	0	0	0	0	0	0	0
10318	TNIP1	TNFAIP3 interacting protein 1	5	-150409504	8.11	-0.195	-0.00624	0.126	-0.131	-0.0279	0.133	-0.202	0.168	0.174	0.25	0.126	-0.475	-0.726	-0.223	-1.04	0.199	-0.379	0.00369	0.00156	7.86	3.7	5.25E-06	0.000259	0.338	1.30E-07	1.40E-107	0.11	0.96	0.46	0.34	0.88	0.52	0.36	0.49	0.44	0.23	0.65	0.064	2.20E-06	0.32	3.10E-05	0.41	0.022	0.97	0.74	0	0	0	0	0	0	0	0	0	0	0	0	-1	0	-1	0	0	0	0
92421	CHMP4C	charged multivesicular body protein 4C	8	82644688	4.44	0.133	-0.404	0.574	1.27	-0.423	-1.03	-0.0579	-0.631	1.3	0.8	0.595	0.464	1.01	0.465	-0.111	-1.23	-0.0976	-0.225	0.0314	4.67	3.97	1.51E-06	0.000102	0.337	1.37E-07	5.30E-41	0.62	0.15	0.12	4.10E-05	0.27	0.024	0.9	0.23	0.0092	0.081	0.32	0.4	0.0019	0.34	0.83	0.02	0.78	0.33	0.0028	0	0	0	1	0	0	0	0	0	0	0	0	0	0	0	0	0	0	0
114088	TRIM9	tripartite motif containing 9	14	-51462785	3.66	-0.0622	0.158	0.341	0.357	-0.00448	-0.457	0.296	0.612	1.16	0.421	0.391	-0.236	0.0575	-0.529	-0.22	-0.355	0.145	-0.0291	0.00786	3.84	3.53	1.15E-05	0.000458	0.337	1.40E-07	6.40E-65	0.63	0.25	0.056	0.015	0.98	0.039	0.2	0.017	3.30E-06	0.058	0.18	0.38	0.71	0.026	0.39	0.16	0.4	0.79	0.12	0	0	0	0	0	0	0	0	1	0	0	0	0	0	0	0	0	0	0
494470	RNF165	ring finger protein 165	18	43914187	2.31	-0.00263	-0.0547	-0.0877	0.0366	-0.0259	0.44	0.101	-0.0455	-0.104	-0.109	0.0382	-0.0286	0.0839	-0.019	-0.0039	-0.0835	-0.0407	-0.023	-0.00102	2.3	3.38	2.28E-05	0.000745	0.337	1.38E-07	1.10E-102	0.94	0.18	0.097	0.4	0.64	5.40E-10	0.14	0.55	0.15	0.1	0.66	0.72	0.068	0.79	0.96	0.27	0.43	0.49	0.49	0	0	0	0	0	1	0	0	0	0	0	0	0	0	0	0	0	0	0
54471	SMCR7L	"Smith-Magenis syndrome chromosome region, candidate 7-like"	22	39898284	7.38	0.396	0.0231	-0.283	-0.151	0.0934	-0.334	-0.329	-0.272	-0.0752	0.0603	0.0113	-0.0997	-0.0364	0.122	0.313	0.00252	-0.441	-0.187	-0.00427	7.28	4.38	2.33E-07	2.79E-05	0.336	1.55E-07	9.40E-115	7.40E-05	0.82	0.035	0.17	0.51	0.046	0.059	0.16	0.68	0.72	0.96	0.62	0.75	0.49	0.1	0.99	0.00087	0.029	0.26	1	0	0	0	0	0	0	0	0	0	0	0	0	0	0	0	-1	0	0
3013	HIST1H2AD	"histone cluster 1, H2ad"	6	-26199012	3.77	0.0861	-0.123	-0.247	-0.125	-0.864	0.552	0.508	0.521	-0.26	-0.108	0.432	-0.34	1.32	0.27	-0.483	0.0408	-0.329	0.275	-0.0105	3.96	4.34	2.80E-07	3.16E-05	0.336	1.62E-07	9.00E-50	0.64	0.53	0.33	0.55	0.0015	0.08	0.12	0.15	0.44	0.73	0.29	0.37	1.80E-08	0.42	0.18	0.91	0.18	0.087	0.14	0	0	0	0	-1	0	0	0	0	0	0	0	1	0	0	0	0	0	0
8336	HIST1H2AM	"histone cluster 1, H2am"	6	-27860477	3.54	0.218	-0.205	-0.233	0.0959	-0.389	0.377	0.0595	0.459	-0.14	-0.207	0.303	-0.0137	1.32	0.0661	-0.417	-0.0482	-0.0873	0.242	0.00337	3.79	4.21	5.05E-07	4.80E-05	0.336	1.48E-07	4.30E-53	0.17	0.23	0.29	0.59	0.096	0.17	0.84	0.15	0.64	0.45	0.4	0.97	2.20E-10	0.82	0.19	0.88	0.68	0.084	0.59	0	0	0	0	0	0	0	0	0	0	0	0	1	0	0	0	0	0	0
256691	MAMDC2	MAM domain containing 2	9	72658497	6.22	-1.38	0.359	1.29	0.87	0.0114	0.267	-1.31	1.68	2.16	2.73	0.121	1.63	0.761	1.26	-1.22	-0.355	-0.665	-0.133	0.0243	6.53	3.76	3.98E-06	0.000212	0.336	1.61E-07	1.90E-33	0.0027	0.45	0.038	0.089	0.99	0.73	0.11	0.06	0.011	6.00E-04	0.9	0.085	0.16	0.13	0.17	0.69	0.27	0.73	0.17	0	0	0	0	0	0	0	0	0	1	0	0	0	0	0	0	0	0	0
64960	MRPS15	mitochondrial ribosomal protein S15	1	-36921362	6.55	0.151	-0.00688	0.0162	-0.069	0.0232	-0.0685	-0.211	-0.315	0.0299	-0.551	-0.168	-0.177	-0.0569	-0.0221	0.227	0.0538	-0.128	-0.0145	-0.00217	6.49	3.47	1.52E-05	0.000556	0.336	1.61E-07	2.90E-129	0.022	0.92	0.86	0.35	0.81	0.54	0.072	0.015	0.81	2.70E-06	0.25	0.19	0.47	0.85	0.079	0.68	0.14	0.8	0.39	0	0	0	0	0	0	0	0	0	-1	0	0	0	0	0	0	0	0	0
7320	UBE2B	ubiquitin-conjugating enzyme E2B	5	133706870	7.26	-0.178	-0.0446	0.273	0.0621	0.0621	0.123	0.122	0.209	-0.0158	-0.0122	0.0403	0.0372	-0.555	0.0999	-0.457	0.152	0.184	0.0187	0.00108	7.21	4.23	4.54E-07	4.40E-05	0.335	1.64E-07	5.10E-121	0.036	0.62	0.02	0.51	0.61	0.39	0.42	0.21	0.92	0.93	0.83	0.83	2.10E-07	0.52	0.0068	0.36	0.1	0.8	0.74	0	0	0	0	0	0	0	0	0	0	0	0	-1	0	0	0	0	0	0
84171	LOXL4	lysyl oxidase-like 4	10	-100007443	3.1	0.188	-0.168	0.334	0.131	-0.149	0.04	0.455	0.00395	0.421	0.838	0.153	-0.381	0.137	-0.203	-0.00775	-0.237	-0.193	0.127	0.0093	3.27	3.97	1.52E-06	0.000102	0.335	1.78E-07	9.40E-67	0.074	0.13	0.022	0.27	0.33	0.82	0.016	0.98	0.032	8.10E-06	0.52	0.083	0.28	0.29	0.97	0.25	0.17	0.17	0.024	0	0	0	0	0	0	0	0	0	1	0	0	0	0	0	0	0	0	0
133522	PPARGC1B	"peroxisome proliferator-activated receptor gamma, coactivator 1 beta"	5	149109815	3.86	0.097	-0.000626	-0.0661	-0.017	0.144	0.05	0.0277	-0.195	0.281	0.0186	0.0889	-0.113	-0.375	-0.119	-0.0417	0.104	-0.175	-0.0264	0.00038	3.8	3.84	2.72E-06	0.000158	0.335	1.74E-07	1.00E-107	0.095	0.99	0.41	0.79	0.09	0.61	0.79	0.089	0.01	0.85	0.49	0.35	3.00E-07	0.26	0.71	0.37	0.025	0.6	0.87	0	0	0	0	0	0	0	0	0	0	0	0	-1	0	0	0	0	0	0
7098	TLR3	toll-like receptor 3	4	186990309	2.97	0.0715	-0.126	0.47	0.467	0.187	-0.33	0.373	-0.408	0.599	0.733	0.753	0.411	-0.154	-0.175	0.1	-0.216	0.146	-0.118	0.00383	3.13	3.75	4.23E-06	0.000222	0.335	1.79E-07	1.80E-52	0.6	0.38	0.013	0.0028	0.34	0.16	0.13	0.13	0.019	0.0021	0.015	0.15	0.34	0.48	0.71	0.42	0.42	0.32	0.47	0	0	0	0	0	0	0	0	0	0	0	0	0	0	0	0	0	0	0
9625	AATK	apoptosis-associated tyrosine kinase	17	-79091096	5.38	0.154	-0.165	0.082	0.232	-0.159	-0.0322	0.0976	0.339	0.0344	0.257	0.357	0.221	0.516	-0.017	-0.172	-0.289	-0.00893	0.00534	0.00505	5.53	3.51	1.28E-05	0.000495	0.335	1.73E-07	3.40E-107	0.061	0.06	0.47	0.013	0.18	0.82	0.5	0.037	0.82	0.069	0.054	0.2	5.40E-07	0.91	0.29	0.076	0.93	0.94	0.11	0	0	0	0	0	0	0	0	0	0	0	0	1	0	0	0	0	0	0
167227	DCP2	decapping mRNA 2	5	112312407	7.16	-0.0415	-0.0147	0.2	-0.0109	0.172	-0.222	0.00253	0.375	-0.182	0.264	0.121	-0.0705	-0.587	0.19	-0.511	0.141	-0.0811	0.0503	0.000679	7.11	3.49	1.38E-05	0.000522	0.335	1.75E-07	1.40E-117	0.64	0.88	0.11	0.91	0.19	0.15	0.99	0.034	0.27	0.087	0.54	0.7	2.00E-07	0.24	0.0042	0.42	0.5	0.52	0.84	0	0	0	0	0	0	0	0	0	0	0	0	-1	0	0	0	0	0	0
85477	SCIN	scinderin	7	12610203	2.29	-0.00896	0.00372	0.0295	0.0533	0.0321	0.0441	0.185	-0.106	-0.0423	-0.0708	0.24	-0.0567	-0.0571	-0.0243	0.679	-0.0466	0.0173	0.0254	-0.000786	2.34	3.31	3.14E-05	0.000943	0.335	1.72E-07	2.10E-86	0.86	0.95	0.68	0.36	0.67	0.62	0.049	0.3	0.66	0.43	0.042	0.6	0.36	0.8	9.70E-10	0.65	0.8	0.58	0.7	0	0	0	0	0	0	0	0	0	0	0	0	0	0	1	0	0	0	0
4004	LMO1	LIM domain only 1 (rhombotin 1)	11	-8245851	2.42	0.0528	-0.0481	-0.0393	0.131	-0.0179	0.497	0.339	0.0721	-0.0962	-0.121	0.0914	-0.121	0.0144	0.0134	-0.00538	-0.159	0.0858	-0.0147	-0.000704	2.48	3.31	3.29E-05	0.000962	0.335	1.76E-07	5.70E-90	0.3	0.38	0.58	0.025	0.81	9.40E-08	0.00033	0.48	0.31	0.17	0.43	0.26	0.82	0.89	0.96	0.12	0.21	0.74	0.72	0	0	0	0	0	1	1	0	0	0	0	0	0	0	0	0	0	0	0
84988	PPP1R16A	"protein phosphatase 1, regulatory subunit 16A"	8	145722109	3.98	0.387	-0.0128	-0.119	0.0028	0.00552	0.0076	0.0995	0.0511	-0.0344	-0.405	-0.25	-0.121	0.0226	0.52	-0.167	-0.227	-0.229	-0.134	-0.00288	3.97	3.88	2.29E-06	0.000141	0.334	2.02E-07	2.10E-87	2.60E-05	0.89	0.33	0.98	0.97	0.96	0.53	0.77	0.83	0.0088	0.21	0.51	0.83	0.0017	0.34	0.2	0.055	0.085	0.41	1	0	0	0	0	0	0	0	0	0	0	0	0	0	0	0	0	0	0
414918	DENND6B	DENN/MADD domain containing 6B	22	-50750392	3.29	-0.136	0.00764	-0.0538	-0.0321	-0.111	0.398	0.352	-0.0182	-0.152	-0.013	-0.0918	-0.0457	-0.0832	-0.0169	-0.0951	0.0783	-0.138	-0.0207	-0.00467	3.23	3.7	5.23E-06	0.000258	0.334	1.95E-07	6.60E-103	0.013	0.89	0.47	0.6	0.16	3.40E-05	0.00041	0.86	0.13	0.89	0.45	0.69	0.2	0.86	0.37	0.47	0.059	0.66	0.029	0	0	0	0	0	1	1	0	0	0	0	0	0	0	0	0	0	0	0
10857	PGRMC1	progesterone receptor membrane component 1	X	118370211	8.09	0.152	0.0463	-0.231	0.104	-0.394	0.0709	0.136	-0.349	0.347	0.084	0.149	0.869	1.12	0.473	0.285	0.0476	0.143	-0.116	-0.00437	8.33	3.47	1.56E-05	0.000564	0.334	1.95E-07	6.40E-97	0.31	0.77	0.26	0.54	0.073	0.78	0.61	0.24	0.21	0.74	0.66	0.0061	5.60E-09	0.086	0.34	0.87	0.47	0.38	0.45	0	0	0	0	0	0	0	0	0	0	0	0	1	0	0	0	0	0	0
414919	C8orf82	chromosome 8 open reading frame 82	8	-145751603	7.31	0.394	0.17	-0.383	0.117	0.0771	0.212	-0.944	-0.949	0.242	-0.751	0.0889	-0.481	-0.381	0.675	0.445	-0.191	-0.826	-0.19	0.00322	7.12	4.15	6.59E-07	5.59E-05	0.333	2.19E-07	1.70E-82	0.029	0.37	0.12	0.56	0.77	0.49	0.0039	0.0081	0.47	0.016	0.83	0.2	0.078	0.042	0.21	0.59	0.00077	0.23	0.65	0	0	0	0	0	0	0	0	0	0	0	0	0	0	0	0	-1	0	0
100287515	LOC100287515	uncharacterized LOC100287515	Un	NA	7.01	-0.435	0.0707	-0.494	-0.00169	-0.216	0.176	-0.875	0.331	-0.31	0.22	0.293	-0.817	-0.114	-0.104	-0.28	0.201	0.0208	-0.243	0.00507	6.68	3.81	3.09E-06	0.000175	0.333	2.22E-07	1.90E-102	0.00028	0.57	0.0025	0.99	0.21	0.38	5.20E-05	0.15	0.15	0.27	0.26	0.001	0.42	0.63	0.22	0.38	0.89	0.018	0.27	-1	0	-1	0	0	0	-1	0	0	0	0	-1	0	0	0	0	0	0	0
7574	ZNF26	zinc finger protein 26	12	133562934	7.01	-0.435	0.0707	-0.494	-0.00169	-0.216	0.176	-0.875	0.331	-0.31	0.22	0.293	-0.817	-0.114	-0.104	-0.28	0.201	0.0208	-0.243	0.00507	6.68	3.81	3.09E-06	0.000175	0.333	2.22E-07	1.90E-102	0.00028	0.57	0.0025	0.99	0.21	0.38	5.20E-05	0.15	0.15	0.27	0.26	0.001	0.42	0.63	0.22	0.38	0.89	0.018	0.27	-1	0	-1	0	0	0	-1	0	0	0	0	-1	0	0	0	0	0	0	0
401474	SAMD12	sterile alpha motif domain containing 12	8	-119390227	3.53	0.124	-0.288	0.317	0.425	-0.105	-0.596	-0.257	-0.158	0.463	0.476	0.19	-0.0672	0.268	-0.199	-0.355	-0.491	-0.0336	0.0274	0.0155	3.58	3.7	5.29E-06	0.00026	0.333	2.09E-07	1.20E-69	0.27	0.017	0.041	0.001	0.52	0.0023	0.2	0.47	0.028	0.015	0.45	0.77	0.048	0.33	0.11	0.029	0.82	0.78	0.00054	0	0	0	1	0	0	0	0	0	0	0	0	0	0	0	0	0	0	1
10656	KHDRBS3	"KH domain containing, RNA binding, signal transduction associated 3"	8	136469716	4.44	0.412	0.0846	0.822	0.398	-0.105	-0.35	0.882	0.305	1.04	0.0801	0.251	-0.209	-0.198	0.0492	-0.268	-0.208	0.0451	0.038	0.00806	4.78	3.67	5.95E-06	0.000281	0.333	2.03E-07	1.20E-67	0.0058	0.59	8.40E-05	0.018	0.62	0.17	0.0011	0.29	0.00023	0.75	0.45	0.5	0.26	0.85	0.36	0.48	0.82	0.77	0.16	0	0	1	0	0	0	1	0	1	0	0	0	0	0	0	0	0	0	0
79084	WDR77	WD repeat domain 77	1	-111982512	7.58	0.416	0.158	-0.154	-0.0844	-0.163	-0.104	-0.379	-0.729	-0.0147	-0.649	0.000817	-0.0875	-0.0502	-0.0853	0.804	0.188	-0.134	0.0122	-0.00497	7.6	3.55	1.04E-05	0.000429	0.333	2.12E-07	1.60E-103	0.00098	0.23	0.37	0.54	0.37	0.62	0.089	0.0032	0.95	0.0027	1	0.73	0.73	0.71	0.0012	0.44	0.42	0.91	0.3	1	0	0	0	0	0	0	0	0	0	0	0	0	0	1	0	0	0	0
283463	MUC19	"mucin 19, oligomeric"	12	NA	2.55	-0.311	-0.301	-0.418	0.11	0.557	1.11	0.631	1.47	-0.422	0.834	0.117	-0.251	-0.272	0.135	-0.322	0.0765	-0.301	0.0577	-0.00151	2.54	3.46	1.56E-05	0.000564	0.333	2.17E-07	5.90E-33	0.098	0.13	0.11	0.6	0.043	0.00066	0.061	0.00011	0.23	0.011	0.78	0.52	0.23	0.69	0.38	0.84	0.23	0.72	0.84	0	0	0	0	0	1	0	1	0	0	0	0	0	0	0	0	0	0	0
3017	HIST1H2BD	"histone cluster 1, H2bd"	6	26158349	6.77	-0.287	-0.209	-0.586	-0.0833	-0.588	0.506	0.356	0.946	-0.588	-0.0997	-0.226	-0.0491	1.49	-0.0654	-0.979	0.177	-0.872	0.228	-0.0113	6.72	4.35	2.63E-07	3.01E-05	0.332	2.47E-07	1.00E-65	0.22	0.4	0.07	0.75	0.086	0.21	0.4	0.041	0.18	0.8	0.67	0.92	4.60E-07	0.88	0.035	0.7	0.0059	0.26	0.21	0	0	0	0	0	0	0	0	0	0	0	0	1	0	0	0	0	0	0
585	BBS4	Bardet-Biedl syndrome 4	15	72978520	6.66	0.415	-0.11	-0.498	0.0391	-0.109	-0.352	-0.347	-0.844	0.518	-0.696	-0.128	-0.0585	0.235	-0.0403	0.464	-0.199	-0.393	-0.247	-0.00681	6.49	3.76	3.89E-06	0.000208	0.332	2.40E-07	2.20E-87	0.0058	0.49	0.016	0.82	0.61	0.17	0.19	0.0045	0.063	0.0073	0.7	0.85	0.19	0.88	0.12	0.5	0.05	0.058	0.24	0	0	0	0	0	0	0	0	0	0	0	0	0	0	0	0	0	0	0
6769	STAC	SH3 and cysteine rich domain	3	36422097	5.53	0.353	-0.426	-0.493	0.605	-0.255	-1.37	-0.935	-1.19	0.294	-0.477	0.101	0.915	0.623	-0.364	0.149	-1.01	-0.308	-0.227	0.0206	5.29	3.71	4.94E-06	0.000246	0.332	2.28E-07	1.00E-56	0.13	0.084	0.12	0.022	0.45	0.00069	0.025	0.0096	0.49	0.23	0.85	0.059	0.026	0.39	0.74	0.028	0.32	0.26	0.023	0	0	0	0	0	-1	0	0	0	0	0	0	0	0	0	0	0	0	0
6199	RPS6KB2	"ribosomal protein S6 kinase, 70kDa, polypeptide 2"	11	67195935	5.84	0.661	-0.0369	-0.453	-0.123	-0.259	-0.143	-0.0871	0.0397	-0.415	-0.554	-0.225	-0.949	-0.0938	-0.106	0.609	0.17	-0.439	-0.257	-0.00139	5.67	3.63	7.11E-06	0.000319	0.332	2.28E-07	3.20E-81	1.50E-05	0.81	0.027	0.46	0.23	0.57	0.74	0.89	0.13	0.03	0.5	0.0024	0.59	0.69	0.037	0.56	0.027	0.047	0.81	1	0	0	0	0	0	0	0	0	0	0	0	0	0	0	0	0	0	0
191	AHCY	adenosylhomocysteinase	20	-32868071	9.84	0.297	0.154	-0.243	-0.0264	-0.276	-0.0947	-0.257	-0.904	0.222	-0.485	0.0381	-0.377	-0.485	-0.0798	0.41	-0.479	-0.302	-0.134	-0.00435	9.64	3.61	7.78E-06	0.000344	0.332	2.40E-07	3.20E-115	0.021	0.26	0.17	0.85	0.14	0.67	0.26	0.00047	0.35	0.029	0.89	0.16	0.0019	0.73	0.11	0.06	0.079	0.23	0.38	0	0	0	0	0	0	0	-1	0	0	0	0	0	0	0	0	0	0	0
55808	ST6GALNAC1	"ST6 (alpha-N-acetyl-neuraminyl-2,3-beta-galactosyl-1,3)-N-acetylgalactosaminide alpha-2,6-sialyltransferase 1"	17	-74620845	4.42	1.06	-0.323	0.432	0.126	0.000832	0.361	-1.08	-0.906	-0.318	-1.66	-0.437	0.253	1.3	-0.578	1.53	-0.245	0.169	0.0277	0.00578	4.75	3.58	9.25E-06	0.000391	0.332	2.51E-07	3.10E-37	0.00035	0.3	0.28	0.7	1	0.47	0.039	0.11	0.55	0.0011	0.5	0.67	0.00027	0.28	0.0082	0.67	0.66	0.91	0.61	1	0	0	0	0	0	0	0	0	-1	0	0	1	0	0	0	0	0	0
729970	LOC729970	hCG2028352-like	1	95393584	2.36	0.0191	-0.136	0.42	-0.0741	0.027	-0.242	0.255	0.0407	0.643	0.0357	-0.0213	-0.0915	0.0477	-0.2	-0.192	-0.295	-0.0628	0.0167	0.00262	2.38	3.4	2.16E-05	0.000714	0.332	2.41E-07	2.80E-77	0.77	0.048	5.30E-06	0.31	0.77	0.029	0.028	0.75	3.40E-07	0.75	0.88	0.5	0.53	0.091	0.13	0.022	0.46	0.77	0.3	0	0	1	0	0	0	0	0	1	0	0	0	0	0	0	0	0	0	0
84985	FAM83A	"family with sequence similarity 83, member A"	8	124194752	2.98	0.178	-0.414	0.852	0.0845	0.153	-0.48	0.353	0.0707	1.23	0.562	0.391	-0.265	0.0278	-0.193	-0.197	-0.574	-0.156	0.221	0.00417	3.18	3.34	2.74E-05	0.000854	0.332	2.52E-07	5.40E-49	0.23	0.0094	5.00E-05	0.61	0.48	0.059	0.18	0.81	1.50E-05	0.028	0.24	0.39	0.87	0.48	0.5	0.051	0.43	0.088	0.47	0	0	1	0	0	0	0	0	1	0	0	0	0	0	0	0	0	0	0
25854	FAM149A	"family with sequence similarity 149, member A"	4	187065995	2.29	0.0328	-0.112	0.0618	0.0503	0.029	-0.136	0.216	0.095	0.847	-0.103	0.0278	-0.0915	0.0105	-0.182	-0.111	-0.267	-0.0356	0.0829	0.00366	2.33	3.22	4.79E-05	0.00126	0.332	2.45E-07	2.40E-74	0.62	0.11	0.5	0.5	0.76	0.23	0.07	0.47	2.50E-10	0.37	0.85	0.51	0.89	0.13	0.4	0.043	0.69	0.15	0.16	0	0	0	0	0	0	0	0	1	0	0	0	0	0	0	0	0	0	0
100288730	PAN3-AS1	PAN3 antisense RNA 1	13	-28710980	6.4	-1.28	0.059	0.208	0.431	0.00729	0.798	-0.835	-0.741	-1.13	0.14	0.775	0.376	-0.481	0.0891	-0.364	0.208	-0.172	-0.304	-0.00558	5.92	3.79	3.40E-06	0.000188	0.331	2.70E-07	1.30E-62	2.60E-07	0.81	0.52	0.11	0.98	0.049	0.05	0.11	0.011	0.73	0.14	0.44	0.09	0.84	0.43	0.66	0.58	0.14	0.54	-1	0	0	0	0	0	0	0	0	0	0	0	0	0	0	0	0	0	0
8334	HIST1H2AC	"histone cluster 1, H2ac"	6	26124373	8.61	-0.103	-0.612	-0.289	0.149	-0.379	0.564	0.466	0.961	-0.347	0.301	-0.317	1.28	1.95	-0.102	-0.272	0.0672	-0.07	0.392	0.00376	8.95	3.72	4.71E-06	0.000239	0.331	2.54E-07	3.70E-66	0.73	0.053	0.48	0.65	0.38	0.26	0.38	0.099	0.53	0.55	0.63	0.038	1.70E-07	0.85	0.64	0.91	0.86	0.13	0.74	0	0	0	0	0	0	0	0	0	0	0	0	1	0	0	0	0	0	0
81615	TMEM163	transmembrane protein 163	2	-135213330	6.33	-0.547	-0.222	-0.97	-0.184	0.00507	0.981	-0.547	-1.98	0.316	0.712	0.0751	0.81	0.736	0.269	0.0268	-0.681	0.0348	-0.332	0.019	6	3.66	6.18E-06	0.000288	0.331	2.53E-07	6.20E-64	0.017	0.36	0.0023	0.47	0.99	0.012	0.18	2.00E-05	0.45	0.07	0.88	0.089	0.0075	0.52	0.95	0.13	0.91	0.095	0.033	0	0	0	0	0	0	0	-1	0	0	0	0	0	0	0	0	0	0	0
5611	DNAJC3	"DnaJ (Hsp40) homolog, subfamily C, member 3"	13	96329393	6.68	-0.657	-0.16	-0.0037	-0.13	0.155	-0.285	0.127	0.186	0.123	0.00902	0.4	-0.376	-0.269	0.018	-0.146	0.246	0.0165	0.0776	5.94E-05	6.47	3.62	7.52E-06	0.000335	0.331	2.77E-07	5.10E-103	2.00E-08	0.17	0.98	0.3	0.33	0.13	0.52	0.39	0.55	0.96	0.11	0.1	0.043	0.93	0.5	0.26	0.91	0.42	0.99	-1	0	0	0	0	0	0	0	0	0	0	0	0	0	0	0	0	0	0
118491	TTC18	tetratricopeptide repeat domain 18	10	-75013516	2.81	-0.0342	-0.033	0.318	-0.0384	-0.119	-0.198	-0.211	-0.104	0.48	0.518	-0.082	-0.047	-0.00375	0.343	-0.123	-0.0694	-0.0876	-0.0369	0.00534	2.82	3.59	8.59E-06	0.00037	0.331	2.76E-07	1.20E-77	0.65	0.68	0.0028	0.65	0.28	0.13	0.12	0.49	9.00E-04	0.00012	0.63	0.77	0.97	0.015	0.41	0.64	0.39	0.58	0.073	0	0	0	0	0	0	0	0	1	1	0	0	0	0	0	0	0	0	0
140597	TCEAL2	transcription elongation factor A (SII)-like 2	X	101380660	4.59	-0.643	-0.184	0.0121	0.714	-0.409	-2.24	-1.03	-1.43	1.58	1.98	0.848	-0.231	0.533	-1.54	-0.703	-0.719	0.851	-0.6	0.0372	4.23	4.04	1.09E-06	7.98E-05	0.33	2.98E-07	2.20E-30	0.077	0.63	0.98	0.082	0.44	0.00042	0.11	0.047	0.02	0.0018	0.3	0.76	0.22	0.022	0.33	0.32	0.08	0.059	0.0092	0	0	0	0	0	-1	0	0	0	0	0	0	0	0	0	0	0	0	0
1287	COL4A5	"collagen, type IV, alpha 5"	X	107683074	2.9	-0.0197	-0.412	1.12	0.987	-0.00708	-0.805	1.07	-0.128	1.22	1.03	0.0384	-0.554	0.0512	-0.601	-0.247	0.21	-0.51	-0.142	0.0113	3.04	3.96	1.59E-06	0.000106	0.33	2.96E-07	4.30E-27	0.94	0.13	0.0015	7.00E-04	0.98	0.064	0.019	0.8	0.01	0.019	0.95	0.29	0.87	0.19	0.62	0.67	0.13	0.52	0.25	0	0	1	1	0	0	0	0	0	0	0	0	0	0	0	0	0	0	0
728061	LOC728061	hCG2003663	9	NA	4.15	0.122	-0.194	0.569	-0.133	0.0413	-0.109	-0.535	-0.624	0.944	1.11	0.305	0.286	-0.714	0.0202	-0.326	-0.358	-0.339	-0.0099	0.00846	4.07	3.6	8.39E-06	0.000365	0.33	2.86E-07	1.50E-55	0.49	0.31	0.021	0.51	0.87	0.72	0.094	0.076	0.0048	0.00039	0.44	0.44	0.001	0.95	0.35	0.31	0.15	0.95	0.22	0	0	0	0	0	0	0	0	0	1	0	0	-1	0	0	0	0	0	0
7200	TRH	thyrotropin-releasing hormone	3	129693114	3.54	-0.517	0.527	-0.275	0.514	-0.265	1.28	0.255	0.559	0.0655	-0.927	0.686	-0.545	-0.442	-0.141	-0.187	0.0131	0.249	-0.0542	-0.00889	3.55	3.31	3.26E-05	0.000954	0.33	3.09E-07	6.00E-41	0.016	0.021	0.35	0.033	0.39	0.00054	0.5	0.18	0.87	0.012	0.15	0.22	0.083	0.72	0.66	0.98	0.38	0.77	0.28	0	0	0	0	0	1	0	0	0	0	0	0	0	0	0	0	0	0	0
51361	HOOK1	hook microtubule-tethering protein 1	1	60280533	5.9	1.25	-0.266	0.432	0.783	0.283	-0.417	0.109	-0.542	1.2	0.632	0.157	0.163	0.383	-0.964	0.576	-0.99	-0.186	-0.225	0.0367	6.31	4.48	1.49E-07	1.96E-05	0.329	3.27E-07	2.50E-56	1.50E-06	0.32	0.21	0.0059	0.43	0.33	0.81	0.27	0.01	0.14	0.78	0.75	0.2	0.035	0.24	0.045	0.58	0.3	0.00022	1	0	0	0	0	0	0	0	0	0	0	0	0	0	0	0	0	0	1
55268	ECHDC2	enoyl CoA hydratase domain containing 2	1	-53361582	5.22	-0.122	-0.14	0.574	0.981	-0.0703	-1.02	0.378	0.514	0.998	0.655	0.0668	-0.181	-0.535	-0.701	-0.402	-0.663	-0.577	-0.0494	0.0219	5.18	4.11	7.87E-07	6.47E-05	0.329	3.24E-07	2.60E-58	0.56	0.53	0.049	6.40E-05	0.82	0.0054	0.32	0.22	0.012	0.072	0.89	0.68	0.035	0.07	0.33	0.11	0.042	0.79	0.0086	0	0	0	1	0	0	0	0	0	0	0	0	0	0	0	0	0	0	0
100526825	INMT-FAM188B	INMT-FAM188B readthrough (NMD candidate)	7	30791751	3.11	0.401	-0.0517	-0.0347	0.0914	-0.117	-0.0654	0.0248	-0.0869	-0.0264	-0.199	-0.139	0.0507	0.229	0.0415	0.222	-0.183	0.0582	0.0364	-0.00235	3.24	3.86	2.54E-06	0.000153	0.329	3.44E-07	8.30E-89	2.40E-08	0.47	0.71	0.23	0.23	0.57	0.84	0.51	0.83	0.088	0.36	0.72	0.0053	0.74	0.097	0.17	0.52	0.54	0.37	1	0	0	0	0	0	0	0	0	0	0	0	0	0	0	0	0	0	0
84182	FAM188B	"family with sequence similarity 188, member B"	7	30811033	3.11	0.401	-0.0517	-0.0347	0.0914	-0.117	-0.0654	0.0248	-0.0869	-0.0264	-0.199	-0.139	0.0507	0.229	0.0415	0.222	-0.183	0.0582	0.0364	-0.00235	3.24	3.86	2.54E-06	0.000153	0.329	3.44E-07	8.30E-89	2.40E-08	0.47	0.71	0.23	0.23	0.57	0.84	0.51	0.83	0.088	0.36	0.72	0.0053	0.74	0.097	0.17	0.52	0.54	0.37	1	0	0	0	0	0	0	0	0	0	0	0	0	0	0	0	0	0	0
51022	GLRX2	glutaredoxin 2	1	-193065595	8.76	0.358	-0.0588	-0.227	-0.0811	0.115	-0.0603	-0.185	-0.382	-0.114	-0.543	0.292	-0.0421	-0.112	0.217	0.481	-0.0299	-0.314	-0.00762	-0.00703	8.72	3.79	3.48E-06	0.000191	0.329	3.46E-07	9.10E-121	0.00062	0.59	0.11	0.48	0.44	0.73	0.31	0.06	0.55	0.0025	0.21	0.84	0.36	0.25	0.018	0.88	0.023	0.93	0.08	1	0	0	0	0	0	0	0	0	0	0	0	0	0	0	0	0	0	0
2519	FUCA2	"fucosidase, alpha-L- 2, plasma"	6	-143815949	8.06	0.235	-0.0881	-0.836	-0.274	-0.126	-0.0815	0.28	-0.573	0.0094	-0.552	-0.33	-0.0958	0.175	-0.199	0.568	-0.00435	-0.211	-0.183	-0.00953	7.84	3.38	2.32E-05	0.000755	0.329	3.26E-07	2.90E-98	0.11	0.57	5.20E-05	0.097	0.55	0.74	0.28	0.047	0.97	0.029	0.31	0.75	0.31	0.45	0.049	0.99	0.28	0.15	0.094	0	0	-1	0	0	0	0	0	0	0	0	0	0	0	0	0	0	0	0
100133985	LOC100133985	uncharacterized LOC100133985	2	-70351168	2.24	0.00345	0.00426	0.0276	-0.0128	-0.00339	0.0176	0.00211	0.0403	0.00915	0.0315	0.0554	0.0576	0.031	0.00496	-0.0207	-0.00919	0.00952	0.005	-0.000334	2.26	3.28	3.75E-05	0.00105	0.329	3.24E-07	1.60E-181	0.68	0.63	0.016	0.17	0.78	0.21	0.89	0.015	0.55	0.028	0.0034	0.0011	0.0022	0.74	0.21	0.57	0.39	0.49	0.3	0	0	0	0	0	0	0	0	0	0	0	0	0	0	0	0	0	0	0
55093	WDYHV1	WDYHV motif containing 1	8	124428965	8.23	0.0609	0.218	0.452	0.167	-0.137	0.0468	0.00137	-0.511	0.429	-0.29	0.0506	-0.361	-0.159	0.841	0.458	-0.042	-0.165	-0.241	-0.00338	8.26	4.32	3.01E-07	3.34E-05	0.328	3.79E-07	1.90E-112	0.59	0.071	0.0042	0.19	0.41	0.81	0.99	0.023	0.042	0.14	0.84	0.13	0.24	8.00E-05	0.041	0.85	0.27	0.016	0.44	0	0	0	0	0	0	0	0	0	0	0	0	0	1	0	0	0	0	0
64848	YTHDC2	YTH domain containing 2	5	112849391	5.95	-0.283	0.0695	0.0946	-0.0608	0.345	-0.00609	-0.0479	0.00572	-0.0541	0.0764	0.0174	0.417	-0.558	0.151	-0.536	0.532	0.0382	0.0829	0.00111	5.89	3.76	3.92E-06	0.000209	0.328	3.84E-07	2.90E-107	0.0021	0.47	0.45	0.55	0.0095	0.97	0.77	0.97	0.75	0.62	0.93	0.028	8.50E-07	0.36	0.003	0.0033	0.75	0.29	0.75	0	0	0	0	0	0	0	0	0	0	0	0	-1	0	0	0	0	0	0
58517	RBM25	RNA binding motif protein 25	14	73525221	9.38	-0.614	0.0315	-0.357	-0.143	0.281	0.0463	-0.27	-0.0151	-0.0908	0.131	0.117	0.114	-0.368	-0.121	-0.284	0.297	0.00839	0.0327	-0.000468	9.14	3.63	7.33E-06	0.000328	0.328	3.50E-07	4.60E-129	1.20E-09	0.75	0.0063	0.18	0.041	0.77	0.11	0.93	0.6	0.42	0.58	0.56	0.0013	0.48	0.13	0.11	0.95	0.69	0.9	-1	0	0	0	0	0	0	0	0	0	0	0	-1	0	0	0	0	0	0
9223	MAGI1	"membrane associated guanylate kinase, WW and PDZ domain containing 1"	3	-65344944	2.33	-0.00765	-0.04	-0.0226	0.0699	0.023	-0.0475	-0.0242	-0.000311	0.176	-0.0335	0.0161	0.000631	-0.00927	-0.0595	-0.032	-0.0801	-0.023	0.00264	-0.000106	2.33	3.57	9.38E-06	0.000394	0.328	3.51E-07	2.50E-143	0.67	0.036	0.36	0.00066	0.38	0.12	0.45	0.99	4.40E-07	0.27	0.69	0.99	0.66	0.069	0.36	0.024	0.33	0.86	0.88	0	0	0	1	0	0	0	0	1	0	0	0	0	0	0	0	0	0	0
440854	CAPN14	calpain 14	2	-31395922	2.58	-0.308	-0.172	0.296	0.0269	0.194	0.435	-0.29	-0.368	-0.214	0.334	0.0144	-0.0869	0.113	0.133	0.0243	-0.166	-0.0943	-0.00621	0.00793	2.52	3.55	1.03E-05	0.000427	0.328	3.58E-07	1.10E-64	0.00092	0.078	0.019	0.79	0.14	0.0059	0.077	0.042	0.21	0.034	0.94	0.65	0.3	0.42	0.89	0.36	0.44	0.94	0.027	-1	0	0	0	0	0	0	0	0	0	0	0	0	0	0	0	0	0	0
29951	PDZRN4	PDZ domain containing ring finger 4	12	41582250	2.97	0.633	-0.189	-0.3	1.24	-0.579	-0.657	-1.2	-0.664	-0.12	0.385	-1.11	-0.605	1.81	-0.269	1.12	-0.391	-0.0778	-0.582	0.00838	3.07	3.3	3.39E-05	0.000978	0.328	3.55E-07	5.20E-22	0.039	0.56	0.47	0.00044	0.19	0.21	0.029	0.27	0.83	0.46	0.11	0.34	2.20E-06	0.63	0.063	0.52	0.85	0.03	0.48	0	0	0	1	0	0	0	0	0	0	0	0	1	0	0	0	0	0	0
64805	P2RY12	"purinergic receptor P2Y, G-protein coupled, 12"	3	-151055376	2.56	0.829	0.0477	-0.224	0.378	-0.626	-0.485	0.392	0.343	-0.426	0.382	-0.312	1.02	1.54	0.243	-0.112	-0.421	0.0778	0.341	-0.000727	3.15	4.31	3.11E-07	3.41E-05	0.327	3.87E-07	8.50E-26	0.00047	0.85	0.48	0.15	0.065	0.22	0.34	0.45	0.32	0.34	0.55	0.035	1.60E-07	0.57	0.81	0.36	0.8	0.093	0.94	1	0	0	0	0	0	0	0	0	0	0	0	1	0	0	0	0	0	0
8347	HIST1H2BC	"histone cluster 1, H2bc"	6	-26123695	4.7	-0.0918	-0.164	-0.364	0.143	-0.626	0.387	0.17	0.611	-0.419	0.0144	0.216	-0.0874	1.53	0.159	-0.893	0.331	-0.548	0.177	-0.0044	4.81	4.06	9.91E-07	7.79E-05	0.327	4.05E-07	5.20E-54	0.66	0.46	0.2	0.54	0.04	0.28	0.65	0.14	0.28	0.97	0.64	0.84	9.80E-09	0.68	0.031	0.42	0.05	0.33	0.59	0	0	0	0	0	0	0	0	0	0	0	0	1	0	0	0	0	0	0
7052	TGM2	transglutaminase 2	20	-36766351	2.98	0.645	-0.0819	-0.0614	-0.00991	-0.17	-0.0474	0.0392	-0.0396	-0.182	-0.313	0.0649	0.0328	0.0196	-0.0205	0.202	-0.262	-0.247	0.00624	-0.00588	3.05	3.99	1.38E-06	9.53E-05	0.327	3.89E-07	1.30E-67	1.40E-09	0.44	0.65	0.93	0.24	0.78	0.82	0.84	0.32	0.067	0.77	0.87	0.87	0.91	0.3	0.18	0.063	0.94	0.13	1	0	0	0	0	0	0	0	0	0	0	0	0	0	0	0	0	0	0
5464	PPA1	pyrophosphatase (inorganic) 1	10	-71962586	12.9	0.373	-0.0375	0.27	0.232	0.0496	0.0518	-0.0696	-0.235	0.348	-0.125	-0.0826	-0.36	-0.362	-0.00752	0.18	-0.00275	-0.166	-0.0604	0.00604	13	3.82	2.95E-06	0.000169	0.327	3.89E-07	6.90E-145	0.00015	0.71	0.042	0.033	0.72	0.75	0.68	0.21	0.052	0.45	0.7	0.073	0.0019	0.97	0.34	0.99	0.2	0.47	0.11	1	0	0	0	0	0	0	0	0	0	0	0	0	0	0	0	0	0	0
8269	TMEM187	transmembrane protein 187	X	153237991	5.28	0.0723	0.0287	-1.12	-0.0509	-0.0487	-0.312	0.0778	-0.494	0.14	0.201	0.321	0.0944	-0.00249	-0.291	0.271	-0.286	-0.245	0.0726	-0.00743	5.15	3.72	4.81E-06	0.000243	0.327	3.98E-07	2.60E-80	0.59	0.84	1.70E-08	0.74	0.8	0.18	0.75	0.066	0.58	0.39	0.29	0.74	0.99	0.24	0.31	0.29	0.18	0.54	0.16	0	0	-1	0	0	0	0	0	0	0	0	0	0	0	0	0	0	0	0
9481	SLC25A27	"solute carrier family 25, member 27"	6	46620652	3.07	-0.321	-0.124	0.137	0.315	0.0728	-0.422	-0.0634	-0.0138	0.911	0.454	0.247	0.534	-0.131	-0.112	-0.222	-0.411	0.00442	0.0453	0.0125	3.06	3.53	1.17E-05	0.000466	0.327	4.27E-07	9.30E-63	0.005	0.3	0.38	0.014	0.66	0.03	0.75	0.95	2.70E-05	0.02	0.33	0.024	0.33	0.59	0.32	0.067	0.98	0.64	0.0052	0	0	0	0	0	0	0	0	1	0	0	0	0	0	0	0	0	0	0
3182	HNRNPAB	heterogeneous nuclear ribonucleoprotein A/B	5	177631508	12.4	0.267	-0.00273	-0.211	-0.0578	0.0384	-0.0236	-0.321	-0.588	-0.0397	-0.418	0.0409	-0.226	0.0146	-0.301	0.525	0.101	0.112	-0.065	-0.0023	12.4	3.29	3.49E-05	0.000999	0.327	4.02E-07	1.20E-145	0.0036	0.98	0.091	0.57	0.77	0.88	0.049	0.0012	0.81	0.008	0.84	0.23	0.89	0.07	0.0037	0.57	0.35	0.41	0.51	0	0	0	0	0	0	0	0	0	0	0	0	0	0	0	0	0	0	0
8609	KLF7	Kruppel-like factor 7 (ubiquitous)	2	-207945529	3.98	-0.284	0.0817	0.463	0.0546	-0.067	0.186	0.485	0.568	-0.0697	0.259	-0.0813	-0.0414	0.0796	-0.0193	-0.389	0.2	0.379	-0.086	0.00662	4.07	4.22	4.68E-07	4.49E-05	0.326	4.60E-07	3.00E-78	0.0084	0.47	0.0019	0.65	0.67	0.31	0.012	0.0076	0.72	0.16	0.73	0.85	0.53	0.92	0.066	0.34	0.0087	0.36	0.11	0	0	0	0	0	0	0	0	0	0	0	0	0	0	0	0	0	0	0
79993	ELOVL7	ELOVL fatty acid elongase 7	5	-60047616	7.26	0.472	-0.524	0.653	0.582	0.121	0.352	0.796	-0.223	0.677	0.244	-0.503	1.08	1.94	0.0354	0.186	-1.36	0.247	0.192	0.0195	7.9	3.56	1.03E-05	0.000426	0.326	4.50E-07	1.60E-60	0.092	0.08	0.091	0.067	0.77	0.46	0.11	0.69	0.19	0.61	0.42	0.066	5.20E-08	0.94	0.74	0.015	0.51	0.43	0.075	0	0	0	0	0	0	0	0	0	0	0	0	1	0	0	0	0	0	0
23450	SF3B3	"splicing factor 3b, subunit 3, 130kDa"	16	70557691	7.35	0.442	0.0395	0.0856	-0.0682	-0.204	0.0817	-0.165	-0.167	-0.114	-0.0855	-0.0315	-0.395	0.13	0.0781	0.535	-0.142	-0.0785	-0.154	-0.00438	7.39	3.5	1.32E-05	0.000502	0.326	4.50E-07	5.60E-124	2.30E-07	0.65	0.44	0.46	0.086	0.55	0.26	0.3	0.45	0.54	0.86	0.021	0.18	0.6	0.001	0.38	0.47	0.03	0.17	1	0	0	0	0	0	0	0	0	0	0	0	0	0	1	0	0	0	0
113130	CDCA5	cell division cycle associated 5	11	-64844927	7.19	0.226	0.228	-0.589	-0.294	0.28	0.0131	-0.487	-0.82	0.114	-1.26	0.344	-0.378	-0.609	-0.651	0.643	0.734	-0.066	-0.0535	-0.00538	7	3.3	3.42E-05	0.000986	0.326	4.50E-07	2.00E-77	0.25	0.27	0.03	0.18	0.33	0.97	0.17	0.035	0.75	0.00025	0.43	0.35	0.01	0.07	0.097	0.059	0.8	0.75	0.48	0	0	0	0	0	0	0	0	0	-1	0	0	0	0	0	0	0	0	0
100129069	LOC100129069	uncharacterized LOC100129069	11	NA	2.25	0.00687	0.000271	0.0126	-0.0134	0.00105	0.00565	0.0431	0.00453	0.0054	0.0584	0.0492	-0.00682	0.0155	-0.0031	-0.0149	-0.0129	0.00431	0.00223	-7.84E-05	2.26	3.2	5.35E-05	0.00136	0.326	4.66E-07	3.10E-187	0.36	0.97	0.22	0.11	0.92	0.66	0.0016	0.76	0.7	1.20E-05	0.0039	0.66	0.085	0.82	0.31	0.38	0.67	0.73	0.79	0	0	0	0	0	0	0	0	0	1	0	0	0	0	0	0	0	0	0
10412	NSA2	NSA2 ribosome biogenesis homolog (S. cerevisiae)	5	74063103	12.6	0.064	0.034	0.125	-0.0168	-0.231	0.0154	0.315	-0.183	0.302	0.0936	0.216	-0.239	-0.446	0.125	-0.174	-0.392	-0.15	-0.0866	0.00401	12.5	4.4	2.06E-07	2.54E-05	0.325	5.24E-07	1.10E-153	0.42	0.69	0.25	0.85	0.046	0.91	0.027	0.24	0.041	0.49	0.22	0.15	6.00E-06	0.39	0.26	0.013	0.16	0.21	0.19	0	0	0	0	0	0	0	0	0	0	0	0	-1	0	0	0	0	0	0
63926	ANKEF1	ankyrin repeat and EF-hand domain containing 1	20	10015697	3.25	0.328	-0.107	0.312	0.0459	-0.132	-0.25	0.0766	-0.292	0.239	0.0851	0.0627	0.0582	0.248	-0.202	0.0372	-0.305	-0.194	-0.0616	0.000987	3.31	4.08	9.21E-07	7.37E-05	0.325	5.27E-07	1.10E-88	8.40E-06	0.16	0.0017	0.57	0.2	0.04	0.55	0.038	0.071	0.48	0.69	0.69	0.004	0.12	0.79	0.031	0.042	0.32	0.72	1	0	0	0	0	0	0	0	0	0	0	0	0	0	0	0	0	0	0
728342	LINC00992	long intergenic non-protein coding RNA 992	5	116751208	2.33	0.0562	-0.0833	-0.038	0.178	-0.0245	-0.101	0.0563	0.0103	0.412	0.172	0.201	-0.0816	0.0352	-0.124	-0.0281	-0.16	0.029	-0.0759	0.00113	2.34	3.54	1.09E-05	0.000443	0.325	4.80E-07	2.60E-93	0.22	0.092	0.55	0.00086	0.72	0.2	0.5	0.91	4.40E-06	0.032	0.054	0.4	0.52	0.14	0.76	0.081	0.64	0.061	0.53	0	0	0	1	0	0	0	0	1	0	0	0	0	0	0	0	0	0	0
3394	IRF8	interferon regulatory factor 8	16	85932774	10.7	0.0892	1.06	-1.06	-0.338	0.197	-0.302	-0.472	-0.277	-2.49	-1.89	-0.251	-0.731	-1.17	-1.82	-0.0434	1.2	0.592	-0.0347	-0.0209	10.3	3.52	1.22E-05	0.000478	0.325	4.96E-07	2.70E-64	0.81	0.0097	0.045	0.43	0.72	0.64	0.49	0.71	0.00056	0.0044	0.77	0.36	0.011	0.0099	0.95	0.11	0.24	0.92	0.16	0	0	0	0	0	0	0	0	-1	0	0	0	0	0	0	0	0	0	0
1605	DAG1	dystroglycan 1 (dystrophin-associated glycoprotein 1)	3	49506136	5.27	0.477	0.0529	-0.173	0.0378	-0.0277	-0.229	-0.0678	-0.37	0.0995	-0.448	0.117	0.266	0.442	-0.11	0.5	-0.0395	0.00383	-0.0296	0.000541	5.42	3.52	1.23E-05	0.000482	0.325	5.20E-07	4.20E-90	3.50E-05	0.66	0.26	0.76	0.86	0.23	0.73	0.094	0.63	0.021	0.64	0.25	0.0012	0.59	0.024	0.86	0.98	0.76	0.9	1	0	0	0	0	0	0	0	0	0	0	0	1	0	0	0	0	0	0
260425	MAGI3	"membrane associated guanylate kinase, WW and PDZ domain containing 3"	1	113933475	2.58	-0.0111	0.0299	0.152	0.101	0.0551	-0.16	0.282	0.412	0.444	0.0978	-0.00454	0.00804	-0.0597	-0.051	-0.0911	-0.0714	0.0133	-0.00453	0.0019	2.65	3.44	1.75E-05	0.000614	0.325	5.25E-07	9.00E-94	0.83	0.58	0.031	0.078	0.46	0.067	0.0023	6.60E-05	6.40E-06	0.26	0.97	0.94	0.33	0.58	0.36	0.48	0.84	0.92	0.34	0	0	0	0	0	0	0	1	1	0	0	0	0	0	0	0	0	0	0
8438	RAD54L	RAD54-like (S. cerevisiae)	1	46713367	7.42	0.147	0.047	-0.26	-0.0569	0.427	-0.156	-0.378	-0.539	0.0107	-1	0.288	-0.457	-0.46	-0.649	0.601	0.303	-0.00117	0.0793	-0.00142	7.32	3.31	3.22E-05	0.000954	0.325	5.26E-07	4.60E-94	0.31	0.76	0.19	0.73	0.045	0.53	0.15	0.061	0.97	9.90E-05	0.38	0.13	0.0089	0.016	0.037	0.29	1	0.53	0.8	0	0	0	0	0	0	0	0	0	-1	0	0	0	0	0	0	0	0	0
6822	SULT2A1	"sulfotransferase family, cytosolic, 2A, dehydroepiandrosterone (DHEA)-preferring, member 1"	19	-48373723	2.25	0.0036	-0.00226	0.0126	-0.00766	-0.000225	-0.00953	0.0102	0.00282	0.00388	0.0414	0.0107	-0.000348	0.00259	-0.00376	-0.00548	-0.00425	2.77E-05	-0.000151	2.70E-05	2.26	3.25	4.32E-05	0.00116	0.325	4.85E-07	4.70E-219	0.38	0.6	0.026	0.099	0.97	0.17	0.17	0.73	0.61	3.40E-08	0.24	0.97	0.6	0.62	0.5	0.6	1	0.97	0.87	0	0	0	0	0	0	0	0	0	1	0	0	0	0	0	0	0	0	0
2122	MECOM	MDS1 and EVI1 complex locus	3	-168801287	4.35	-0.00746	-0.341	0.281	-0.2	0.0181	-0.681	-0.87	-1.37	-0.12	-1.19	-0.0512	0.523	0.21	0.892	0.164	-0.187	-0.0641	-0.0359	0.0111	4.12	3.21	5.24E-05	0.00134	0.325	4.84E-07	3.90E-53	0.97	0.1	0.3	0.37	0.95	0.044	0.014	0.00054	0.74	0.00056	0.91	0.2	0.37	0.014	0.67	0.63	0.81	0.83	0.15	0	0	0	0	0	0	0	-1	0	-1	0	0	0	0	0	0	0	0	0
10810	WASF3	"WAS protein family, member 3"	13	27131840	4.55	0.939	-0.451	1.09	1.23	-0.118	-1.35	0.393	0.018	2.22	-0.365	0.939	0.312	0.588	0.487	-0.352	-1.68	-0.668	0.227	0.0276	5.1	4.05	1.02E-06	7.82E-05	0.324	5.58E-07	1.90E-36	0.0025	0.17	0.01	0.00049	0.79	0.011	0.47	0.98	0.00014	0.49	0.17	0.62	0.11	0.38	0.56	0.006	0.1	0.39	0.021	0	0	0	1	0	0	0	0	1	0	0	0	0	0	0	0	0	0	0
8350	HIST1H3A	"histone cluster 1, H3a"	6	26020718	2.72	0.0514	-0.0661	-0.0635	-0.0479	-0.257	0.114	0.233	0.121	-0.0565	-0.13	0.142	-0.11	0.576	0.0641	-0.193	-0.0301	-0.0998	0.106	-0.00291	2.81	4.05	1.04E-06	7.82E-05	0.324	5.77E-07	7.80E-77	0.49	0.41	0.54	0.57	0.02	0.37	0.085	0.41	0.68	0.32	0.4	0.48	2.50E-09	0.64	0.19	0.84	0.32	0.11	0.32	0	0	0	0	0	0	0	0	0	0	0	0	1	0	0	0	0	0	0
8351	HIST1H3D	"histone cluster 1, H3d"	6	-26197012	2.72	0.0514	-0.0661	-0.0635	-0.0479	-0.257	0.114	0.233	0.121	-0.0565	-0.13	0.142	-0.11	0.576	0.0641	-0.193	-0.0301	-0.0998	0.106	-0.00291	2.81	4.05	1.04E-06	7.82E-05	0.324	5.77E-07	7.80E-77	0.49	0.41	0.54	0.57	0.02	0.37	0.085	0.41	0.68	0.32	0.4	0.48	2.50E-09	0.64	0.19	0.84	0.32	0.11	0.32	0	0	0	0	0	0	0	0	0	0	0	0	1	0	0	0	0	0	0
8352	HIST1H3C	"histone cluster 1, H3c"	6	26045639	2.72	0.0514	-0.0661	-0.0635	-0.0479	-0.257	0.114	0.233	0.121	-0.0565	-0.13	0.142	-0.11	0.576	0.0641	-0.193	-0.0301	-0.0998	0.106	-0.00291	2.81	4.05	1.04E-06	7.82E-05	0.324	5.77E-07	7.80E-77	0.49	0.41	0.54	0.57	0.02	0.37	0.085	0.41	0.68	0.32	0.4	0.48	2.50E-09	0.64	0.19	0.84	0.32	0.11	0.32	0	0	0	0	0	0	0	0	0	0	0	0	1	0	0	0	0	0	0
8354	HIST1H3I	"histone cluster 1, H3i"	6	-27839623	2.72	0.0514	-0.0661	-0.0635	-0.0479	-0.257	0.114	0.233	0.121	-0.0565	-0.13	0.142	-0.11	0.576	0.0641	-0.193	-0.0301	-0.0998	0.106	-0.00291	2.81	4.05	1.04E-06	7.82E-05	0.324	5.77E-07	7.80E-77	0.49	0.41	0.54	0.57	0.02	0.37	0.085	0.41	0.68	0.32	0.4	0.48	2.50E-09	0.64	0.19	0.84	0.32	0.11	0.32	0	0	0	0	0	0	0	0	0	0	0	0	1	0	0	0	0	0	0
8355	HIST1H3G	"histone cluster 1, H3g"	6	-26271146	2.72	0.0514	-0.0661	-0.0635	-0.0479	-0.257	0.114	0.233	0.121	-0.0565	-0.13	0.142	-0.11	0.576	0.0641	-0.193	-0.0301	-0.0998	0.106	-0.00291	2.81	4.05	1.04E-06	7.82E-05	0.324	5.77E-07	7.80E-77	0.49	0.41	0.54	0.57	0.02	0.37	0.085	0.41	0.68	0.32	0.4	0.48	2.50E-09	0.64	0.19	0.84	0.32	0.11	0.32	0	0	0	0	0	0	0	0	0	0	0	0	1	0	0	0	0	0	0
8356	HIST1H3J	"histone cluster 1, H3j"	6	-27858093	2.72	0.0514	-0.0661	-0.0635	-0.0479	-0.257	0.114	0.233	0.121	-0.0565	-0.13	0.142	-0.11	0.576	0.0641	-0.193	-0.0301	-0.0998	0.106	-0.00291	2.81	4.05	1.04E-06	7.82E-05	0.324	5.77E-07	7.80E-77	0.49	0.41	0.54	0.57	0.02	0.37	0.085	0.41	0.68	0.32	0.4	0.48	2.50E-09	0.64	0.19	0.84	0.32	0.11	0.32	0	0	0	0	0	0	0	0	0	0	0	0	1	0	0	0	0	0	0
8358	HIST1H3B	"histone cluster 1, H3b"	6	-26031817	2.72	0.0514	-0.0661	-0.0635	-0.0479	-0.257	0.114	0.233	0.121	-0.0565	-0.13	0.142	-0.11	0.576	0.0641	-0.193	-0.0301	-0.0998	0.106	-0.00291	2.81	4.05	1.04E-06	7.82E-05	0.324	5.77E-07	7.80E-77	0.49	0.41	0.54	0.57	0.02	0.37	0.085	0.41	0.68	0.32	0.4	0.48	2.50E-09	0.64	0.19	0.84	0.32	0.11	0.32	0	0	0	0	0	0	0	0	0	0	0	0	1	0	0	0	0	0	0
8968	HIST1H3F	"histone cluster 1, H3f"	6	-26250370	2.72	0.0514	-0.0661	-0.0635	-0.0479	-0.257	0.114	0.233	0.121	-0.0565	-0.13	0.142	-0.11	0.576	0.0641	-0.193	-0.0301	-0.0998	0.106	-0.00291	2.81	4.05	1.04E-06	7.82E-05	0.324	5.77E-07	7.80E-77	0.49	0.41	0.54	0.57	0.02	0.37	0.085	0.41	0.68	0.32	0.4	0.48	2.50E-09	0.64	0.19	0.84	0.32	0.11	0.32	0	0	0	0	0	0	0	0	0	0	0	0	1	0	0	0	0	0	0
8418	CMAHP	"cytidine monophospho-N-acetylneuraminic acid hydroxylase, pseudogene"	6	-25108201	5.21	-0.509	0.265	0.305	0.0199	-0.167	0.431	-0.321	0.492	-0.28	0.779	0.101	0.0222	-0.0748	0.465	-0.351	0.39	-0.354	-0.15	0.00351	5.13	4.04	1.08E-06	7.98E-05	0.324	5.46E-07	5.20E-77	5.00E-04	0.083	0.12	0.9	0.42	0.079	0.21	0.082	0.29	0.0019	0.75	0.94	0.66	0.077	0.21	0.17	0.065	0.23	0.53	-1	0	0	0	0	0	0	0	0	0	0	0	0	0	0	0	0	0	0
8777	MPDZ	multiple PDZ domain protein	9	-13105703	5.34	-0.418	0.0769	0.271	1.09	-0.0807	-1.69	0.668	0.418	1.34	1.21	0.33	0.812	-0.187	-0.243	-0.774	-1.21	0.423	0.0589	0.0298	5.51	3.87	2.37E-06	0.000145	0.324	5.28E-07	5.90E-48	0.12	0.79	0.47	5.00E-04	0.84	0.00038	0.17	0.43	0.0087	0.01	0.59	0.15	0.56	0.62	0.15	0.025	0.24	0.8	0.0054	0	0	0	1	0	-1	0	0	0	0	0	0	0	0	0	0	0	0	0
25820	ARIH1	"ariadne homolog, ubiquitin-conjugating enzyme E2 binding protein, 1 (Drosophila)"	15	72766667	7.66	-0.735	0.0397	-0.286	-0.121	0.0707	0.25	-0.123	0.135	-0.0672	-0.0494	0.233	-0.303	-0.541	0.194	-0.521	0.447	-0.111	-0.0581	-0.00384	7.33	3.74	4.38E-06	0.000227	0.324	5.57E-07	2.30E-103	3.50E-08	0.77	0.099	0.39	0.7	0.24	0.58	0.58	0.77	0.82	0.41	0.25	0.00043	0.4	0.036	0.073	0.51	0.59	0.43	-1	0	0	0	0	0	0	0	0	0	0	0	-1	0	0	0	0	0	0
55013	CCDC109B	coiled-coil domain containing 109B	4	110481355	9.58	-0.241	0.29	-1.31	0.256	-0.102	-0.959	-0.789	0.779	0.313	-2.07	0.417	0.117	0.345	-0.366	0.66	0.648	0.86	-0.254	-0.000262	9.41	3.69	5.47E-06	0.000262	0.324	5.41E-07	1.30E-73	0.39	0.33	0.00096	0.42	0.8	0.048	0.12	0.16	0.55	3.70E-05	0.51	0.84	0.31	0.48	0.24	0.24	0.023	0.3	0.98	0	0	-1	0	0	0	0	0	0	-1	0	0	0	0	0	0	0	0	0
23355	VPS8	vacuolar protein sorting 8 homolog (S. cerevisiae)	3	184529931	4.92	-0.58	-0.247	0.0446	-0.0158	0.128	0.0937	-0.0923	0.0476	-0.252	0.152	-0.304	0.377	0.228	0.0442	-0.24	0.0354	-0.478	-0.0363	0.00278	4.68	3.43	1.82E-05	0.000632	0.324	5.84E-07	2.40E-88	3.30E-07	0.033	0.76	0.9	0.41	0.61	0.63	0.82	0.21	0.41	0.21	0.095	0.079	0.82	0.26	0.87	0.0012	0.7	0.51	-1	0	0	0	0	0	0	0	0	0	0	0	0	0	0	0	-1	0	0
10550	ARL6IP5	ADP-ribosylation-like factor 6 interacting protein 5	3	69134090	11.3	-0.179	-0.103	-0.127	-0.0594	-0.118	0.334	0.258	-0.101	-0.252	0.551	-0.128	0.647	0.573	0.31	-0.0992	0.00889	-0.204	-0.0361	-0.00268	11.3	3.36	2.52E-05	0.000807	0.324	5.45E-07	8.20E-128	0.12	0.4	0.42	0.65	0.48	0.092	0.21	0.66	0.24	0.0063	0.62	0.0081	6.00E-05	0.14	0.66	0.97	0.19	0.72	0.55	0	0	0	0	0	0	0	0	0	0	0	0	1	0	0	0	0	0	0
55839	CENPN	centromere protein N	16	81040103	5.87	0.0757	0.0504	-0.154	-0.184	0.114	0.00812	-0.191	-0.35	-0.244	-0.792	0.141	-0.1	-0.343	-0.219	0.189	0.362	-0.00449	-0.0173	-0.00242	5.74	3.33	2.94E-05	0.000902	0.324	5.33E-07	1.10E-103	0.43	0.62	0.24	0.089	0.41	0.96	0.26	0.064	0.17	3.80E-06	0.51	0.61	0.0031	0.21	0.31	0.056	0.97	0.83	0.52	0	0	0	0	0	0	0	0	0	-1	0	0	0	0	0	0	0	0	0
4671	NAIP	"NLR family, apoptosis inhibitory protein"	5	-70264310	6.63	-0.855	0.21	-0.304	-0.232	0.38	0.311	0.0295	0.213	-0.695	0.489	-0.263	-0.101	-1.04	0.0599	-0.739	0.548	-0.714	0.145	-0.00741	6.24	3.25	4.23E-05	0.00114	0.324	5.78E-07	1.50E-76	7.60E-06	0.28	0.23	0.26	0.16	0.32	0.93	0.56	0.043	0.12	0.52	0.79	5.40E-06	0.86	0.043	0.13	0.0042	0.37	0.3	-1	0	0	0	0	0	0	0	0	0	0	0	-1	0	0	0	0	0	0
27132	CPNE7	copine VII	16	89642176	3.37	0.168	-0.187	-0.0934	0.355	-0.0326	0.0725	0.12	0.14	0.436	-0.175	0.136	-0.174	-0.0727	-0.144	-0.056	-0.179	-0.0794	-0.00809	0.00259	3.39	3.21	5.15E-05	0.00132	0.324	5.49E-07	3.90E-91	0.017	0.013	0.33	1.40E-05	0.75	0.54	0.34	0.31	0.001	0.15	0.39	0.23	0.38	0.26	0.68	0.2	0.4	0.89	0.34	0	0	0	1	0	0	0	0	1	0	0	0	0	0	0	0	0	0	0
23438	HARS2	"histidyl-tRNA synthetase 2, mitochondrial"	5	140071018	7.27	0.0742	0.279	-0.26	-0.136	0.0424	0.0295	-0.372	-0.506	0.109	0.636	0.276	0.121	-0.887	0.444	-0.0448	0.186	-0.321	-0.233	-0.00541	7.1	3.85	2.62E-06	0.000155	0.323	6.38E-07	6.50E-95	0.6	0.063	0.18	0.39	0.84	0.9	0.14	0.068	0.68	0.0092	0.38	0.68	5.00E-07	0.085	0.87	0.5	0.088	0.059	0.32	0	0	0	0	0	0	0	0	0	0	0	0	-1	0	0	0	0	0	0
153	ADRB1	adrenoceptor beta 1	10	115803806	2.47	-0.105	-0.014	-0.185	0.155	-0.0828	0.327	0.18	0.494	-0.195	0.227	0.023	0.265	-0.155	-0.057	-0.0328	-0.159	-0.121	-0.0885	0.00249	2.41	3.78	3.69E-06	0.000201	0.323	6.05E-07	8.50E-77	0.12	0.85	0.049	0.044	0.4	0.0056	0.14	0.00032	0.12	0.054	0.88	0.063	0.059	0.65	0.81	0.24	0.18	0.14	0.35	0	0	0	0	0	0	0	1	0	0	0	0	0	0	0	0	0	0	0
84842	HPDL	4-hydroxyphenylpyruvate dioxygenase-like	1	45792545	3.82	0.774	0.318	-0.0256	0.543	0.202	-0.026	-0.726	-1.55	0.49	-0.706	0.19	0.372	-0.673	-0.405	0.991	0.145	-0.725	0.157	-0.00742	3.99	3.75	4.11E-06	0.000217	0.323	5.96E-07	9.40E-38	0.0021	0.23	0.94	0.053	0.58	0.95	0.1	0.0018	0.29	0.099	0.73	0.47	0.024	0.37	0.044	0.77	0.03	0.47	0.44	0	0	0	0	0	0	0	0	0	0	0	0	0	0	0	0	0	0	0
57654	UVSSA	UV-stimulated scaffold protein A	4	1341104	4.18	-0.148	0.0249	0.136	-0.0177	0.014	0.0115	-0.144	0.306	0.108	0.246	-0.102	-0.0776	-0.123	0.0533	-0.344	-0.0867	-0.138	-0.0288	0.00122	4.11	3.71	4.94E-06	0.000246	0.323	6.27E-07	5.70E-118	0.0046	0.65	0.056	0.76	0.85	0.9	0.12	0.0031	0.26	0.0062	0.38	0.47	0.049	0.57	0.00093	0.4	0.047	0.52	0.54	0	0	0	0	0	0	0	0	0	0	0	0	0	0	-1	0	0	0	0
2274	FHL2	four and a half LIM domains 2	2	-105977283	7.89	0.511	0.0843	0.218	0.145	-0.0546	-0.962	-1.37	-2.03	0.416	-1.98	-0.48	0.93	1.5	1.03	1.51	-0.413	-0.524	-0.172	0.0239	7.99	3.59	8.70E-06	0.000372	0.323	5.89E-07	2.60E-54	0.14	0.82	0.65	0.71	0.91	0.11	0.029	0.0035	0.52	0.0012	0.54	0.2	0.00041	0.11	0.029	0.55	0.26	0.57	0.079	0	0	0	0	0	0	0	0	0	-1	0	0	1	0	0	0	0	0	0
64965	MRPS9	mitochondrial ribosomal protein S9	2	105654483	8.7	0.313	0.0502	-0.0272	-0.0455	0.205	-0.0106	0.105	-0.861	0.502	-0.629	0.037	0.0137	-0.428	-0.158	0.17	0.159	-0.373	0.0506	-0.00587	8.68	3.51	1.28E-05	0.000495	0.323	6.23E-07	1.00E-109	0.014	0.71	0.88	0.75	0.27	0.96	0.64	0.00069	0.034	0.0043	0.9	0.96	0.0051	0.49	0.49	0.52	0.028	0.65	0.23	0	0	0	0	0	0	0	-1	0	0	0	0	0	0	0	0	0	0	0
475	ATOX1	antioxidant 1 copper chaperone	5	-151122383	7.73	0.344	0.231	-0.151	-0.268	0.0235	0.333	0.719	-0.405	0.0734	-1.1	-0.222	0.329	-0.837	-0.169	-0.34	-0.219	-0.649	0.0308	-0.0143	7.58	3.51	1.29E-05	0.000496	0.323	6.05E-07	5.80E-84	0.064	0.24	0.55	0.2	0.93	0.29	0.031	0.27	0.83	0.00069	0.59	0.39	0.00023	0.62	0.35	0.55	0.0094	0.85	0.048	0	0	0	0	0	0	0	0	0	-1	0	0	-1	0	0	0	0	0	0
200609	LOC200609	uncharacterized LOC200609	2	NA	2.35	-0.000625	0.00635	0.0228	0.144	0.0865	0.235	0.6	-0.0996	-0.0617	-0.165	0.319	-0.165	-0.059	-0.0272	0.272	-0.148	0.116	-0.0122	-0.000573	2.43	3.31	3.23E-05	0.000954	0.323	6.06E-07	2.00E-79	0.99	0.92	0.79	0.039	0.33	0.027	2.40E-07	0.41	0.59	0.12	0.022	0.2	0.42	0.81	0.026	0.22	0.16	0.82	0.81	0	0	0	0	0	0	1	0	0	0	0	0	0	0	0	0	0	0	0
137835	TMEM71	transmembrane protein 71	8	-133722192	8.13	-0.55	-0.168	1	0.444	-0.172	0.0451	1.23	0.313	0.148	0.797	0.143	-1.22	0.601	-1.29	-0.502	0.602	0.501	0.31	-0.00237	8.42	3.29	3.58E-05	0.00102	0.323	5.97E-07	3.60E-66	0.049	0.57	0.0098	0.16	0.67	0.92	0.015	0.57	0.77	0.097	0.82	0.038	0.073	0.012	0.36	0.27	0.18	0.2	0.83	0	0	0	0	0	0	0	0	0	0	0	0	0	0	0	0	0	0	0
203274	LINC00537	long intergenic non-protein coding RNA 537	9	NA	3.31	-0.455	0.0984	0.125	0.0688	0.0535	0.244	0.14	0.221	0.166	0.708	-0.0147	0.257	-0.0848	0.101	-0.437	0.293	-0.135	0.143	0.00486	3.35	3.28	3.75E-05	0.00105	0.323	6.23E-07	2.10E-68	4.60E-05	0.39	0.4	0.57	0.73	0.19	0.47	0.3	0.41	0.00021	0.95	0.25	0.51	0.61	0.042	0.17	0.35	0.13	0.25	-1	0	0	0	0	0	0	0	0	1	0	0	0	0	0	0	0	0	0
2121	EVC	Ellis van Creveld syndrome	4	5712924	3.1	0.0443	-0.0357	0.238	0.17	-0.0967	-0.486	0.184	0.0974	0.538	0.304	0.0876	-0.054	0.03	-0.311	-0.0615	-0.283	-0.162	-0.0751	0.0124	3.1	4.78	3.73E-08	7.31E-06	0.322	6.51E-07	1.00E-84	0.54	0.64	0.019	0.04	0.36	0.00015	0.16	0.5	0.00012	0.016	0.59	0.72	0.73	0.021	0.67	0.051	0.097	0.24	2.40E-05	0	0	0	0	0	-1	0	0	1	0	0	0	0	0	0	0	0	0	1
284071	C17orf104	chromosome 17 open reading frame 104	17	42733762	3.17	0.417	-0.0131	0.304	0.0547	-0.00866	-0.0532	0.019	0.122	0.406	0.303	-0.0466	-0.0332	-0.0392	0.0896	0.184	-0.0622	-0.0511	0.144	0.00503	3.41	3.9	2.10E-06	0.000133	0.322	6.64E-07	2.90E-84	1.60E-07	0.87	0.0039	0.52	0.94	0.68	0.89	0.41	0.0043	0.021	0.78	0.83	0.66	0.52	0.22	0.68	0.61	0.029	0.088	1	0	0	0	0	0	0	0	0	0	0	0	0	0	0	0	0	0	0
2824	GPM6B	glycoprotein M6B	X	-13792093	4.94	0.0994	0.247	0.888	0.417	0.272	-1.12	0.151	0.22	1.29	-0.919	0.719	-0.461	-0.714	-0.559	-0.34	-0.00586	0.663	0.0503	0.0187	5.14	3.73	4.54E-06	0.000232	0.322	6.79E-07	8.00E-55	0.64	0.28	0.0032	0.087	0.39	0.0027	0.7	0.6	0.0015	0.014	0.14	0.3	0.0062	0.16	0.42	0.99	0.022	0.79	0.027	0	0	0	0	0	0	0	0	0	0	0	0	0	0	0	0	0	0	0
9379	NRXN2	neurexin 2	11	-64373646	3.83	-0.843	0.273	-0.247	0.0995	-0.13	0.754	0.618	0.616	-0.496	-0.492	-0.352	-0.309	-0.51	0.101	-0.425	0.448	-0.898	-0.0229	-0.00358	3.49	3.69	5.49E-06	0.000262	0.322	7.20E-07	1.60E-48	2.20E-05	0.18	0.35	0.65	0.64	0.023	0.073	0.1	0.17	0.14	0.41	0.44	0.028	0.77	0.26	0.24	0.00062	0.89	0.63	-1	0	0	0	0	0	0	0	0	0	0	0	0	0	0	0	-1	0	0
5792	PTPRF	"protein tyrosine phosphatase, receptor type, F"	1	43996547	2.58	-0.0305	-0.164	0.103	0.228	0.0619	-0.251	0.119	0.0618	0.43	-0.28	0.103	-0.0978	-0.0749	-0.0974	-0.0629	-0.167	-0.162	0.0132	0.00264	2.54	3.32	3.10E-05	0.000934	0.322	6.95E-07	4.30E-88	0.59	0.0074	0.19	0.00051	0.45	0.011	0.24	0.58	7.70E-05	0.0048	0.42	0.41	0.27	0.35	0.57	0.14	0.034	0.79	0.23	0	0	0	1	0	0	0	0	1	0	0	0	0	0	0	0	0	0	0
26872	STEAP1	six transmembrane epithelial antigen of the prostate 1	7	89783689	2.48	0.129	-0.248	0.18	0.458	0.0387	-0.515	1.01	0.432	1.53	-0.23	0.419	-0.361	-0.135	-0.43	-0.316	-0.791	-0.222	0.054	0.00682	2.56	3.29	3.57E-05	0.00101	0.322	6.59E-07	4.60E-37	0.43	0.16	0.42	0.014	0.87	0.067	0.00077	0.18	1.40E-06	0.41	0.25	0.29	0.49	0.15	0.33	0.015	0.31	0.7	0.29	0	0	0	0	0	0	1	0	1	0	0	0	0	0	0	0	0	0	0
10100	TSPAN2	tetraspanin 2	1	-115590633	4.11	-0.198	-0.323	0.53	0.279	-0.193	-0.0456	-0.248	-0.629	0.841	-0.036	-0.482	0.567	2.08	1.02	-0.0285	-0.578	0.207	0.00816	0.00626	4.43	3.24	4.45E-05	0.00119	0.322	6.50E-07	1.90E-36	0.47	0.27	0.16	0.37	0.63	0.92	0.61	0.25	0.1	0.94	0.44	0.32	4.20E-09	0.044	0.96	0.29	0.57	0.97	0.56	0	0	0	0	0	0	0	0	0	0	0	0	1	0	0	0	0	0	0
51306	FAM13B	"family with sequence similarity 13, member B"	5	-137273642	11	-0.243	-0.069	0.11	-0.0675	0.205	-0.134	-0.166	0.0575	0.389	0.478	0.457	-0.09	-0.658	0.14	-0.428	-0.0283	0.383	0.12	0.00683	10.9	4.37	2.43E-07	2.81E-05	0.321	7.51E-07	1.60E-130	0.024	0.54	0.45	0.57	0.19	0.46	0.38	0.78	0.051	0.01	0.058	0.69	9.00E-07	0.47	0.043	0.89	0.0079	0.2	0.1	0	0	0	0	0	0	0	0	0	0	0	0	-1	0	0	0	0	0	0
7345	UCHL1	ubiquitin carboxyl-terminal esterase L1 (ubiquitin thiolesterase)	4	41258898	3.53	0.151	-0.317	0.685	0.507	0.00293	-1.33	0.289	0.118	1.12	0.436	0.33	0.295	-0.179	-0.917	-0.224	-0.348	-0.379	-0.165	0.0185	3.49	3.73	4.47E-06	0.00023	0.321	7.67E-07	9.80E-47	0.41	0.11	0.0076	0.016	0.99	4.50E-05	0.38	0.75	0.0014	0.17	0.43	0.44	0.42	0.0073	0.54	0.34	0.13	0.31	0.011	0	0	0	0	0	-1	0	0	1	0	0	0	0	0	0	0	0	0	0
55086	CXorf57	chromosome X open reading frame 57	X	105855160	3.42	0.172	0.145	0.13	0.563	0.0701	-1.23	0.0517	0.328	1.16	0.258	0.868	0.0585	0.254	-0.159	-0.375	-0.0323	0.84	-0.0726	0.0136	3.74	3.69	5.47E-06	0.000262	0.321	7.34E-07	1.60E-51	0.28	0.39	0.55	0.0022	0.76	1.50E-05	0.86	0.3	0.00015	0.35	0.017	0.86	0.19	0.59	0.24	0.92	0.00014	0.6	0.031	0	0	0	1	0	-1	0	0	1	0	0	0	0	0	0	0	1	0	0
55437	STRADB	STE20-related kinase adaptor beta	2	202316392	9.64	0.87	0.0126	0.0272	-0.0605	-0.325	0.458	-0.00769	0.47	0.0396	-1.02	-0.133	-0.538	0.514	-0.145	0.715	-0.642	-0.189	-0.0963	-0.00833	9.82	3.59	8.55E-06	0.000368	0.321	7.58E-07	1.20E-99	9.80E-07	0.94	0.91	0.75	0.19	0.12	0.98	0.16	0.9	0.00065	0.73	0.13	0.012	0.64	0.034	0.057	0.4	0.51	0.21	1	0	0	0	0	0	0	0	0	-1	0	0	0	0	0	0	0	0	0
548321	FAM27A	"family with sequence similarity 27, member A"	9	45727029	2.72	0.0263	-0.0597	0.0873	0.0888	0.056	-0.115	0.113	0.105	0.306	0.18	0.0716	-0.0162	-0.0152	-0.147	-0.0402	-0.172	-0.0343	-0.013	0.0023	2.75	3.59	8.67E-06	0.000372	0.321	7.40E-07	1.10E-115	0.45	0.11	0.072	0.026	0.27	0.057	0.073	0.13	6.80E-06	0.0033	0.36	0.83	0.72	0.024	0.56	0.014	0.47	0.67	0.095	0	0	0	0	0	0	0	0	1	0	0	0	0	0	0	0	0	0	0
55335	NIPSNAP3B	nipsnap homolog 3B (C. elegans)	9	107526451	4.95	-0.254	0.162	0.287	-0.00364	-0.125	0.694	-0.383	0.281	0.146	0.249	1.2	0.244	-0.234	0.746	-0.00717	0.546	0.503	0.0847	0.00319	5.16	3.59	8.76E-06	0.000374	0.321	7.49E-07	3.20E-74	0.077	0.29	0.15	0.98	0.55	0.0053	0.14	0.32	0.58	0.31	0.00029	0.42	0.17	0.0051	0.98	0.056	0.0096	0.5	0.57	0	0	0	0	0	0	0	0	0	0	1	0	0	0	0	0	0	0	0
1739	DLG1	"discs, large homolog 1 (Drosophila)"	3	-196769431	5.54	-0.447	0.0229	-0.00736	0.0128	0.0996	0.0257	0.0206	-0.000141	0.00617	0.0086	-0.026	0.0255	-0.139	-0.0645	-0.143	0.0699	-0.0713	-0.0505	0.00225	5.39	3.54	1.12E-05	0.00045	0.321	7.45E-07	1.20E-120	2.30E-10	0.74	0.93	0.86	0.29	0.82	0.86	1	0.96	0.94	0.86	0.85	0.075	0.59	0.27	0.59	0.41	0.37	0.38	-1	0	0	0	0	0	0	0	0	0	0	0	0	0	0	0	0	0	0
55605	KIF21A	kinesin family member 21A	12	-39687030	4.91	0.422	0.25	0.671	0.952	0.117	-1.6	0.538	0.657	1.27	0.702	0.864	0.42	-0.205	-0.298	-0.178	0.00595	0.282	0.167	0.0205	5.47	3.43	1.84E-05	0.000636	0.321	7.61E-07	4.90E-50	0.077	0.32	0.042	0.00053	0.74	0.00013	0.21	0.16	0.0046	0.088	0.11	0.4	0.47	0.49	0.7	0.99	0.38	0.42	0.028	0	0	0	1	0	-1	0	0	0	0	0	0	0	0	0	0	0	0	0
388962	BOLA3	bolA family member 3	2	-74362528	10.5	0.525	0.0105	-0.225	-0.131	0.333	-0.0736	0.0897	-0.711	-0.0604	-1.19	-0.295	-0.414	-0.256	-0.121	0.45	0.128	-0.427	0.00615	-0.00508	10.5	3.4	2.14E-05	0.000711	0.321	7.30E-07	2.00E-104	0.0022	0.95	0.33	0.49	0.18	0.8	0.77	0.034	0.85	7.10E-05	0.44	0.24	0.21	0.69	0.18	0.7	0.06	0.97	0.44	0	0	0	0	0	0	0	0	0	-1	0	0	0	0	0	0	0	0	0
51520	LARS	leucyl-tRNA synthetase	5	-145492589	9.16	-0.143	-0.045	0.131	-0.109	0.151	-0.0857	0.0725	-0.309	0.132	0.151	0.281	-0.0804	-0.822	0.233	-0.229	-0.0963	-0.06	0.0687	0.00227	9.03	3.37	2.45E-05	0.000789	0.321	7.37E-07	2.90E-120	0.19	0.7	0.38	0.37	0.34	0.64	0.71	0.15	0.51	0.42	0.25	0.72	3.50E-09	0.24	0.28	0.65	0.68	0.47	0.59	0	0	0	0	0	0	0	0	0	0	0	0	-1	0	0	0	0	0	0
10827	FAM114A2	"family with sequence similarity 114, member A2"	5	-153371269	6.85	0.349	-0.0124	0.224	-0.0249	0.163	-0.00673	0.253	-0.452	0.222	-0.0991	0.415	0.428	-0.742	0.0145	0.126	-0.0726	-0.193	0.0588	0.00227	6.89	3.28	3.71E-05	0.00104	0.321	7.80E-07	2.10E-97	0.0061	0.93	0.2	0.86	0.37	0.97	0.26	0.069	0.34	0.65	0.14	0.1	2.40E-06	0.95	0.61	0.77	0.25	0.59	0.64	0	0	0	0	0	0	0	0	0	0	0	0	-1	0	0	0	0	0	0
2844	GPR21	G protein-coupled receptor 21	9	125796846	3.23	0.288	-0.00651	0.142	0.208	-0.297	-0.253	-0.125	-0.115	-0.176	0.796	0.224	-0.0233	0.295	-0.0929	0.114	-0.0961	0.0617	-0.0739	-0.00233	3.36	3.14	7.25E-05	0.00172	0.321	7.66E-07	2.40E-71	0.0042	0.95	0.3	0.064	0.041	0.14	0.48	0.56	0.34	7.40E-06	0.31	0.91	0.014	0.61	0.56	0.62	0.64	0.39	0.55	0	0	0	0	0	0	0	0	0	1	0	0	0	0	0	0	0	0	0
3094	HINT1	histidine triad nucleotide binding protein 1	5	-130494875	12.6	-0.169	0.0104	0.0651	0.00986	0.0903	0.139	-0.258	-0.0425	0.143	0.272	0.109	-0.0511	-0.71	0.101	-0.322	0.0958	-0.165	-0.093	0.00565	12.5	4.03	1.16E-06	8.31E-05	0.32	8.75E-07	2.20E-143	0.081	0.92	0.62	0.93	0.52	0.4	0.14	0.82	0.42	0.1	0.61	0.8	8.30E-09	0.57	0.091	0.61	0.2	0.27	0.13	0	0	0	0	0	0	0	0	0	0	0	0	-1	0	0	0	0	0	0
837	CASP4	"caspase 4, apoptosis-related cysteine peptidase"	11	-104813594	7.46	-0.35	0.239	0.277	0.0248	-0.0184	0.301	0.396	0.259	0.123	0.551	0.118	0.0192	-0.484	-0.0963	-0.619	0.136	-0.379	-0.0594	0.000121	7.38	4	1.30E-06	9.06E-05	0.32	8.80E-07	9.40E-101	0.0071	0.082	0.12	0.86	0.92	0.17	0.086	0.31	0.61	0.014	0.68	0.94	0.002	0.68	0.015	0.59	0.028	0.6	0.98	0	0	0	0	0	0	0	0	0	0	0	0	0	0	0	0	0	0	0
170685	NUDT10	nudix (nucleoside diphosphate linked moiety X)-type motif 10	X	51075083	3.97	0.00463	0.0281	0.147	0.159	-0.0353	-0.117	-0.0266	0.126	0.347	0.267	0.218	0.00329	-0.0591	-0.107	0.0975	-0.114	0.0824	-0.0246	0.00406	4.04	3.56	9.92E-06	0.000415	0.32	8.45E-07	1.50E-116	0.93	0.6	0.036	0.0058	0.63	0.18	0.77	0.21	3.00E-04	0.0025	0.055	0.98	0.33	0.25	0.33	0.25	0.22	0.58	0.04	0	0	0	0	0	0	0	0	1	0	0	0	0	0	0	0	0	0	0
24137	KIF4A	kinesin family member 4A	X	69509879	7.81	0.291	0.0729	-0.514	-0.18	0.259	-0.169	-0.417	-1.19	-0.132	-1.75	0.24	-0.441	-0.538	-1.03	0.663	0.588	0.0846	0.0297	-0.00102	7.59	3.34	2.86E-05	0.000881	0.32	8.23E-07	1.90E-74	0.2	0.76	0.099	0.48	0.43	0.66	0.3	0.0081	0.75	1.40E-05	0.63	0.35	0.048	0.013	0.14	0.19	0.78	0.88	0.91	0	0	0	0	0	0	0	0	0	-1	0	0	0	0	0	0	0	0	0
8318	CDC45	cell division cycle 45	22	19467414	7.69	0.257	0.322	-0.199	-0.109	0.135	-0.203	0.017	-0.832	0.197	-1.42	0.129	-0.461	-0.592	-0.474	0.693	0.608	0.19	-0.0145	-0.0092	7.64	3.25	4.28E-05	0.00115	0.32	8.46E-07	5.50E-83	0.17	0.11	0.44	0.61	0.62	0.53	0.96	0.025	0.57	2.00E-05	0.76	0.24	0.0091	0.17	0.062	0.1	0.45	0.93	0.21	0	0	0	0	0	0	0	0	0	-1	0	0	0	0	0	0	0	0	0
25929	GEMIN5	gem (nuclear organelle) associated protein 5	5	-154266976	7.72	0.442	0.306	0.0451	-0.119	0.077	-0.234	-0.357	-0.919	0.0957	-0.085	0.209	0.0435	-1.19	0.218	0.612	0.0305	-0.5	0.0859	-0.00499	7.67	3.24	4.55E-05	0.00121	0.32	8.58E-07	1.20E-79	0.029	0.15	0.87	0.6	0.79	0.49	0.32	0.022	0.8	0.81	0.64	0.92	2.10E-06	0.55	0.12	0.94	0.064	0.62	0.52	0	0	0	0	0	0	0	0	0	0	0	0	-1	0	0	0	0	0	0
96459	FNIP1	folliculin interacting protein 1	5	-130977407	5.96	-0.203	-0.0658	0.146	-0.00102	0.0249	0.112	-0.16	0.0787	0.107	0.319	0.232	0.0178	-0.607	0.247	-0.397	0.0047	0.0503	-0.053	0.00978	5.84	4.37	2.38E-07	2.81E-05	0.319	8.84E-07	3.80E-106	0.03	0.5	0.25	0.99	0.85	0.48	0.34	0.67	0.53	0.046	0.26	0.93	2.10E-07	0.15	0.031	0.98	0.68	0.51	0.0074	0	0	0	0	0	0	0	0	0	0	0	0	-1	0	0	0	0	0	0
100507472	LOC100507472	uncharacterized LOC100507472	15	-101847456	2.35	0.319	-0.129	-0.0277	0.133	-0.21	-0.121	0.219	0.111	-0.0696	-0.0407	-0.0736	0.781	0.933	0.0566	-0.184	-0.341	-0.0779	0.208	-0.00266	2.61	4.27	3.76E-07	3.78E-05	0.319	9.74E-07	1.40E-43	0.017	0.36	0.88	0.37	0.27	0.59	0.35	0.67	0.78	0.86	0.8	0.0051	2.80E-08	0.81	0.48	0.19	0.66	0.073	0.6	0	0	0	0	0	0	0	0	0	0	0	0	1	0	0	0	0	0	0
51776	ZAK	sterile alpha motif and leucine zipper containing kinase AZK	2	173940565	6.63	-0.28	-0.05	0.402	0.341	0.284	0.0592	0.207	0.35	0.541	0.331	0.345	0.182	-0.225	0.0944	-0.0944	0.215	-0.179	0.121	0.0123	6.76	4.03	1.13E-06	8.20E-05	0.319	9.09E-07	7.80E-105	0.0087	0.66	0.0063	0.0047	0.066	0.74	0.27	0.093	0.0064	0.069	0.15	0.41	0.075	0.62	0.65	0.3	0.2	0.19	0.0032	0	0	0	0	0	0	0	0	0	0	0	0	0	0	0	0	0	0	0
644873	FLJ33630	uncharacterized LOC644873	5	-127357244	4.4	-0.0636	0.0873	0.191	0.0108	0.166	0.31	0.178	0.0502	0.276	0.108	0.217	0.323	-0.336	0.227	-0.517	-0.168	-0.102	0.021	0.00468	4.44	3.67	6.09E-06	0.000286	0.319	8.87E-07	1.20E-96	0.44	0.32	0.092	0.91	0.17	0.028	0.23	0.76	0.071	0.44	0.24	0.06	8.00E-04	0.13	0.0017	0.3	0.35	0.77	0.14	0	0	0	0	0	0	0	0	0	0	0	0	-1	0	0	0	0	0	0
100289341	MAN1B1-AS1	MAN1B1 antisense RNA 1 (head to head)	9	-139979398	4.26	-0.227	0.0966	0.239	-0.0137	0.0574	-0.0142	-0.362	0.446	0.000803	0.459	-0.195	-0.374	-0.361	-0.0663	-0.0981	-0.0422	-0.118	-0.0507	0.0055	4.16	3.64	7.04E-06	0.000317	0.319	9.71E-07	3.20E-89	0.014	0.32	0.06	0.89	0.67	0.93	0.029	0.015	1	0.0042	0.34	0.052	0.0013	0.69	0.59	0.82	0.34	0.53	0.13	0	0	0	0	0	0	0	0	0	0	0	0	0	0	0	0	0	0	0
284521	OR2L13	"olfactory receptor, family 2, subfamily L, member 13"	1	248100493	2.63	-0.0743	-0.0989	0.0543	-0.0106	-0.0863	0.198	-0.253	-0.175	0.332	0.921	-0.185	-0.13	-0.0156	0.069	-0.157	-0.253	-0.133	-0.00504	0.00864	2.6	3.48	1.47E-05	0.000547	0.319	9.26E-07	3.00E-65	0.42	0.31	0.67	0.92	0.52	0.21	0.13	0.33	0.053	4.20E-08	0.37	0.5	0.89	0.68	0.39	0.16	0.28	0.95	0.017	0	0	0	0	0	0	0	0	0	1	0	0	0	0	0	0	0	0	0
685	BTC	betacellulin	4	-75671448	2.35	0.025	-0.141	0.283	0.0977	-0.0533	-0.0461	0.241	-0.0556	0.343	0.336	0.229	-0.189	0.206	-0.143	-0.0593	-0.263	-0.0686	-0.00371	0.00238	2.41	3.34	2.80E-05	0.00087	0.319	9.06E-07	6.70E-73	0.72	0.06	0.0038	0.22	0.6	0.7	0.056	0.69	0.0093	0.0059	0.15	0.2	0.015	0.26	0.67	0.059	0.46	0.95	0.38	0	0	0	0	0	0	0	0	0	0	0	0	0	0	0	0	0	0	0
3042	HBM	"hemoglobin, mu"	16	215973	4.93	2.93	-0.416	0.304	-0.668	-1.11	0.527	-0.58	0.617	-0.727	-1.72	-1.67	0.181	-0.389	-0.22	0.535	-0.965	-0.559	-0.553	-0.0273	4.91	3.31	3.24E-05	0.000954	0.319	8.91E-07	8.10E-23	2.40E-08	0.43	0.65	0.23	0.12	0.53	0.51	0.52	0.43	0.044	0.13	0.86	0.51	0.81	0.58	0.32	0.4	0.2	0.16	1	0	0	0	0	0	0	0	0	0	0	0	0	0	0	0	0	0	0
4628	MYH10	"myosin, heavy chain 10, non-muscle"	17	-8377523	7.59	0.729	-0.399	-0.172	0.489	0.254	-0.549	-1.17	-1.86	0.994	-1.06	0.521	1.17	0.875	-0.182	0.877	-0.45	-0.342	-0.147	0.0205	7.68	3.3	3.33E-05	0.000968	0.319	9.77E-07	1.30E-60	0.013	0.2	0.67	0.14	0.55	0.27	0.027	0.0015	0.068	0.036	0.43	0.056	0.013	0.73	0.13	0.44	0.38	0.56	0.073	0	0	0	0	0	0	0	0	0	0	0	0	0	0	0	0	0	0	0
9715	FAM131B	"family with sequence similarity 131, member B"	7	-143050493	2.41	0.0127	-0.0813	-0.115	0.00201	-0.265	0.257	0.0417	1.15	-0.00671	0.128	0.159	-0.0864	0.154	0.0592	-0.4	-0.359	-0.158	0.0117	0.00161	2.41	3.21	5.10E-05	0.00131	0.319	9.18E-07	4.10E-62	0.89	0.4	0.35	0.98	0.044	0.096	0.8	1.90E-09	0.97	0.41	0.43	0.64	0.15	0.72	0.025	0.045	0.19	0.88	0.64	0	0	0	0	0	0	0	1	0	0	0	0	0	0	0	0	0	0	0
23544	SEZ6L	seizure related 6 homolog (mouse)-like	22	26565440	2.31	-0.0272	-0.0108	-0.0493	-0.00246	0.0127	0.177	0.0779	-0.0205	-0.0471	0.0808	-0.0252	0.0273	0.0545	-0.00812	-0.029	-0.00613	-0.0324	-0.0107	0.000259	2.31	3.2	5.33E-05	0.00136	0.319	9.69E-07	2.80E-133	0.2	0.63	0.094	0.92	0.68	3.10E-06	0.043	0.62	0.23	0.029	0.6	0.54	0.034	0.83	0.49	0.88	0.25	0.56	0.76	0	0	0	0	0	1	0	0	0	0	0	0	0	0	0	0	0	0	0
80318	GKAP1	G kinase anchoring protein 1	9	-86354336	5.87	-0.194	-0.116	0.477	0.174	0.0923	0.104	0.104	0.216	0.105	0.197	0.126	0.177	-0.0704	0.156	-0.448	-0.295	-0.0535	0.158	0.00525	5.95	3.17	6.08E-05	0.00151	0.319	8.99E-07	6.90E-110	0.023	0.2	7.30E-05	0.071	0.45	0.47	0.49	0.2	0.5	0.18	0.51	0.32	0.49	0.31	0.0081	0.08	0.64	0.034	0.11	0	0	1	0	0	0	0	0	0	0	0	0	0	0	0	0	0	0	0
30062	RAX	retina and anterior neural fold homeobox	18	-56934267	2.26	0.0216	-0.0179	-0.0215	0.00588	-0.0234	0.123	0.0153	-0.00523	-0.0186	-0.0181	0.0155	-0.0226	0.0556	0.000116	-0.0181	-0.0279	0.00464	-0.0074	3.37E-05	2.27	3.02	0.000123	0.0025	0.319	8.86E-07	2.60E-161	0.079	0.17	0.2	0.67	0.19	3.40E-08	0.49	0.83	0.41	0.39	0.57	0.38	0.00022	1	0.45	0.25	0.78	0.49	0.94	0	0	0	0	0	1	0	0	0	0	0	0	1	0	0	0	0	0	0
643008	SMIM5	small integral membrane protein 5	17	73629514	5.02	0.861	-0.469	0.0918	0.252	-0.389	-0.313	-0.493	0.68	-0.215	-0.684	-0.355	1.42	1.66	-0.452	-0.303	-0.938	0.209	0.317	0.00143	5.44	4.03	1.14E-06	8.20E-05	0.318	1.05E-06	3.90E-46	0.0015	0.099	0.8	0.4	0.32	0.49	0.3	0.19	0.66	0.14	0.55	0.011	6.50E-07	0.35	0.56	0.076	0.56	0.17	0.89	1	0	0	0	0	0	0	0	0	0	0	0	1	0	0	0	0	0	0
94101	ORMDL1	ORM1-like 1 (S. cerevisiae)	2	-190634993	6.52	-0.366	0.104	-0.159	-0.155	0.0465	0.348	-0.0283	-0.168	-0.157	0.1	-0.0484	0.124	-0.146	0.0914	-0.191	0.323	-0.222	-0.127	-0.00211	6.34	4.01	1.23E-06	8.66E-05	0.318	1.01E-06	4.80E-128	1.80E-07	0.14	0.083	0.04	0.63	0.0026	0.81	0.2	0.2	0.38	0.75	0.37	0.069	0.45	0.15	0.015	0.014	0.03	0.41	-1	0	0	0	0	0	0	0	0	0	0	0	0	0	0	0	0	0	0
94274	PPP1R14A	"protein phosphatase 1, regulatory (inhibitor) subunit 14A"	19	-38741877	4.61	0.999	0.38	-0.129	0.302	-0.494	-0.203	-0.0659	-0.403	-0.46	-1.65	-0.558	1.03	1.8	0.112	1.85	-0.586	0.403	0.22	-0.00594	5.28	3.88	2.29E-06	0.000141	0.318	1.01E-06	1.30E-34	0.0024	0.27	0.77	0.41	0.3	0.71	0.91	0.53	0.45	0.0036	0.44	0.13	8.60E-06	0.85	0.0043	0.36	0.35	0.44	0.64	0	0	0	0	0	0	0	0	0	0	0	0	1	0	0	0	0	0	0
10717	AP4B1	"adaptor-related protein complex 4, beta 1 subunit"	1	-114437371	4.85	-0.103	0.0298	0.327	0.0131	-0.00783	-0.00202	-0.218	-0.00272	0.0756	0.0981	-0.158	-0.107	-0.0526	0.0711	-0.0753	-0.00648	-0.0703	-0.0373	0.00217	4.83	3.51	1.28E-05	0.000495	0.318	9.91E-07	1.00E-128	0.037	0.57	3.10E-06	0.81	0.91	0.98	0.014	0.98	0.4	0.24	0.15	0.29	0.37	0.43	0.43	0.95	0.28	0.38	0.26	0	0	1	0	0	0	0	0	0	0	0	0	0	0	0	0	0	0	0
123099	DEGS2	"delta(4)-desaturase, sphingolipid 2"	14	-100612753	2.74	0.278	-0.104	-0.172	0.187	-0.311	0.173	0.103	-0.183	-0.125	-0.226	-0.197	-0.0391	0.455	-0.121	0.562	-0.294	-0.0971	-0.199	-0.004	2.74	3.48	1.44E-05	0.000539	0.318	1.01E-06	8.20E-68	0.0026	0.28	0.17	0.069	0.02	0.27	0.52	0.31	0.46	0.15	0.33	0.84	5.00E-05	0.47	0.002	0.1	0.42	0.013	0.26	0	0	0	0	0	0	0	0	0	0	0	0	1	0	0	0	0	0	0
84908	FAM136A	"family with sequence similarity 136, member A"	2	-70523108	9.49	0.177	-0.117	-0.0496	0.0495	0.0458	0.145	-0.18	-0.486	-0.089	-0.225	-0.0586	0.194	0.155	0.00343	0.459	-0.0134	-0.0708	0.0163	-0.000993	9.52	3.44	1.78E-05	0.000621	0.318	1.01E-06	1.00E-148	0.0073	0.094	0.58	0.5	0.63	0.19	0.12	0.00024	0.46	0.047	0.69	0.15	0.049	0.98	0.00049	0.92	0.42	0.77	0.7	0	0	0	0	0	0	0	-1	0	0	0	0	0	0	1	0	0	0	0
23389	MED13L	mediator complex subunit 13-like	12	-116396381	8.84	-0.702	0.0804	-0.055	-0.119	0.435	0.315	-0.256	0.604	-0.224	0.318	0.174	-0.343	-0.717	-0.0057	-0.52	0.167	0.0835	0.0941	0.00287	8.65	3.44	1.78E-05	0.000621	0.318	1.04E-06	1.00E-101	6.20E-06	0.61	0.79	0.48	0.047	0.22	0.34	0.042	0.42	0.22	0.6	0.27	9.90E-05	0.98	0.079	0.57	0.68	0.47	0.62	-1	0	0	0	0	0	0	0	0	0	0	0	-1	0	0	0	0	0	0
57161	PELI2	pellino E3 ubiquitin protein ligase family member 2	14	56585093	5.61	-0.215	-0.013	0.0997	0.16	-0.142	0.186	-0.144	0.282	0.204	0.0844	0.181	-0.00659	0.132	0.176	-0.205	0.136	0.11	0.0111	0.00443	5.65	3.23	4.75E-05	0.00125	0.318	1.00E-06	1.10E-121	0.0011	0.85	0.26	0.029	0.13	0.093	0.21	0.028	0.09	0.45	0.21	0.96	0.089	0.14	0.11	0.29	0.2	0.84	0.08	0	0	0	0	0	0	0	0	0	0	0	0	0	0	0	0	0	0	0
23277	CLUH	clustered mitochondria (cluA/CLU1) homolog	17	-2592680	6.15	0.336	0.0205	0.0675	-0.023	-0.0363	-0.265	-0.31	-0.0572	0.117	-0.0822	-0.0741	-0.293	-0.163	-0.0652	0.129	-0.0273	-0.0935	-0.0736	0.000178	6.13	3.11	8.15E-05	0.00187	0.318	9.80E-07	1.70E-118	1.70E-05	0.8	0.51	0.79	0.74	0.041	0.023	0.7	0.4	0.53	0.66	0.063	0.071	0.64	0.38	0.85	0.35	0.26	0.95	1	0	0	0	0	0	0	0	0	0	0	0	0	0	0	0	0	0	0
84934	C12orf52	chromosome 12 open reading frame 52	12	113623555	6.23	0.618	-0.0495	-0.291	-0.0902	-0.3	0.346	-0.541	-0.661	0.0693	-0.712	-0.172	-0.296	-0.124	-0.0976	0.565	0.138	-0.907	-0.118	0.00079	6.07	4.52	1.20E-07	1.76E-05	0.317	1.08E-06	3.20E-83	7.10E-05	0.76	0.16	0.6	0.17	0.18	0.047	0.028	0.8	0.0068	0.61	0.35	0.49	0.72	0.059	0.64	1.50E-05	0.37	0.89	1	0	0	0	0	0	0	0	0	0	0	0	0	0	0	0	-1	0	0
89872	AQP10	aquaporin 10	1	154293592	2.17	0.355	-0.111	0.107	0.156	-0.253	-0.0819	0.279	-0.0401	-0.0255	-0.178	-0.0517	1.1	1.13	-0.0204	-0.152	-0.363	-0.0111	0.201	-0.0049	2.5	4	1.28E-06	8.95E-05	0.317	1.17E-06	1.20E-32	0.029	0.52	0.63	0.39	0.28	0.77	0.33	0.9	0.93	0.52	0.89	0.0013	3.70E-08	0.94	0.63	0.25	0.96	0.15	0.43	0	0	0	0	0	0	0	0	0	0	0	1	1	0	0	0	0	0	0
9848	MFAP3L	microfibrillar-associated protein 3-like	4	-170907748	2.96	0.0752	-0.129	0.17	0.237	-0.213	-0.158	0.044	0.0859	0.0096	0.123	-0.27	0.67	0.93	-0.133	-0.164	-0.526	-0.124	0.111	0.00191	3.13	3.8	3.28E-06	0.000183	0.317	1.12E-06	2.40E-54	0.56	0.35	0.34	0.11	0.26	0.48	0.85	0.74	0.97	0.58	0.36	0.015	2.20E-08	0.58	0.52	0.042	0.48	0.33	0.71	0	0	0	0	0	0	0	0	0	0	0	0	1	0	0	0	0	0	0
5813	PURA	purine-rich element binding protein A	5	139493708	6.44	-0.0482	-0.0108	-0.0546	0.0115	0.132	0.217	0.0343	0.0072	0.238	0.43	0.0938	0.0961	-0.636	0.137	-0.457	-0.0285	-0.226	-0.0209	0.00341	6.35	3.6	8.28E-06	0.000361	0.317	1.14E-06	2.90E-108	0.61	0.92	0.68	0.91	0.34	0.19	0.84	0.97	0.18	0.0099	0.66	0.63	1.60E-07	0.43	0.017	0.88	0.079	0.8	0.36	0	0	0	0	0	0	0	0	0	0	0	0	-1	0	0	0	0	0	0
667	DST	dystonin	6	-56479375	3.96	-0.235	0.101	0.00329	0.12	0.116	-0.326	0.1	0.363	0.404	0.377	0.0118	0.132	-0.129	-0.375	-0.185	-0.0272	0.12	-0.046	0.00535	3.95	3.53	1.17E-05	0.000466	0.317	1.18E-06	4.60E-95	0.0024	0.21	0.97	0.16	0.3	0.013	0.46	0.016	0.0048	0.0046	0.94	0.4	0.16	0.0078	0.22	0.86	0.24	0.49	0.073	0	0	0	0	0	0	0	0	0	0	0	0	0	0	0	0	0	0	0
3732	CD82	CD82 molecule	11	44587141	6.95	-0.0258	-0.318	0.0499	0.0157	0.0451	0.223	-0.535	-0.0742	0.00384	0.0442	-0.0225	0.339	0.86	0.418	0.371	0.0908	-0.213	-0.254	0.00491	6.92	3.35	2.64E-05	0.000831	0.317	1.17E-06	2.60E-95	0.85	0.026	0.78	0.92	0.82	0.33	0.026	0.78	0.99	0.85	0.94	0.22	2.90E-07	0.087	0.16	0.73	0.23	0.03	0.34	0	0	0	0	0	0	0	0	0	0	0	0	1	0	0	0	0	0	0
8533	COPS3	COP9 signalosome subunit 3	17	-17149938	10.5	0.219	0.0115	-0.202	-0.116	-0.0991	0.00262	-0.14	-0.528	0.02	-0.464	0.0799	-0.325	-0.182	-0.149	0.546	0.314	-0.102	-0.135	-0.00753	10.4	3.33	2.88E-05	0.000885	0.317	1.11E-06	1.70E-137	0.015	0.9	0.1	0.25	0.45	0.99	0.38	0.0032	0.9	0.003	0.69	0.083	0.09	0.36	0.0023	0.077	0.39	0.086	0.032	0	0	0	0	0	0	0	0	0	0	0	0	0	0	0	0	0	0	0
7991	TUSC3	tumor suppressor candidate 3	8	15397596	2.61	6.00E-04	-0.172	-0.0465	0.182	-0.129	-0.308	-0.197	-0.0924	0.989	-0.225	0.161	-0.265	-0.154	-0.334	-0.293	-0.279	-0.309	-0.013	0.00791	2.47	3.16	6.47E-05	0.00157	0.317	1.19E-06	2.90E-60	1	0.11	0.74	0.11	0.38	0.076	0.28	0.64	5.50E-07	0.2	0.48	0.21	0.2	0.072	0.14	0.16	0.023	0.88	0.046	0	0	0	0	0	0	0	0	1	0	0	0	0	0	0	0	0	0	0
285429	DCAF4L1	DDB1 and CUL4 associated factor 4-like 1	4	41983713	2.24	0.0416	-0.000799	0.126	-0.0566	-0.026	0.204	0.016	0.191	0.0946	-0.0661	0.131	0.0163	0.00451	-0.000367	0.0945	-0.0104	0.0141	0.0064	0.000227	2.29	3.13	7.62E-05	0.00178	0.317	1.14E-06	5.60E-112	0.18	0.98	0.0036	0.11	0.56	0.00019	0.77	0.0022	0.1	0.22	0.061	0.8	0.9	0.99	0.12	0.87	0.73	0.81	0.85	0	0	0	0	0	1	0	0	0	0	0	0	0	0	0	0	0	0	0
10653	SPINT2	"serine peptidase inhibitor, Kunitz type, 2"	19	38755098	10.1	-0.0577	-0.189	-0.0444	-0.246	-0.271	-0.84	-1.18	-0.27	0.403	-0.0149	-0.403	0.302	0.75	-0.285	0.517	-0.28	-0.163	-0.186	0.0084	9.83	3.11	8.31E-05	0.0019	0.317	1.11E-06	1.60E-101	0.73	0.3	0.85	0.2	0.28	0.0045	0.00018	0.42	0.2	0.96	0.29	0.4	0.00034	0.36	0.12	0.41	0.47	0.21	0.21	0	0	0	0	0	0	-1	0	0	0	0	0	1	0	0	0	0	0	0
921	CD5	CD5 molecule	11	60869930	2.36	0.116	-0.0895	0.132	0.135	0.0288	-0.125	0.196	0.0528	0.527	-0.0985	0.055	-0.147	0.0211	-0.163	-0.0294	-0.253	0.004	-0.00446	0.00164	2.41	3.1	8.42E-05	0.00192	0.317	1.13E-06	4.60E-89	0.025	0.1	0.061	0.02	0.7	0.15	0.033	0.6	1.50E-07	0.26	0.63	0.17	0.73	0.081	0.77	0.013	0.95	0.92	0.41	0	0	0	0	0	0	0	0	1	0	0	0	0	0	0	0	0	0	0
8339	HIST1H2BG	"histone cluster 1, H2bg"	6	-26216428	4.64	-0.0879	-0.131	-0.371	0.154	-0.618	0.414	0.28	0.547	-0.479	-0.104	0.178	-0.0648	1.5	0.135	-0.889	0.279	-0.585	0.142	-0.0044	4.73	3.85	2.56E-06	0.000153	0.316	1.21E-06	6.10E-53	0.68	0.56	0.2	0.52	0.045	0.25	0.46	0.19	0.22	0.77	0.71	0.88	2.50E-08	0.73	0.034	0.5	0.039	0.44	0.59	0	0	0	0	0	0	0	0	0	0	0	0	1	0	0	0	0	0	0
8343	HIST1H2BF	"histone cluster 1, H2bf"	6	26199787	4.64	-0.0879	-0.131	-0.371	0.154	-0.618	0.414	0.28	0.547	-0.479	-0.104	0.178	-0.0648	1.5	0.135	-0.889	0.279	-0.585	0.142	-0.0044	4.73	3.85	2.56E-06	0.000153	0.316	1.21E-06	6.10E-53	0.68	0.56	0.2	0.52	0.045	0.25	0.46	0.19	0.22	0.77	0.71	0.88	2.50E-08	0.73	0.034	0.5	0.039	0.44	0.59	0	0	0	0	0	0	0	0	0	0	0	0	1	0	0	0	0	0	0
8344	HIST1H2BE	"histone cluster 1, H2be"	6	26184024	4.64	-0.0879	-0.131	-0.371	0.154	-0.618	0.414	0.28	0.547	-0.479	-0.104	0.178	-0.0648	1.5	0.135	-0.889	0.279	-0.585	0.142	-0.0044	4.73	3.85	2.56E-06	0.000153	0.316	1.21E-06	6.10E-53	0.68	0.56	0.2	0.52	0.045	0.25	0.46	0.19	0.22	0.77	0.71	0.88	2.50E-08	0.73	0.034	0.5	0.039	0.44	0.59	0	0	0	0	0	0	0	0	0	0	0	0	1	0	0	0	0	0	0
8346	HIST1H2BI	"histone cluster 1, H2bi"	6	26273204	4.64	-0.0879	-0.131	-0.371	0.154	-0.618	0.414	0.28	0.547	-0.479	-0.104	0.178	-0.0648	1.5	0.135	-0.889	0.279	-0.585	0.142	-0.0044	4.73	3.85	2.56E-06	0.000153	0.316	1.21E-06	6.10E-53	0.68	0.56	0.2	0.52	0.045	0.25	0.46	0.19	0.22	0.77	0.71	0.88	2.50E-08	0.73	0.034	0.5	0.039	0.44	0.59	0	0	0	0	0	0	0	0	0	0	0	0	1	0	0	0	0	0	0
57713	SFMBT2	Scm-like with four mbt domains 2	10	-7200586	5.21	-0.188	0.0907	0.204	-0.319	0.0228	0.218	-0.153	-0.142	-0.0444	0.209	-0.0414	-0.583	-0.674	-0.347	-0.371	0.553	-0.164	-0.0137	-0.00381	5.01	3.54	1.13E-05	0.000453	0.316	1.25E-06	1.70E-88	0.1	0.45	0.19	0.014	0.89	0.26	0.45	0.53	0.83	0.29	0.87	0.015	2.20E-06	0.097	0.099	0.015	0.28	0.89	0.39	0	0	0	0	0	0	0	0	0	0	0	0	-1	0	0	0	0	0	0
3043	HBB	"hemoglobin, beta"	11	-5246696	10.8	0.909	-0.471	0.284	-0.0746	-0.433	0.323	-0.46	-0.358	-0.318	-2.11	-0.591	0.352	0.206	-0.678	0.482	-0.374	-0.736	-0.0688	0.00165	10.7	3.42	1.92E-05	0.000656	0.316	1.21E-06	2.30E-87	0.00025	0.069	0.39	0.78	0.22	0.44	0.29	0.45	0.48	1.40E-06	0.28	0.49	0.48	0.13	0.31	0.43	0.024	0.74	0.86	1	0	0	0	0	0	0	0	0	-1	0	0	0	0	0	0	0	0	0
22981	NINL	ninein-like	20	-25433338	2.71	-0.0216	-0.337	0.426	0.669	0.034	-0.681	0.0603	-0.259	1.59	-0.369	-0.266	-0.393	-0.237	-0.678	-0.271	-0.145	-0.391	-0.112	0.00466	2.58	3.3	3.44E-05	0.000988	0.316	1.30E-06	4.00E-36	0.91	0.085	0.092	0.0015	0.9	0.031	0.85	0.47	6.90E-06	0.24	0.52	0.3	0.28	0.044	0.45	0.69	0.11	0.48	0.51	0	0	0	1	0	0	0	0	1	0	0	0	0	0	0	0	0	0	0
64422	ATG3	autophagy related 3	3	-112251359	7.74	-0.173	0.239	-0.209	0.0262	-0.0389	-0.224	-0.139	-0.192	-0.3	-0.451	0.377	0.695	-0.239	0.122	0.714	0.412	-0.0903	-0.0981	0.00164	7.67	3.15	6.92E-05	0.00166	0.316	1.21E-06	1.60E-113	0.097	0.032	0.15	0.82	0.8	0.21	0.46	0.35	0.12	0.013	0.11	0.0017	0.056	0.52	0.00067	0.047	0.52	0.28	0.69	0	0	0	0	0	0	0	0	0	0	0	0	0	0	1	0	0	0	0
1638	DCT	dopachrome tautomerase	13	-95091841	2.26	0.0169	-0.0309	0.0539	-0.000971	0.015	-0.00554	0.0134	-0.0239	-0.00193	-0.0375	0.137	-0.00544	-0.0151	-0.0176	0.119	-0.00902	-0.00606	0.00109	2.13E-05	2.27	3.02	0.000126	0.00254	0.316	1.32E-06	1.40E-148	0.28	0.064	0.013	0.96	0.51	0.84	0.63	0.44	0.95	0.16	0.00014	0.87	0.42	0.54	0.00016	0.77	0.77	0.94	0.97	0	0	0	0	0	0	0	0	0	0	1	0	0	0	1	0	0	0	0
100131508	LOC100131508	PRO2122	6	NA	2.25	0.00429	0.00718	0.0196	-0.00966	-0.00523	0.0281	0.00643	0.0434	0.00101	-0.00663	0.00232	0.00122	-0.00229	-0.000219	-0.00714	-0.0133	0.00151	0.00295	-0.000119	2.26	3.01	0.000129	0.00258	0.316	1.20E-06	1.40E-209	0.38	0.17	0.0042	0.082	0.46	0.001	0.46	1.50E-05	0.91	0.43	0.83	0.9	0.7	0.98	0.46	0.17	0.82	0.49	0.53	0	0	0	0	0	1	0	1	0	0	0	0	0	0	0	0	0	0	0
8745	ADAM23	ADAM metallopeptidase domain 23	2	207308368	2.27	-0.0315	-0.0257	-0.0485	0.00561	0.0852	0.125	-0.0257	-0.027	-0.0184	0.111	0.0104	0.00953	-0.0261	-0.0096	0.014	-0.00424	-0.0115	0.0134	0.000463	2.27	3	0.000138	0.00271	0.316	1.26E-06	4.60E-145	0.06	0.15	0.036	0.77	0.00064	2.60E-05	0.39	0.41	0.55	0.00017	0.78	0.78	0.19	0.75	0.67	0.9	0.61	0.36	0.48	0	0	0	0	1	1	0	0	0	1	0	0	0	0	0	0	0	0	0
285671	RNF180	ring finger protein 180	5	63461671	2.25	0.0171	-0.00647	0.0179	0.0323	0.0032	-0.0205	0.0176	0.00813	0.191	-0.0147	-0.000338	-0.0187	-0.00197	-0.0332	-0.00625	-0.0423	0.0153	0.00656	0.000276	2.27	2.99	0.000141	0.00277	0.316	1.21E-06	1.20E-148	0.27	0.69	0.4	0.067	0.89	0.44	0.53	0.79	8.40E-10	0.58	0.99	0.56	0.92	0.24	0.84	0.17	0.46	0.63	0.65	0	0	0	0	0	0	0	0	1	0	0	0	0	0	0	0	0	0	0
3646	EIF3E	"eukaryotic translation initiation factor 3, subunit E"	8	-109213972	10.8	-0.301	-0.0209	0.109	0.108	0.0527	0.0992	-0.176	0.125	0.329	0.547	0.204	-0.136	-0.236	0.615	-0.0864	-0.214	0.226	-0.0299	0.0038	10.8	3.88	2.32E-06	0.000142	0.315	1.39E-06	2.10E-136	0.0016	0.83	0.4	0.31	0.7	0.54	0.3	0.5	0.061	0.00091	0.33	0.49	0.037	0.00047	0.64	0.25	0.074	0.72	0.3	-1	0	0	0	0	0	0	0	0	1	0	0	0	1	0	0	0	0	0
10469	TIMM44	translocase of inner mitochondrial membrane 44 homolog (yeast)	19	-7991603	6.98	0.455	-0.127	-0.248	-0.161	-0.071	-0.244	-0.22	-0.422	-0.112	-0.506	0.0152	-0.654	-0.267	-0.315	0.377	0.0465	-0.432	-0.204	-0.00624	6.74	3.36	2.56E-05	0.000813	0.315	1.37E-06	7.60E-99	0.00036	0.34	0.15	0.25	0.7	0.25	0.32	0.087	0.63	0.019	0.96	0.013	0.075	0.17	0.13	0.85	0.01	0.061	0.2	1	0	0	0	0	0	0	0	0	0	0	0	0	0	0	0	0	0	0
55243	KIRREL	kin of IRRE like (Drosophila)	1	157963063	2.34	0.0129	-0.028	-0.0194	0.0771	-0.0228	0.0207	0.0337	-0.0091	0.341	-0.0127	0.0421	-0.0401	0.0167	-0.0466	-0.0204	-0.114	-0.0343	-0.0274	0.000993	2.34	3.32	3.07E-05	0.000928	0.315	1.44E-06	1.80E-116	0.66	0.38	0.63	0.022	0.6	0.68	0.53	0.88	7.90E-09	0.8	0.53	0.52	0.64	0.39	0.73	0.054	0.39	0.29	0.39	0	0	0	0	0	0	0	0	1	0	0	0	0	0	0	0	0	0	0
64780	MICAL1	"microtubule associated monooxygenase, calponin and LIM domain containing 1"	6	-109765266	8.07	-1.1	-0.0171	-0.178	-0.491	0.134	-0.724	-0.995	-0.0238	0.526	0.191	-0.217	-0.204	-0.9	-0.278	-0.82	0.845	-0.51	-0.106	0.00703	7.37	3.31	3.26E-05	0.000954	0.315	1.42E-06	2.40E-79	7.10E-07	0.94	0.54	0.041	0.66	0.046	0.0094	0.95	0.18	0.6	0.65	0.64	0.00051	0.47	0.05	0.045	0.072	0.57	0.39	-1	0	0	0	0	0	0	0	0	0	0	0	-1	0	0	0	0	0	0
201299	RDM1	RAD52 motif 1	17	-34249482	4.65	0.604	0.0691	-0.315	0.02	0.352	-0.369	0.0287	-0.764	0.26	-0.612	0.12	0.295	-0.117	-0.41	0.243	-0.226	0.184	0.0924	-0.00159	4.79	3.26	4.10E-05	0.00112	0.315	1.44E-06	1.10E-65	0.00025	0.69	0.16	0.91	0.13	0.18	0.92	0.017	0.38	0.028	0.74	0.38	0.54	0.17	0.44	0.48	0.39	0.51	0.8	1	0	0	0	0	0	0	0	0	0	0	0	0	0	0	0	0	0	0
471	ATIC	5-aminoimidazole-4-carboxamide ribonucleotide formyltransferase/IMP cyclohydrolase	2	216176679	10.8	0.311	0.0305	-0.182	-0.0216	-0.193	-0.00664	-0.238	-0.596	0.196	-0.227	0.0314	-0.206	-0.336	0.0321	0.548	0.149	-0.225	-0.0862	-0.00254	10.8	3.14	7.07E-05	0.00169	0.315	1.39E-06	1.00E-132	0.0024	0.78	0.19	0.85	0.19	0.97	0.19	0.0032	0.3	0.19	0.89	0.33	0.0062	0.86	0.0067	0.46	0.098	0.33	0.52	0	0	0	0	0	0	0	0	0	0	0	0	0	0	0	0	0	0	0
57405	SPC25	"SPC25, NDC80 kinetochore complex component"	2	-169727401	7.1	-0.122	0.148	-0.266	0.0367	0.554	-0.0576	-0.307	-1.2	-0.076	-1.79	0.812	0.0298	-0.725	-0.93	0.583	0.0184	0.723	0.249	-0.00233	7.04	4.05	1.02E-06	7.82E-05	0.314	1.58E-06	8.00E-72	0.57	0.52	0.37	0.88	0.081	0.88	0.43	0.0055	0.85	4.00E-06	0.096	0.95	0.0057	0.02	0.17	0.97	0.013	0.19	0.78	0	0	0	0	0	0	0	0	0	-1	0	0	0	0	0	0	0	0	0
57216	VANGL2	VANGL planar cell polarity protein 2	1	160370364	2.79	-0.277	-0.00386	0.0104	0.181	0.0344	-0.303	0.417	-0.114	1.03	0.221	0.314	0.147	-0.131	-0.216	-0.19	-0.326	-0.333	-0.047	0.00975	2.72	3.8	3.27E-06	0.000183	0.314	1.61E-06	9.20E-60	0.012	0.97	0.94	0.14	0.83	0.11	0.035	0.6	1.40E-06	0.24	0.2	0.52	0.32	0.28	0.38	0.13	0.024	0.62	0.023	0	0	0	0	0	0	0	0	1	0	0	0	0	0	0	0	0	0	0
10778	ZNF271	zinc finger protein 271	18	32870236	5.7	-0.215	-0.0853	0.0689	0.126	0.227	0.0188	0.205	-0.262	-0.218	0.00159	0.255	0.837	0.483	0.125	-0.616	0.0115	-0.158	0.264	-0.000108	5.83	3.6	8.45E-06	0.000366	0.314	1.50E-06	1.20E-94	0.053	0.47	0.65	0.31	0.16	0.92	0.3	0.23	0.29	0.99	0.3	0.00039	0.00036	0.54	0.0053	0.96	0.29	0.0069	0.98	0	0	0	0	0	0	0	0	0	0	0	1	1	0	0	0	0	0	0
1794	DOCK2	dedicator of cytokinesis 2	5	169064251	6.34	-0.298	0.0673	-0.141	0.0359	-0.0565	-0.0463	-0.128	-0.185	0.055	0.112	-0.0151	-0.143	-0.0886	-0.135	-0.0507	0.185	-0.0668	-0.0963	-0.000761	6.18	3.48	1.48E-05	0.00055	0.314	1.58E-06	5.00E-141	2.80E-08	0.21	0.043	0.53	0.44	0.59	0.16	0.064	0.56	0.2	0.89	0.17	0.14	0.15	0.61	0.066	0.32	0.03	0.7	-1	0	0	0	0	0	0	0	0	0	0	0	0	0	0	0	0	0	0
124454	EARS2	"glutamyl-tRNA synthetase 2, mitochondrial"	16	-23533334	4.54	0.264	0.119	-0.0227	-0.0311	0.042	0.0291	-0.22	-0.387	0.0751	-0.141	-0.0953	-0.0493	-0.163	0.00856	0.483	0.064	-0.18	-0.0555	-0.00569	4.55	3.47	1.49E-05	0.000552	0.314	1.57E-06	1.70E-103	0.00048	0.13	0.82	0.71	0.7	0.82	0.098	0.0088	0.58	0.27	0.57	0.75	0.068	0.95	0.0012	0.66	0.07	0.39	0.05	1	0	0	0	0	0	0	0	0	0	0	0	0	0	1	0	0	0	0
5810	RAD1	RAD1 homolog (S. pombe)	5	-34905366	6.78	0.174	0.226	-0.105	-0.168	0.0584	0.138	-0.0292	-0.807	-0.0761	-0.282	0.112	0.112	-0.374	0.137	0.305	0.199	-0.312	0.00628	-0.00588	6.75	3.32	3.03E-05	0.000921	0.314	1.56E-06	4.50E-109	0.081	0.034	0.44	0.14	0.69	0.42	0.87	6.50E-05	0.68	0.1	0.62	0.59	0.002	0.45	0.12	0.31	0.02	0.94	0.13	0	0	0	0	0	0	0	-1	0	0	0	0	0	0	0	0	0	0	0
284367	SIGLEC17P	"sialic acid binding Ig-like lectin 17, pseudogene"	19	51670585	4.24	0.37	-0.23	0.256	-0.0374	-0.31	0.869	-0.695	-0.0642	0.0104	0.778	-0.874	-0.387	0.909	-0.478	0.586	-0.426	0.0709	-0.53	0.00204	4.22	3.25	4.24E-05	0.00114	0.314	1.56E-06	1.00E-53	0.052	0.25	0.33	0.86	0.26	0.008	0.042	0.86	0.98	0.018	0.041	0.33	9.70E-05	0.17	0.12	0.26	0.78	0.0016	0.78	0	0	0	0	0	0	0	0	0	0	0	0	1	0	0	0	0	0	0
100505696	SH3BP5-AS1	SH3BP5 antisense RNA 1	3	15295691	5.29	0.172	-0.239	-0.33	-0.3	-0.235	-0.0242	-0.692	0.495	0.0405	0.211	-0.636	-0.442	0.365	0.453	-0.258	-0.0205	-0.0847	-0.234	0.00999	5.1	2.97	0.000157	0.00297	0.314	1.60E-06	2.40E-82	0.19	0.086	0.067	0.043	0.22	0.91	0.0036	0.056	0.87	0.35	0.031	0.11	0.021	0.059	0.32	0.94	0.63	0.041	0.051	0	0	0	0	0	0	0	0	0	0	0	0	0	0	0	0	0	0	0
7220	TRPC1	"transient receptor potential cation channel, subfamily C, member 1"	3	142443266	3.75	-0.182	-0.126	0.718	0.468	-0.0328	0.0242	0.851	0.771	1.15	0.136	0.265	0.307	0.169	0.192	-0.183	-0.963	0.0673	-0.129	0.0184	3.93	3.97	1.49E-06	0.000101	0.313	1.67E-06	7.90E-54	0.27	0.48	0.0021	0.014	0.89	0.93	0.0049	0.02	0.00029	0.64	0.48	0.38	0.4	0.53	0.58	0.004	0.76	0.38	0.0051	0	0	0	0	0	0	0	0	1	0	0	0	0	0	0	0	0	0	0
7582	ZNF33B	zinc finger protein 33B	10	-43084555	5.53	0.377	-0.0858	0.216	0.0279	-0.0914	-0.192	-0.24	0.221	0.131	0.553	0.156	0.314	-0.0456	0.224	-0.187	-0.535	-0.017	-0.0102	0.00658	5.63	3.65	6.47E-06	0.000299	0.313	1.63E-06	1.50E-105	2.70E-05	0.35	0.072	0.77	0.47	0.2	0.12	0.2	0.42	0.00031	0.42	0.084	0.66	0.16	0.27	0.0022	0.88	0.89	0.053	1	0	0	0	0	0	0	0	0	1	0	0	0	0	0	0	0	0	0
84230	LRRC8C	"leucine rich repeat containing 8 family, member C"	1	90098644	5.03	-0.336	0.244	-0.1	-0.0206	0.0792	0.26	0.273	0.219	-0.388	-0.298	0.127	-0.0722	-0.352	-0.0189	-0.0488	0.444	0.227	0.11	-0.00679	5.03	3.65	6.50E-06	0.000299	0.313	1.72E-06	7.50E-98	0.00034	0.013	0.43	0.84	0.55	0.099	0.097	0.22	0.024	0.06	0.54	0.71	0.0016	0.91	0.79	0.015	0.065	0.17	0.059	-1	0	0	0	0	0	0	0	0	0	0	0	0	0	0	0	0	0	0
80258	EFHC2	EF-hand domain (C-terminal) containing 2	X	-44007128	4.49	-0.183	-0.053	0.203	0.256	0.164	-0.231	-0.0336	-0.911	0.116	0.0895	-0.161	0.286	0.594	0.537	0.199	-0.477	0.179	0.0532	0.00832	4.61	3.65	6.74E-06	0.000306	0.313	1.67E-06	5.40E-80	0.12	0.67	0.2	0.052	0.33	0.24	0.87	0.00011	0.59	0.65	0.54	0.24	3.60E-05	0.012	0.38	0.039	0.25	0.6	0.067	0	0	0	0	0	0	0	-1	0	0	0	0	1	0	0	0	0	0	0
5917	RARS	arginyl-tRNA synthetase	5	167913463	9.82	0.194	0.124	-0.0606	-0.0678	-0.0732	-0.116	-0.0604	-0.47	0.177	0.0618	-0.00973	-0.428	-0.343	0.147	0.346	-0.0398	-0.212	-0.126	0.00105	9.74	3.59	8.78E-06	0.000374	0.313	1.69E-06	9.00E-139	0.018	0.16	0.59	0.46	0.54	0.41	0.68	0.004	0.24	0.66	0.96	0.013	0.00059	0.32	0.033	0.81	0.053	0.078	0.74	0	0	0	0	0	0	0	0	0	0	0	0	-1	0	0	0	0	0	0
100616452	MIR2682	microRNA 2682	1	-98510799	2.26	0.00619	0.0139	0.0315	-0.00758	-0.00754	0.0746	0.0427	0.101	0.00204	-0.0113	-0.0216	-0.0171	-0.00756	0.0116	-0.018	-0.0416	-0.00394	-0.000819	-0.000968	2.27	3.35	2.64E-05	0.000831	0.313	1.76E-06	1.20E-164	0.59	0.26	0.048	0.56	0.65	0.00022	0.039	1.70E-05	0.92	0.57	0.4	0.48	0.58	0.58	0.43	0.069	0.8	0.93	0.032	0	0	0	0	0	1	0	1	0	0	0	0	0	0	0	0	0	0	0
400765	MIR137HG	MIR137 host gene (non-protein coding)	1	-98453556	2.26	0.00619	0.0139	0.0315	-0.00758	-0.00754	0.0746	0.0427	0.101	0.00204	-0.0113	-0.0216	-0.0171	-0.00756	0.0116	-0.018	-0.0416	-0.00394	-0.000819	-0.000968	2.27	3.35	2.64E-05	0.000831	0.313	1.76E-06	1.20E-164	0.59	0.26	0.048	0.56	0.65	0.00022	0.039	1.70E-05	0.92	0.57	0.4	0.48	0.58	0.58	0.43	0.069	0.8	0.93	0.032	0	0	0	0	0	1	0	1	0	0	0	0	0	0	0	0	0	0	0
4108	MAGEA9	"melanoma antigen family A, 9"	X	-148663309	2.26	0.0119	0.00424	-0.00214	0.0215	-0.0113	0.004	0.0141	-0.00848	0.0289	-0.0088	-0.0326	0.0313	0.00687	-0.00488	0.173	-0.0177	0.0135	-0.00246	0.000188	2.27	3.01	0.000132	0.00262	0.313	1.73E-06	4.30E-158	0.36	0.76	0.9	0.14	0.55	0.86	0.55	0.74	0.23	0.69	0.26	0.25	0.66	0.84	4.80E-10	0.49	0.44	0.83	0.71	0	0	0	0	0	0	0	0	0	0	0	0	0	0	1	0	0	0	0
728269	MAGEA9B	"melanoma antigen family A, 9B"	X	-148663309	2.26	0.0119	0.00424	-0.00214	0.0215	-0.0113	0.004	0.0141	-0.00848	0.0289	-0.0088	-0.0326	0.0313	0.00687	-0.00488	0.173	-0.0177	0.0135	-0.00246	0.000188	2.27	3.01	0.000132	0.00262	0.313	1.73E-06	4.30E-158	0.36	0.76	0.9	0.14	0.55	0.86	0.55	0.74	0.23	0.69	0.26	0.25	0.66	0.84	4.80E-10	0.49	0.44	0.83	0.71	0	0	0	0	0	0	0	0	0	0	0	0	0	0	1	0	0	0	0
5651	TMPRSS15	"transmembrane protease, serine 15"	21	-19641433	2.48	0.037	-0.0276	0.0775	0.0178	0.0104	-0.0764	-0.0212	0.0498	0.0109	0.0519	0.00986	0.0738	0.141	-0.00789	0.118	0.0399	0.0534	-0.0119	0.000475	2.53	2.97	0.00016	0.00303	0.313	1.77E-06	7.90E-131	0.12	0.28	0.02	0.51	0.76	0.063	0.62	0.29	0.81	0.21	0.85	0.14	2.50E-06	0.86	0.013	0.4	0.096	0.57	0.61	0	0	0	0	0	0	0	0	0	0	0	0	1	0	0	0	0	0	0
90070	LACRT	lacritin	12	-55024623	2.25	0.061	-0.0312	0.0239	-0.0203	-0.0434	-0.01	0.0111	0.0198	-0.001	0.0499	0.124	-0.0265	0.0838	-0.0158	-0.0566	-0.0346	0.0198	-0.00462	0.000138	2.27	2.94	0.000183	0.00335	0.313	1.65E-06	1.70E-144	0.00039	0.083	0.3	0.28	0.078	0.73	0.71	0.55	0.97	0.086	0.0012	0.45	5.50E-05	0.61	0.089	0.3	0.38	0.75	0.83	1	0	0	0	0	0	0	0	0	0	1	0	1	0	0	0	0	0	0
7050	TGIF1	TGFB-induced factor homeobox 1	18	3412072	4.31	-0.247	0.211	0.0308	0.0181	0.033	0.355	0.146	0.256	-0.111	0.281	0.0267	0.121	-0.205	-0.154	-0.104	0.577	0.206	0.0733	-0.00278	4.39	3.86	2.46E-06	0.000149	0.312	1.84E-06	1.90E-98	0.0017	0.011	0.77	0.84	0.77	0.0082	0.29	0.095	0.44	0.037	0.88	0.45	0.029	0.28	0.5	0.00024	0.048	0.28	0.36	0	0	0	0	0	0	0	0	0	0	0	0	0	0	0	1	0	0	0
4674	NAP1L2	nucleosome assembly protein 1-like 2	X	-72432137	5.09	-0.456	-0.521	-0.0189	0.761	0.033	-1.25	-1.14	-0.323	0.517	1.88	0.721	0.723	0.623	-0.535	-0.486	-0.543	-0.242	-0.498	0.0439	4.8	3.83	2.84E-06	0.000163	0.312	1.96E-06	2.70E-44	0.11	0.083	0.96	0.017	0.94	0.01	0.025	0.56	0.32	0.00015	0.25	0.22	0.066	0.3	0.38	0.33	0.52	0.044	1.00E-04	0	0	0	0	0	0	0	0	0	1	0	0	0	0	0	0	0	0	1
23143	LRCH1	leucine-rich repeats and calponin homology (CH) domain containing 1	13	47127296	6.07	-0.167	-0.0167	-0.0831	0.0326	0.0671	0.247	-0.0877	0.393	-0.048	0.639	0.203	-0.114	-0.356	0.361	-0.399	-0.275	-0.0495	-0.0689	-0.000111	5.99	3.77	3.79E-06	0.000204	0.312	1.84E-06	5.70E-110	0.057	0.86	0.49	0.74	0.6	0.1	0.58	0.024	0.77	4.00E-05	0.3	0.53	0.00087	0.025	0.022	0.11	0.67	0.37	0.97	0	0	0	0	0	0	0	0	0	1	0	0	-1	0	0	0	0	0	0
64787	EPS8L2	EPS8-like 2	11	706120	2.76	0.046	-0.0507	0.16	0.0993	-0.0115	-0.126	0.0966	0.0745	0.26	0.155	-0.0871	-0.157	0.143	-0.0787	-0.0514	-0.137	-0.0934	-0.00697	0.00323	2.8	3.71	4.96E-06	0.000246	0.312	1.85E-06	4.50E-111	0.24	0.22	0.0033	0.025	0.84	0.059	0.17	0.33	0.00044	0.022	0.32	0.055	0.0025	0.27	0.5	0.077	0.074	0.84	0.035	0	0	0	0	0	0	0	0	1	0	0	0	0	0	0	0	0	0	0
400960	PCBP1-AS1	PCBP1 antisense RNA 1	2	-70189395	4.35	-0.227	0.0109	0.121	-0.0866	0.0901	-0.0526	-0.0829	0.193	-0.126	0.208	-0.0559	0.0945	-0.213	0.0169	-0.214	0.0574	-0.0933	-0.0556	0.000756	4.24	3.68	5.73E-06	0.000272	0.312	1.91E-06	3.20E-119	2.80E-05	0.85	0.096	0.14	0.24	0.56	0.38	0.063	0.2	0.023	0.63	0.39	0.00091	0.86	0.04	0.58	0.18	0.23	0.71	-1	0	0	0	0	0	0	0	0	0	0	0	-1	0	0	0	0	0	0
81027	TUBB1	"tubulin, beta 1 class VI"	20	57594309	4.8	1.16	-0.26	0.176	-0.0411	-0.601	-1.28	0.662	-0.19	-0.0669	-0.124	-0.655	2.37	2.27	-0.858	0.284	-0.859	-0.123	0.281	0.00433	5.37	3.66	6.34E-06	0.000294	0.312	1.86E-06	5.50E-30	0.0028	0.52	0.74	0.92	0.28	0.052	0.33	0.8	0.93	0.85	0.45	0.0035	2.20E-06	0.22	0.71	0.26	0.81	0.4	0.77	0	0	0	0	0	0	0	0	0	0	0	0	1	0	0	0	0	0	0
8820	HESX1	HESX homeobox 1	3	-57231944	4.26	-0.365	0.185	0.418	-0.0752	0.146	0.0342	0.712	0.254	-0.0694	0.716	0.0764	-0.424	-0.217	0.631	-0.145	0.272	-0.108	-0.0544	-0.00175	4.31	3.61	7.99E-06	0.00035	0.312	1.87E-06	2.20E-70	0.0069	0.19	0.024	0.62	0.45	0.88	0.0034	0.34	0.78	0.0022	0.8	0.13	0.18	0.011	0.58	0.3	0.54	0.64	0.74	0	0	0	0	0	0	0	0	0	0	0	0	0	0	0	0	0	0	0
10870	HCST	hematopoietic cell signal transducer	19	36393382	7.62	-0.586	0.172	-0.454	-0.0378	-0.0857	1.31	-0.156	-0.348	-0.7	-0.27	-0.813	-0.0349	0.102	-0.766	0.219	0.626	-0.76	-0.0883	-0.0103	7.3	3.47	1.53E-05	0.000558	0.312	1.92E-06	5.30E-85	0.0013	0.36	0.066	0.85	0.74	3.30E-05	0.62	0.32	0.036	0.38	0.044	0.93	0.63	0.02	0.53	0.077	0.0018	0.57	0.14	-1	0	0	0	0	1	0	0	0	0	0	0	0	0	0	0	-1	0	0
124045	SPATA33	spermatogenesis associated 33	16	89724210	3.46	0.2	0.242	0.037	-0.0558	-0.185	-0.0933	-0.138	-0.311	0.09	-0.184	-0.367	-0.00514	-0.0817	-0.0512	0.258	-0.107	-0.0783	-0.0106	-0.00402	3.48	3.3	3.32E-05	0.000968	0.312	1.89E-06	3.30E-96	0.0024	0.00062	0.68	0.45	0.052	0.4	0.24	0.016	0.46	0.1	0.013	0.97	0.29	0.67	0.046	0.4	0.37	0.85	0.11	0	1	0	0	0	0	0	0	0	0	0	0	0	0	0	0	0	0	0
836	CASP3	"caspase 3, apoptosis-related cysteine peptidase"	4	-185548850	9.41	0.42	0.258	-0.422	0.104	0.136	0.303	-0.263	-0.477	-0.0466	-0.886	0.499	0.28	0.299	0.323	1.12	0.26	-0.0119	0.0228	-0.00305	9.65	3.28	3.78E-05	0.00105	0.312	1.80E-06	5.90E-101	0.0099	0.13	0.059	0.57	0.56	0.27	0.36	0.13	0.88	0.0017	0.17	0.4	0.12	0.27	0.00058	0.41	0.96	0.87	0.63	0	0	0	0	0	0	0	0	0	0	0	0	0	0	1	0	0	0	0
339988	LOC339988	uncharacterized LOC339988	4	NA	3.68	0.0831	-0.0227	0.649	-0.0384	-0.0476	-0.223	0.0587	-0.115	0.05	0.805	-0.232	-0.182	0.0678	-0.0782	0.185	-0.278	0.0871	0.0822	0.00462	3.82	3.19	5.65E-05	0.00142	0.312	1.97E-06	2.90E-75	0.43	0.84	1.40E-05	0.74	0.75	0.21	0.75	0.58	0.8	1.60E-05	0.32	0.4	0.59	0.68	0.37	0.18	0.53	0.37	0.26	0	0	1	0	0	0	0	0	0	1	0	0	0	0	0	0	0	0	0
91074	ANKRD30A	ankyrin repeat domain 30A	10	37414785	2.25	0.00609	-0.00739	0.0121	-0.00237	0.00101	-0.00499	0.00154	0.00655	0.00582	0.0359	0.0708	0.00568	0.0185	0.000147	-0.0153	-0.00213	0.00561	-0.000548	5.31E-05	2.26	2.95	0.000171	0.00317	0.312	1.85E-06	5.80E-193	0.36	0.3	0.19	0.75	0.92	0.66	0.9	0.62	0.64	0.0022	6.20E-06	0.68	0.022	0.99	0.25	0.87	0.53	0.93	0.84	0	0	0	0	0	0	0	0	0	0	1	0	0	0	0	0	0	0	0
26301	GBGT1	"globoside alpha-1,3-N-acetylgalactosaminyltransferase 1"	9	-136028340	8.37	0.876	-0.101	-0.239	0.132	-0.176	0.153	-0.591	-0.74	0.39	-0.711	0.0804	-0.0166	0.124	-0.444	0.827	-0.0852	-0.724	0.00815	0.00793	8.42	4.03	1.12E-06	8.14E-05	0.311	2.07E-06	3.30E-87	7.10E-06	0.61	0.36	0.53	0.52	0.63	0.08	0.047	0.26	0.029	0.85	0.97	0.58	0.2	0.027	0.82	0.0045	0.96	0.28	1	0	0	0	0	0	0	0	0	0	0	0	0	0	0	0	0	0	0
340542	BEX5	"brain expressed, X-linked 5"	X	-101408679	8.12	-0.0745	-0.875	0.384	0.807	-0.216	-2.27	-2.11	-0.37	0.244	0.203	0.0552	0.299	1.57	-1.46	-0.0538	-1.26	0.595	-1.01	0.0566	7.6	3.74	4.31E-06	0.000225	0.311	2.10E-06	6.50E-53	0.84	0.027	0.45	0.054	0.69	0.00044	0.0017	0.61	0.72	0.75	0.95	0.7	0.00049	0.032	0.94	0.084	0.23	0.0021	0.00013	0	0	0	0	0	-1	-1	0	0	0	0	0	1	0	0	0	0	-1	1
23095	KIF1B	kinesin family member 1B	1	10270764	5.38	0.0304	-0.162	0.83	0.0192	0.249	-0.639	-0.0495	0.746	0.611	0.616	-0.102	-0.302	-0.351	-0.222	-0.746	0.0117	-0.231	0.0451	0.0118	5.41	3.39	2.17E-05	0.000716	0.311	2.04E-06	8.50E-78	0.83	0.3	5.80E-05	0.91	0.24	0.011	0.85	0.01	0.025	0.015	0.75	0.32	0.045	0.4	0.01	0.97	0.24	0.72	0.038	0	0	1	0	0	0	0	0	0	0	0	0	0	0	0	0	0	0	0
148189	LINC00662	long intergenic non-protein coding RNA 662	19	-28281401	3.12	-0.174	0.0509	0.204	-0.119	-0.0076	0.226	0.0208	-0.0342	0.0986	0.281	0.0441	0.218	0.0734	0.185	-0.068	-0.0169	-0.0575	-0.0244	-0.0014	3.13	3.34	2.83E-05	0.000876	0.311	1.99E-06	1.90E-97	0.0028	0.4	0.011	0.067	0.93	0.022	0.84	0.76	0.35	0.0049	0.73	0.069	0.28	0.079	0.55	0.88	0.45	0.62	0.53	0	0	0	0	0	0	0	0	0	0	0	0	0	0	0	0	0	0	0
23463	ICMT	isoprenylcysteine carboxyl methyltransferase	1	-6281253	5.49	0.141	0.1	-0.211	-0.122	0.0129	-0.0798	-0.037	-0.442	-0.079	-0.33	-0.0418	-0.192	-0.114	-0.0779	0.259	0.231	-0.224	-0.0745	-0.00421	5.4	3.33	2.95E-05	0.000903	0.311	2.02E-06	1.60E-117	0.041	0.17	0.026	0.11	0.9	0.49	0.76	0.0013	0.53	0.0057	0.78	0.18	0.16	0.53	0.056	0.088	0.015	0.21	0.12	0	0	0	0	0	0	0	0	0	0	0	0	0	0	0	0	0	0	0
5110	PCMT1	protein-L-isoaspartate (D-aspartate) O-methyltransferase	6	150070831	9.99	0.111	-0.133	-0.0682	-0.0045	0.0509	-0.00212	-0.000987	-0.451	0.0101	-0.635	0.148	0.237	0.354	0.0733	0.453	0.0495	0.0269	0.021	-0.00133	10	3.25	4.34E-05	0.00116	0.311	2.01E-06	1.30E-135	0.21	0.16	0.57	0.96	0.69	0.99	1	0.01	0.95	5.10E-05	0.45	0.2	0.001	0.65	0.01	0.78	0.82	0.78	0.7	0	0	0	0	0	0	0	0	0	-1	0	0	1	0	0	0	0	0	0
6920	TCEA3	"transcription elongation factor A (SII), 3"	1	-23707555	2.45	-0.104	-0.139	0.0465	0.206	0.00436	-0.13	0.0451	0.428	0.482	-0.158	-0.00402	-0.106	-0.127	-0.154	-0.245	-0.308	-0.219	0.119	0.00336	2.42	3.17	6.27E-05	0.00154	0.311	2.15E-06	5.70E-78	0.12	0.048	0.61	0.0063	0.96	0.25	0.7	0.0013	0.00013	0.16	0.98	0.44	0.11	0.2	0.061	0.019	0.014	0.041	0.19	0	0	0	0	0	0	0	1	1	0	0	0	0	0	0	0	0	0	0
1843	DUSP1	dual specificity phosphatase 1	5	-172195093	7.62	-0.149	0.148	-0.316	0.148	-0.376	0.248	0.287	0.321	-0.127	0.693	-0.000183	-0.0729	0.0541	-0.384	-0.665	-0.11	-0.0811	-0.0732	-0.00127	7.55	2.98	0.000153	0.00293	0.311	2.02E-06	6.40E-107	0.2	0.23	0.05	0.26	0.028	0.21	0.17	0.16	0.55	7.00E-04	1	0.76	0.7	0.073	0.0043	0.63	0.6	0.47	0.78	0	0	0	0	0	0	0	0	0	1	0	0	0	0	0	0	0	0	0
22866	CNKSR2	connector enhancer of kinase suppressor of Ras 2	X	21392536	2.59	0.0293	0.0714	0.204	0.274	-0.0382	0.138	0.3	0.27	0.413	0.181	0.148	-0.194	-0.0987	-0.0123	-0.17	-0.0666	-0.122	-0.078	0.00309	2.67	4.21	5.07E-07	4.80E-05	0.31	2.28E-06	1.30E-75	0.69	0.36	0.043	0.0011	0.72	0.27	0.023	0.063	0.0028	0.15	0.37	0.2	0.26	0.93	0.24	0.64	0.21	0.22	0.28	0	0	0	0	0	0	0	0	0	0	0	0	0	0	0	0	0	0	0
9019	MPZL1	myelin protein zero-like 1	1	167691187	4.56	0.141	0.0455	-0.163	-0.0141	-0.043	-0.213	-0.209	-0.158	-0.0547	-0.352	-0.0199	-0.16	-0.0384	-0.302	0.296	-0.11	0.0613	-0.0265	-0.00676	4.51	3.64	6.76E-06	0.000306	0.31	2.25E-06	2.40E-111	0.029	0.5	0.065	0.84	0.64	0.053	0.07	0.21	0.65	0.0017	0.89	0.23	0.62	0.011	0.02	0.38	0.47	0.64	0.0075	0	0	0	0	0	0	0	0	0	0	0	0	0	0	0	0	0	0	0
83543	AIF1L	allograft inflammatory factor 1-like	9	133971863	4.65	-0.237	-0.286	0.437	0.157	-0.045	-0.0498	-0.881	-0.0879	0.0755	0.144	0.312	-0.581	-0.69	-0.515	-0.379	0.0579	-0.599	-0.0401	0.0137	4.3	3.49	1.38E-05	0.000522	0.31	2.37E-06	4.40E-70	0.11	0.068	0.032	0.34	0.83	0.84	0.001	0.76	0.78	0.57	0.34	0.059	0.00014	0.056	0.19	0.84	0.0027	0.75	0.017	0	0	0	0	0	0	-1	0	0	0	0	0	-1	0	0	0	0	0	0
55001	TTC22	tetratricopeptide repeat domain 22	1	-55250224	2.36	0.149	-0.155	0.106	0.125	-0.0859	-0.111	0.202	0.0106	0.331	0.321	0.0815	-0.0589	0.156	-0.08	-0.175	-0.253	-0.083	-0.0317	0.0035	2.41	3.32	3.11E-05	0.000934	0.31	2.35E-06	5.20E-81	0.014	0.016	0.2	0.065	0.32	0.28	0.061	0.93	0.0034	0.0022	0.54	0.64	0.031	0.46	0.14	0.034	0.3	0.54	0.13	0	0	0	0	0	0	0	0	0	0	0	0	0	0	0	0	0	0	0
81796	SLCO5A1	"solute carrier organic anion transporter family, member 5A1"	8	-70584568	2.39	-0.0766	-0.00361	0.316	0.283	-0.175	0.574	0.0119	0.837	-0.219	-0.333	-0.22	-0.18	-0.0395	0.534	-0.226	-0.294	-0.126	-0.0185	0.0058	2.43	3.19	5.53E-05	0.0014	0.31	2.25E-06	2.20E-50	0.5	0.98	0.047	0.03	0.3	0.004	0.95	0.00031	0.3	0.093	0.39	0.45	0.77	0.012	0.32	0.2	0.41	0.85	0.2	0	0	0	0	0	0	0	1	0	0	0	0	0	0	0	0	0	0	0
27010	TPK1	thiamin pyrophosphokinase 1	7	-144149034	6.72	-0.2	0.159	-0.953	-0.202	0.0897	-0.0639	0.77	0.223	0.0923	0.118	0.248	-0.48	-0.573	-0.456	-0.263	0.0237	-0.336	-0.134	-0.0139	6.42	3.15	6.76E-05	0.00163	0.31	2.29E-06	1.10E-86	0.19	0.33	1.20E-05	0.24	0.69	0.81	0.0054	0.46	0.74	0.65	0.47	0.13	0.002	0.1	0.38	0.94	0.099	0.31	0.021	0	0	-1	0	0	0	0	0	0	0	0	0	0	0	0	0	0	0	0
27289	RND1	Rho family GTPase 1	12	-49250916	2.24	0.0518	0.0373	0.128	-0.00134	-0.0874	0.579	0.24	0.528	0.00628	-0.124	-0.0441	-0.06	0.0107	-0.00373	-0.0678	-0.239	0.0276	-0.019	-0.00118	2.31	3.02	0.000122	0.00249	0.31	2.32E-06	1.00E-70	0.46	0.62	0.18	0.99	0.39	3.30E-06	0.056	0.00019	0.96	0.3	0.78	0.68	0.9	0.98	0.62	0.085	0.77	0.75	0.66	0	0	0	0	0	1	0	1	0	0	0	0	0	0	0	0	0	0	0
79583	TMEM231	transmembrane protein 231	16	-75572015	5.33	0.212	0.106	-0.394	0.105	-0.161	-0.501	-0.898	-1.15	0.812	-0.511	0.0788	0.0452	0.266	-0.0622	0.627	-0.116	-0.0963	-0.103	0.00597	5.27	3.02	0.000124	0.00252	0.31	2.30E-06	9.30E-70	0.21	0.56	0.093	0.58	0.51	0.085	0.0036	0.00079	0.011	0.081	0.84	0.9	0.19	0.84	0.062	0.73	0.67	0.49	0.37	0	0	0	0	0	0	0	-1	0	0	0	0	0	0	0	0	0	0	0
55799	CACNA2D3	"calcium channel, voltage-dependent, alpha 2/delta subunit 3"	3	54156693	4.17	-1.1	1.33	0.0132	-0.728	0.41	-0.521	-0.617	-0.445	-0.779	-0.96	-1.83	-0.559	-0.601	-1.23	0.479	1.08	-0.575	-0.0749	-0.0318	3.68	2.98	0.000152	0.00292	0.31	2.37E-06	7.80E-32	0.00068	0.00012	0.98	0.042	0.37	0.34	0.28	0.47	0.19	0.079	0.011	0.4	0.11	0.035	0.44	0.085	0.17	0.79	0.011	-1	1	0	0	0	0	0	0	0	0	0	0	0	0	0	0	0	0	0
8814	CDKL1	cyclin-dependent kinase-like 1 (CDC2-related kinase)	14	-50796720	2.74	0.0667	-0.0744	0.0209	0.0469	-0.171	0.0737	-0.107	0.0807	-0.108	-0.127	-0.0364	0.686	0.638	-0.0448	-0.196	-0.218	-0.0968	0.085	-0.00199	2.84	3.79	3.44E-06	0.00019	0.309	2.50E-06	1.50E-66	0.47	0.45	0.87	0.65	0.21	0.64	0.52	0.66	0.53	0.43	0.86	0.00055	6.80E-08	0.79	0.29	0.24	0.44	0.3	0.58	0	0	0	0	0	0	0	0	0	0	0	1	1	0	0	0	0	0	0
85367	KIAA1652	KIAA1652 protein	22	NA	3.76	0.0427	-0.0336	0.275	0.0246	-0.115	-0.00326	-0.2	0.069	0.0896	0.531	0.0518	0.0873	0.0228	0.0919	-0.171	-0.177	-0.0464	-0.0311	0.00594	3.79	3.55	1.07E-05	0.000436	0.309	2.56E-06	4.10E-101	0.5	0.62	0.0022	0.73	0.22	0.98	0.084	0.59	0.45	4.10E-06	0.72	0.51	0.77	0.43	0.18	0.16	0.59	0.58	0.019	0	0	0	0	0	0	0	0	0	1	0	0	0	0	0	0	0	0	0
8459	TPST2	tyrosylprotein sulfotransferase 2	22	-26921714	8.72	0.0762	-0.0256	-0.415	0.127	-0.323	0.136	0.335	-0.474	-0.416	-0.298	-0.437	0.678	0.891	0.197	0.383	0.125	-0.333	-0.152	0.000814	8.73	3.31	3.25E-05	0.000954	0.309	2.57E-06	1.60E-99	0.62	0.88	0.051	0.46	0.15	0.6	0.22	0.12	0.15	0.26	0.21	0.036	3.50E-06	0.48	0.21	0.68	0.11	0.26	0.89	0	0	0	0	0	0	0	0	0	0	0	0	1	0	0	0	0	0	0
286046	XKR6	"XK, Kell blood group complex subunit-related family, member 6"	8	-10753657	2.64	-0.0575	-0.0824	0.0495	0.0363	0.0503	-0.0619	-0.153	0.00262	0.177	0.227	-0.0595	0.274	0.019	0.00753	-0.0698	-0.0755	-0.0804	-0.00131	0.00348	2.63	3.19	5.74E-05	0.00144	0.309	2.52E-06	7.20E-114	0.1	0.03	0.31	0.36	0.33	0.31	0.017	0.97	0.0079	0.00027	0.45	3.00E-04	0.65	0.91	0.32	0.28	0.09	0.97	0.012	0	0	0	0	0	0	0	0	0	1	0	1	0	0	0	0	0	0	0
140947	C5orf20	chromosome 5 open reading frame 20	5	-134779904	4.42	-0.399	1.06	0.0198	-0.401	-0.172	0.371	-0.261	-0.905	-0.852	-0.607	-0.586	-0.492	-0.786	-0.919	-0.142	1.25	-0.191	0.183	-0.0285	4.27	3.17	6.24E-05	0.00154	0.309	2.62E-06	1.40E-45	0.093	5.00E-05	0.95	0.13	0.62	0.36	0.54	0.054	0.054	0.14	0.27	0.32	0.0062	0.035	0.76	0.0082	0.55	0.37	0.0024	0	1	0	0	0	0	0	0	0	0	0	0	0	0	0	0	0	0	0
10237	SLC35B1	"solute carrier family 35, member B1"	17	-47778690	8.47	0.19	0.102	-0.375	-0.0832	-0.0587	-0.125	-0.371	-0.329	0.103	-0.854	0.0258	-0.513	-0.044	-0.329	0.231	0.244	0.145	-0.132	-0.00537	8.35	3.17	6.31E-05	0.00155	0.309	2.61E-06	5.00E-112	0.11	0.41	0.021	0.53	0.73	0.53	0.079	0.16	0.63	4.30E-05	0.92	0.037	0.75	0.13	0.32	0.29	0.36	0.2	0.24	0	0	0	0	0	0	0	0	0	-1	0	0	0	0	0	0	0	0	0
5796	PTPRK	"protein tyrosine phosphatase, receptor type, K"	6	-128289924	2.46	-0.0851	-0.186	0.372	0.429	0.0931	-0.461	0.0189	-0.11	1.08	0.199	0.0541	-0.227	-0.128	-0.388	0.0464	-0.367	-0.14	-0.0392	0.00524	2.46	3.15	6.79E-05	0.00163	0.309	2.47E-06	5.00E-49	0.48	0.15	0.028	0.0022	0.6	0.028	0.93	0.65	4.50E-06	0.34	0.84	0.37	0.38	0.083	0.85	0.13	0.39	0.71	0.27	0	0	0	0	0	0	0	0	1	0	0	0	0	0	0	0	0	0	0
63898	SH2D4A	SH2 domain containing 4A	8	19171081	2.77	0.0375	0.0156	0.212	0.181	0.212	-0.257	0.357	0.0593	0.623	-0.275	-0.13	-0.145	0.0609	-0.224	-0.115	-0.208	-0.0543	0.0234	0.00256	2.85	3.05	0.000109	0.00231	0.309	2.45E-06	2.80E-82	0.58	0.83	0.026	0.02	0.035	0.03	0.0042	0.66	2.80E-06	0.021	0.4	0.31	0.46	0.076	0.39	0.13	0.55	0.69	0.34	0	0	0	0	0	0	0	0	1	0	0	0	0	0	0	0	0	0	0
64839	FBXL17	F-box and leucine-rich repeat protein 17	5	-107194734	4.87	-0.207	0.00334	0.126	-0.0125	0.158	-0.0227	-0.051	-0.0133	-0.0322	0.285	0.00153	0.0307	-0.439	0.222	-0.373	0.0903	0.222	0.00787	0.00225	4.82	4.05	1.02E-06	7.82E-05	0.308	2.91E-06	3.00E-107	0.0057	0.97	0.21	0.88	0.14	0.86	0.7	0.93	0.81	0.026	0.99	0.84	2.10E-06	0.1	0.011	0.54	0.026	0.9	0.43	0	0	0	0	0	0	0	0	0	0	0	0	-1	0	0	0	0	0	0
84519	ACRBP	acrosin binding protein	12	-6747242	4.48	0.468	-0.019	0.102	0.267	-0.46	-0.212	0.556	-0.258	0.226	-0.148	-0.254	1.07	1.37	-0.229	-0.196	-0.576	-0.236	0.221	-0.00468	4.87	4	1.28E-06	8.97E-05	0.308	2.81E-06	3.10E-53	0.022	0.93	0.71	0.24	0.12	0.54	0.13	0.52	0.55	0.67	0.58	0.012	9.30E-08	0.54	0.62	0.15	0.38	0.21	0.55	0	0	0	0	0	0	0	0	0	0	0	0	1	0	0	0	0	0	0
902	CCNH	cyclin H	5	-86690079	9.2	-0.123	0.0854	0.0786	0.131	-0.0794	0.0603	0.0181	-0.202	-0.0337	-0.0311	0.00334	-0.135	-0.744	-0.0665	-0.0292	-0.226	0.154	-0.0227	-0.000352	9.08	3.65	6.61E-06	0.000303	0.308	2.72E-06	4.20E-125	0.22	0.42	0.56	0.24	0.58	0.72	0.92	0.3	0.85	0.86	0.99	0.51	5.20E-09	0.71	0.88	0.25	0.25	0.79	0.93	0	0	0	0	0	0	0	0	0	0	0	0	-1	0	0	0	0	0	0
9743	ARHGAP32	Rho GTPase activating protein 32	11	-128834955	4.58	-0.166	-0.16	0.0813	0.436	0.246	0.482	-0.513	0.0702	0.681	0.66	0.523	-0.0682	-0.318	0.141	-0.559	-0.0123	-0.237	0.111	0.0201	4.63	3.6	8.20E-06	0.000358	0.308	2.90E-06	6.30E-73	0.22	0.27	0.66	0.0052	0.22	0.04	0.037	0.79	0.008	0.0056	0.089	0.81	0.053	0.57	0.039	0.96	0.19	0.35	0.00024	0	0	0	0	0	0	0	0	0	0	0	0	0	0	0	0	0	0	1
55630	SLC39A4	"solute carrier family 39 (zinc transporter), member 4"	8	-145637798	7.47	0.55	-0.0934	-0.132	-0.0785	-0.142	0.699	0.108	-0.908	0.144	-1.17	-0.755	0.0938	0.14	0.769	0.883	-0.0312	-0.581	0.0823	-0.00455	7.54	3.58	8.98E-06	0.000381	0.308	2.83E-06	5.30E-80	0.005	0.65	0.62	0.72	0.61	0.036	0.75	0.018	0.69	6.00E-04	0.083	0.82	0.54	0.031	0.021	0.93	0.025	0.62	0.55	0	0	0	0	0	0	0	0	0	-1	0	0	0	0	0	0	0	0	0
28560	TRBV27	T cell receptor beta variable 27	7	NA	7.35	1.03	0.812	0.271	0.206	-0.804	2.37	0.525	1.07	-1.56	0.456	0.125	0.725	1.29	-0.602	-1.55	0.785	-0.42	0.0811	-0.0234	8.09	3.52	1.24E-05	0.000483	0.308	2.73E-06	1.30E-47	0.007	0.044	0.6	0.63	0.14	0.00033	0.44	0.15	0.027	0.48	0.88	0.36	0.0046	0.38	0.038	0.29	0.4	0.8	0.11	0	0	0	0	0	1	0	0	0	0	0	0	0	0	0	0	0	0	0
6499	SKIV2L	superkiller viralicidic activity 2-like (S. cerevisiae)	6	31926581	6.72	-0.512	-0.0726	-0.186	-0.0726	-0.0662	-0.128	-0.409	0.156	0.0942	0.0308	-0.0441	-0.756	-0.196	-0.167	-0.1	0.18	-0.138	-0.174	-0.0011	6.37	3.47	1.50E-05	0.000552	0.308	2.79E-06	1.10E-106	2.10E-06	0.51	0.19	0.53	0.66	0.47	0.028	0.44	0.62	0.86	0.85	0.00059	0.11	0.38	0.62	0.38	0.32	0.055	0.78	-1	0	0	0	0	0	0	0	0	0	0	-1	0	0	0	0	0	0	0
57631	LRCH2	leucine-rich repeats and calponin homology (CH) domain containing 2	X	-114345183	3.61	-0.13	-0.147	0.686	0.494	-0.282	-1.18	0.787	-0.725	1.28	1.15	-0.0524	0.345	0.186	-0.36	-0.0204	-0.466	0.58	-0.244	0.0131	3.71	3.35	2.68E-05	0.000839	0.308	2.78E-06	2.40E-38	0.57	0.55	0.032	0.059	0.4	0.0031	0.058	0.11	0.0032	0.0041	0.92	0.47	0.5	0.39	0.96	0.31	0.061	0.23	0.15	0	0	0	0	0	0	0	0	0	0	0	0	0	0	0	0	0	0	0
727	C5	complement component 5	9	-123714614	6.86	-0.666	0.143	-0.207	-0.097	0.189	0.46	-0.153	0.541	0.165	0.402	1.01	-0.631	-0.639	-0.649	-0.081	0.675	0.0875	0.129	0.00421	6.74	3.33	2.96E-05	0.000904	0.308	2.76E-06	8.10E-81	2.00E-04	0.44	0.39	0.62	0.46	0.12	0.62	0.12	0.61	0.18	0.011	0.084	0.0026	0.044	0.81	0.052	0.71	0.4	0.54	-1	0	0	0	0	0	0	0	0	0	0	0	0	0	0	0	0	0	0
9576	SPAG6	sperm associated antigen 6	10	22634374	3.18	-0.491	-0.321	0.157	-0.118	-0.851	0.405	-0.455	-0.778	-0.393	-0.822	-1.18	-0.873	1.92	0.671	0.592	-0.693	-0.849	0.00389	0.00751	2.93	3.3	3.32E-05	0.000968	0.308	2.85E-06	1.00E-23	0.11	0.33	0.71	0.73	0.059	0.44	0.41	0.2	0.49	0.12	0.088	0.17	7.00E-07	0.23	0.33	0.26	0.04	0.99	0.53	0	0	0	0	0	0	0	0	0	0	0	0	1	0	0	0	0	0	0
10512	SEMA3C	"sema domain, immunoglobulin domain (Ig), short basic domain, secreted, (semaphorin) 3C"	7	-80371854	3.84	0.452	0.126	-0.18	0.154	-0.0252	0.216	-0.93	-0.333	0.335	-0.79	0.249	0.217	0.62	0.0116	1.15	0.356	0.509	-0.0402	0.01	4.13	3.25	4.27E-05	0.00115	0.308	2.75E-06	2.20E-52	0.011	0.5	0.46	0.44	0.92	0.47	0.0037	0.34	0.31	0.01	0.53	0.56	0.0038	0.97	0.0012	0.31	0.032	0.79	0.15	0	0	0	0	0	0	0	0	0	0	0	0	0	0	0	0	0	0	0
100133121	FAM27B	"family with sequence similarity 27, member B"	9	-67792929	2.29	0.0834	-0.0341	0.00222	0.0865	-0.018	-0.0394	0.0821	-0.0171	0.412	-0.0238	-0.00113	-0.0462	0.0571	-0.116	0.0881	-0.155	-0.00198	-0.0444	0.000259	2.32	3.13	7.58E-05	0.00177	0.308	2.72E-06	2.30E-102	0.03	0.4	0.97	0.046	0.75	0.55	0.23	0.82	4.80E-08	0.72	0.99	0.56	0.21	0.098	0.24	0.041	0.97	0.18	0.86	0	0	0	0	0	0	0	0	1	0	0	0	0	0	0	0	0	0	0
100132948	FAM27C	"family with sequence similarity 27, member C"	9	44990236	2.29	0.0834	-0.0341	0.00222	0.0865	-0.018	-0.0394	0.0821	-0.0171	0.412	-0.0238	-0.00113	-0.0462	0.0571	-0.116	0.0881	-0.155	-0.00198	-0.0444	0.000259	2.32	3.13	7.58E-05	0.00177	0.308	2.72E-06	2.30E-102	0.03	0.4	0.97	0.046	0.75	0.55	0.23	0.82	4.80E-08	0.72	0.99	0.56	0.21	0.098	0.24	0.041	0.97	0.18	0.86	0	0	0	0	0	0	0	0	1	0	0	0	0	0	0	0	0	0	0
29093	MRPL22	mitochondrial ribosomal protein L22	5	154320633	9.08	0.241	0.0255	-0.0264	-0.0895	0.271	-0.108	0.178	-0.634	0.0572	-0.314	0.0391	-0.0723	-1.1	0.0184	-0.0328	-0.078	0.0229	0.0378	-0.00774	8.97	2.93	0.00019	0.00344	0.308	2.88E-06	1.20E-98	0.14	0.88	0.91	0.63	0.25	0.7	0.54	0.049	0.85	0.26	0.91	0.83	1.10E-07	0.95	0.92	0.81	0.92	0.79	0.22	0	0	0	0	0	0	0	0	0	0	0	0	-1	0	0	0	0	0	0
85441	HELZ2	"helicase with zinc finger 2, transcriptional coactivator"	20	-62189439	2.25	0.0335	0.02	0.0678	-0.00257	-0.0322	0.141	0.019	0.219	-0.0251	-0.0388	-0.0282	-0.0274	-0.0168	-0.0133	-0.0535	-0.0586	0.00229	0.0225	-0.000574	2.29	2.88	0.000236	0.00397	0.308	2.66E-06	9.00E-127	0.16	0.43	0.038	0.92	0.35	0.00059	0.65	6.10E-06	0.57	0.34	0.59	0.58	0.55	0.76	0.25	0.21	0.94	0.27	0.53	0	0	0	0	0	1	0	1	0	0	0	0	0	0	0	0	0	0	0
5244	ABCB4	"ATP-binding cassette, sub-family B (MDR/TAP), member 4"	7	-87031361	3.9	-0.186	-0.0658	0.109	0.222	-0.129	0.00503	-0.00228	-0.116	0.625	0.573	0.365	0.0639	0.0349	-0.0627	-0.176	0.104	-0.0451	-0.231	0.0127	3.85	4.55	1.04E-07	1.62E-05	0.307	3.02E-06	2.00E-82	0.054	0.52	0.41	0.042	0.36	0.98	0.99	0.54	0.00062	7.00E-04	0.092	0.75	0.76	0.72	0.35	0.58	0.73	0.0066	0.00088	0	0	0	0	0	0	0	0	1	1	0	0	0	0	0	0	0	0	1
3081	HGD	"homogentisate 1,2-dioxygenase"	3	-120347015	2.2	0.138	0.0319	0.124	0.215	-0.348	-0.235	0.146	0.0711	0.103	0.282	-0.0993	0.557	1.32	0.113	-0.392	-0.296	-0.0176	0.269	-0.0025	2.57	3.85	2.64E-06	0.000155	0.307	2.94E-06	2.50E-31	0.42	0.86	0.59	0.26	0.16	0.42	0.63	0.83	0.74	0.33	0.79	0.12	1.40E-09	0.72	0.24	0.38	0.94	0.07	0.7	0	0	0	0	0	0	0	0	0	0	0	0	1	0	0	0	0	0	0
55074	OXR1	oxidation resistance 1	8	107282406	5.95	-0.208	0.0808	0.0494	0.15	0.108	0.256	0.524	-0.00381	0.191	0.298	0.186	0.252	-0.0725	0.426	-0.0544	-0.0674	-0.219	0.0345	0.00376	6.03	3.85	2.66E-06	0.000155	0.307	3.13E-06	1.70E-112	0.012	0.35	0.66	0.11	0.36	0.068	0.00046	0.98	0.21	0.035	0.31	0.14	0.46	0.0049	0.74	0.68	0.046	0.63	0.24	0	0	0	0	0	0	1	0	0	0	0	0	0	0	0	0	0	0	0
56929	FEM1C	fem-1 homolog c (C. elegans)	5	-114856608	5.75	0.172	0.306	0.0954	-0.0499	-0.0271	-0.157	0.555	0.913	0.343	0.229	0.195	0.175	-0.94	0.149	-0.401	0.526	-0.0178	-0.0987	6.23E-05	5.8	3.65	6.56E-06	0.000301	0.307	2.96E-06	1.20E-77	0.27	0.066	0.66	0.78	0.9	0.55	0.048	0.0034	0.24	0.39	0.58	0.59	1.50E-06	0.6	0.19	0.089	0.93	0.47	0.99	0	0	0	0	0	0	0	0	0	0	0	0	-1	0	0	0	0	0	0
9667	SAFB2	scaffold attachment factor B2	19	-5587010	6.75	-0.427	-0.0624	-0.309	-0.0836	0.104	0.133	-0.353	-0.113	-0.188	-0.264	-0.0117	-0.191	-0.366	-0.265	-0.216	0.198	-0.52	-0.114	-0.00103	6.36	3.52	1.18E-05	0.000468	0.307	3.13E-06	1.10E-118	7.40E-07	0.48	0.0071	0.37	0.38	0.34	0.018	0.49	0.22	0.064	0.95	0.27	0.00029	0.08	0.18	0.22	5.70E-06	0.11	0.75	-1	0	0	0	0	0	0	0	0	0	0	0	-1	0	0	0	-1	0	0
6768	ST14	suppression of tumorigenicity 14 (colon carcinoma)	11	130029682	3.17	0.102	-0.0492	0.518	0.235	-0.0549	-0.633	0.374	0.162	0.906	0.0513	-0.129	-0.281	0.0366	-0.239	-0.181	-0.143	-0.103	-0.101	0.00829	3.23	3.44	1.73E-05	0.00061	0.307	2.95E-06	3.80E-68	0.33	0.66	0.00042	0.047	0.72	0.00052	0.046	0.43	7.00E-06	0.77	0.58	0.2	0.77	0.21	0.38	0.49	0.46	0.27	0.043	0	0	1	0	0	-1	0	0	1	0	0	0	0	0	0	0	0	0	0
79050	NOC4L	nucleolar complex associated 4 homolog (S. cerevisiae)	12	132628993	6.45	0.0331	-0.0221	-0.533	0.0656	0.0516	0.326	-0.446	-0.665	-0.172	-1.08	-0.261	-0.569	-0.606	-0.498	0.293	0.321	-0.761	-0.0626	-0.00532	6.07	3.3	3.42E-05	0.000986	0.307	3.07E-06	3.50E-83	0.83	0.89	0.014	0.71	0.82	0.22	0.11	0.032	0.55	9.40E-05	0.46	0.083	0.0015	0.083	0.34	0.3	0.00038	0.65	0.38	0	0	0	0	0	0	0	0	0	-1	0	0	-1	0	0	0	-1	0	0
1031	CDKN2C	"cyclin-dependent kinase inhibitor 2C (p18, inhibits CDK4)"	1	51434367	7.05	0.18	0.0393	-0.997	-0.136	0.258	-0.245	-0.616	0.8	-1.32	-0.564	0.603	0.177	-0.516	-0.879	0.372	0.767	0.0621	-0.181	-0.0111	6.78	3.07	9.66E-05	0.00212	0.307	3.06E-06	1.20E-72	0.39	0.86	0.00078	0.57	0.4	0.5	0.1	0.056	0.00098	0.12	0.2	0.69	0.042	0.024	0.37	0.068	0.83	0.33	0.18	0	0	-1	0	0	0	0	0	-1	0	0	0	0	0	0	0	0	0	0
57194	ATP10A	"ATPase, class V, type 10A"	15	-25923860	3.66	-0.22	0.0182	0.274	0.132	0.103	-0.0802	0.331	0.304	0.33	0.194	-0.0257	-0.359	-0.096	-0.189	-0.178	0.272	-0.0346	-0.0068	0.00177	3.68	3.55	1.05E-05	0.000431	0.306	3.34E-06	4.10E-90	0.0051	0.83	0.011	0.13	0.36	0.54	0.018	0.048	0.023	0.15	0.88	0.028	0.3	0.18	0.24	0.077	0.74	0.92	0.56	0	0	0	0	0	0	0	0	0	0	0	0	0	0	0	0	0	0	0
89891	WDR34	WD repeat domain 34	9	-131395940	6.8	-0.726	0.167	-0.47	-0.189	0.19	-0.17	-0.314	-0.761	0.168	-0.928	0.0648	-0.217	-0.416	-0.643	0.523	0.755	0.00129	0.0862	-0.0111	6.47	3.43	1.83E-05	0.000634	0.306	3.41E-06	1.10E-83	1.80E-05	0.34	0.038	0.3	0.42	0.54	0.28	0.019	0.58	0.0012	0.86	0.52	0.035	0.033	0.11	0.021	1	0.54	0.082	-1	0	0	0	0	0	0	0	0	-1	0	0	0	0	0	0	0	0	0
51645	PPIL1	peptidylprolyl isomerase (cyclophilin)-like 1	6	-36822606	8.76	0.32	-0.0352	0.207	-0.255	0.177	0.00778	0.0127	-1.4	-0.197	-0.938	0.022	0.312	0.243	-0.0487	0.749	0.123	-0.24	0.153	-0.00184	8.83	3.36	2.58E-05	0.000819	0.306	3.36E-06	8.30E-99	0.042	0.83	0.34	0.15	0.44	0.98	0.96	1.20E-05	0.5	0.00066	0.95	0.34	0.19	0.86	0.016	0.69	0.25	0.26	0.76	0	0	0	0	0	0	0	-1	0	-1	0	0	0	0	0	0	0	0	0
8667	EIF3H	"eukaryotic translation initiation factor 3, subunit H"	8	-117657055	10.6	-0.0292	-0.0316	0.0645	0.203	0.0719	0.401	0.182	-0.0891	0.0281	0.246	0.0711	-0.015	-0.524	0.315	-0.498	-0.265	-0.35	0.102	-0.000703	10.6	3.34	2.75E-05	0.000854	0.306	3.40E-06	6.10E-132	0.77	0.77	0.64	0.074	0.62	0.02	0.31	0.65	0.88	0.15	0.75	0.94	2.50E-05	0.087	0.013	0.18	0.0098	0.25	0.86	0	0	0	0	0	0	0	0	0	0	0	0	-1	0	0	0	0	0	0
60488	MRPS35	mitochondrial ribosomal protein S35	12	27863706	10.2	0.405	0.0769	-0.0434	-0.0475	-0.187	-0.024	0.0031	-0.212	0.062	-0.188	-0.0367	-0.352	-0.134	0.142	0.346	0.00619	-0.199	-0.0513	-0.00312	10.2	3.31	3.24E-05	0.000954	0.306	3.42E-06	9.60E-141	1.90E-06	0.37	0.7	0.6	0.12	0.86	0.98	0.19	0.68	0.18	0.84	0.04	0.17	0.34	0.033	0.97	0.069	0.47	0.33	1	0	0	0	0	0	0	0	0	0	0	0	0	0	0	0	0	0	0
222389	BEND7	BEN domain containing 7	10	-13483088	3.37	-0.167	-0.0502	0.191	0.486	0.0491	-0.783	-0.118	0.339	0.485	0.413	0.314	0.112	0.117	-0.274	-0.423	-0.357	0.13	0.0121	0.012	3.43	3.19	5.75E-05	0.00144	0.306	3.29E-06	2.30E-65	0.16	0.69	0.24	0.00034	0.77	0.00015	0.57	0.14	0.027	0.042	0.23	0.65	0.4	0.2	0.069	0.12	0.4	0.91	0.0097	0	0	0	1	0	-1	0	0	0	0	0	0	0	0	0	0	0	0	0
4285	MIPEP	mitochondrial intermediate peptidase	13	-24304328	7.29	0.698	0.119	0.0679	-0.0334	-0.255	-0.168	-0.479	-0.975	0.376	-0.676	-0.0646	-0.388	-0.223	-0.216	0.883	-0.501	-0.0762	0.062	-0.00659	7.35	3.17	6.07E-05	0.00151	0.306	3.34E-06	2.30E-82	0.00016	0.53	0.78	0.87	0.33	0.58	0.14	0.0066	0.26	0.03	0.87	0.3	0.3	0.51	0.014	0.16	0.75	0.69	0.35	1	0	0	0	0	0	0	0	0	0	0	0	0	0	0	0	0	0	0
5575	PRKAR1B	"protein kinase, cAMP-dependent, regulatory, type I, beta"	7	-588834	2.56	0.0964	0.00166	0.0179	0.0652	-0.034	-0.0248	0.105	-0.086	0.0697	-0.0608	-0.109	-0.0118	0.143	-0.0308	0.338	-0.0466	0.0345	0.00908	-0.000738	2.63	3.17	6.26E-05	0.00154	0.306	3.33E-06	4.40E-113	0.0061	0.96	0.71	0.097	0.5	0.68	0.094	0.21	0.28	0.31	0.16	0.87	0.00076	0.63	2.30E-06	0.5	0.46	0.76	0.59	0	0	0	0	0	0	0	0	0	0	0	0	1	0	1	0	0	0	0
1841	DTYMK	deoxythymidylate kinase (thymidylate kinase)	2	-242615157	5.03	0.15	0.0482	-0.0875	-0.0797	0.0507	-0.167	-0.0774	-0.315	0.00281	-0.384	-0.165	-0.132	-0.171	-0.214	0.337	0.116	-0.0189	0.0495	-0.00197	5	3.16	6.36E-05	0.00155	0.306	3.38E-06	1.00E-112	0.031	0.51	0.36	0.3	0.61	0.16	0.53	0.021	0.98	0.0014	0.29	0.36	0.039	0.09	0.014	0.39	0.84	0.41	0.46	0	0	0	0	0	0	0	0	0	0	0	0	0	0	0	0	0	0	0
9700	ESPL1	extra spindle pole bodies homolog 1 (S. cerevisiae)	12	53662083	7.6	0.315	0.197	-0.7	-0.0105	0.295	-0.183	-0.752	-0.297	-0.121	-1.12	0.395	-0.659	-0.579	-0.867	0.119	0.371	-0.041	0.0426	-0.00673	7.44	3.02	0.000127	0.00256	0.306	3.36E-06	2.70E-78	0.12	0.36	0.013	0.96	0.32	0.6	0.04	0.46	0.75	0.0016	0.39	0.12	0.019	0.021	0.77	0.36	0.88	0.81	0.4	0	0	0	0	0	0	0	0	0	0	0	0	0	0	0	0	0	0	0
128864	C20orf144	chromosome 20 open reading frame 144	20	32250092	2.25	0.00744	0.0114	0.0293	-0.0139	-0.0131	0.0544	0.00656	0.0824	0.00578	-0.00776	-0.0137	0.00343	-0.00104	0.000311	-0.0137	-0.0176	0.00477	0.0019	-0.000166	2.26	2.87	0.000255	0.00421	0.306	3.47E-06	1.90E-177	0.41	0.23	0.019	0.17	0.32	0.00053	0.68	7.70E-06	0.73	0.61	0.5	0.85	0.92	0.98	0.44	0.32	0.69	0.81	0.63	0	0	0	0	0	1	0	1	0	0	0	0	0	0	0	0	0	0	0
5470	PPEF2	"protein phosphatase, EF-hand calcium binding domain 2"	4	-76781026	2.25	0.0082	0.00983	0.0238	-0.00917	-0.00978	0.0415	0.00731	0.068	0.00254	-0.00522	-0.0104	0.00319	0.000879	0.00195	-0.0104	-0.0188	0.00616	0.000869	-8.65E-05	2.26	2.86	0.000259	0.00425	0.306	3.48E-06	1.90E-189	0.25	0.2	0.016	0.26	0.35	0.00088	0.57	3.80E-06	0.85	0.67	0.52	0.83	0.92	0.88	0.46	0.19	0.52	0.89	0.76	0	0	0	0	0	1	0	1	0	0	0	0	0	0	0	0	0	0	0
3735	KARS	lysyl-tRNA synthetase	16	-75661622	12.2	0.135	0.0613	0.0366	0.0182	-0.0802	-0.00844	-0.232	-0.118	0.137	-0.164	0.0171	-0.315	-0.259	0.0306	0.24	0.0275	-0.0642	-0.0157	-0.000367	12.2	2.86	0.000265	0.00432	0.306	3.42E-06	5.00E-165	0.03	0.35	0.67	0.79	0.37	0.94	0.038	0.33	0.23	0.12	0.9	0.015	6.00E-04	0.79	0.05	0.82	0.44	0.77	0.88	0	0	0	0	0	0	0	0	0	0	0	0	-1	0	0	0	0	0	0
51170	HSD17B11	hydroxysteroid (17-beta) dehydrogenase 11	4	-88257691	12.3	0.0225	0.105	0.381	0.214	-0.206	0.374	0.15	0.347	0.532	0.587	0.19	-0.385	-0.188	0.293	-0.112	-0.203	-0.169	-0.0146	0.00902	12.4	3.85	2.59E-06	0.000153	0.305	3.64E-06	1.50E-132	0.84	0.39	0.017	0.099	0.22	0.058	0.47	0.13	0.014	0.0034	0.46	0.11	0.17	0.16	0.62	0.37	0.27	0.88	0.045	0	0	0	0	0	0	0	0	0	0	0	0	0	0	0	0	0	0	0
9402	GRAP2	GRB2-related adaptor protein 2	22	40297086	2.82	0.239	-0.101	0.0773	0.202	-0.235	-0.0646	0.114	-0.0187	0.129	0.00378	0.0435	0.825	1	0.232	-0.241	-0.252	0.0602	0.188	-0.000787	3.14	3.63	7.12E-06	0.000319	0.305	3.71E-06	2.60E-49	0.087	0.5	0.69	0.2	0.25	0.79	0.65	0.95	0.62	0.99	0.89	0.005	1.80E-08	0.36	0.38	0.36	0.75	0.12	0.88	0	0	0	0	0	0	0	0	0	0	0	0	1	0	0	0	0	0	0
79783	C7orf10	chromosome 7 open reading frame 10	7	40174575	2.71	0.231	-0.0923	0.274	0.343	0.0844	-0.241	0.508	0.0121	0.624	-0.0163	-0.0696	-0.0277	-0.0388	-0.263	0.0678	-0.431	-0.031	-0.0903	0.00309	2.81	3.33	2.97E-05	0.000906	0.305	3.60E-06	1.30E-67	0.011	0.34	0.028	0.00093	0.52	0.12	0.0019	0.95	0.00027	0.92	0.73	0.88	0.72	0.11	0.7	0.016	0.8	0.25	0.38	0	0	0	1	0	0	1	0	1	0	0	0	0	0	0	0	0	0	0
23531	MMD	monocyte to macrophage differentiation-associated	17	-53469974	7.05	0.215	-0.118	-0.13	0.162	-0.219	-0.389	-0.0289	0.111	0.151	0.0507	-0.0968	1.2	1.15	-0.191	-0.412	-0.513	-0.204	-0.109	-2.27E-05	7.15	3.32	3.04E-05	0.000923	0.305	3.70E-06	6.80E-82	0.22	0.53	0.59	0.41	0.39	0.2	0.93	0.75	0.64	0.87	0.81	0.0013	2.00E-07	0.55	0.23	0.14	0.38	0.48	1	0	0	0	0	0	0	0	0	0	0	0	1	1	0	0	0	0	0	0
8703	B4GALT3	"UDP-Gal:betaGlcNAc beta 1,4- galactosyltransferase, polypeptide 3"	1	-161141100	5.09	0.261	-0.0317	-0.107	-0.0812	-0.104	-0.0539	-0.0174	-0.00132	-0.0993	-0.242	-0.00297	-0.243	-0.0747	-0.148	0.0936	-0.0855	-0.109	-0.038	-0.00475	5.04	3.19	5.58E-05	0.00141	0.305	3.76E-06	7.80E-125	5.30E-06	0.59	0.16	0.19	0.2	0.57	0.86	0.99	0.33	0.012	0.98	0.036	0.26	0.14	0.39	0.43	0.14	0.43	0.028	1	0	0	0	0	0	0	0	0	0	0	0	0	0	0	0	0	0	0
647135	SRGAP2B	SLIT-ROBO Rho GTPase activating protein 2B	1	143915748	6.99	-0.754	0.454	0.505	-0.286	0.442	-0.116	-0.0665	0.933	-0.0821	0.682	0.253	0.905	-0.877	0.126	-0.965	0.385	0.207	0.31	0.0107	7.05	3.17	6.09E-05	0.00151	0.305	3.76E-06	3.70E-70	8.00E-04	0.054	0.097	0.25	0.17	0.76	0.87	0.033	0.84	0.073	0.61	0.05	0.0011	0.75	0.028	0.38	0.48	0.11	0.21	-1	0	0	0	0	0	0	0	0	0	0	0	-1	0	0	0	0	0	0
4337	MOCS1	molybdenum cofactor synthesis 1	6	-39872034	2.63	0.0676	-0.00158	0.105	0.128	-0.00506	-0.13	0.164	-0.0108	0.321	-0.0195	-0.0787	-0.151	0.032	0.0501	-0.0305	-0.141	-0.00594	-0.0301	-7.26E-05	2.68	3.17	6.24E-05	0.00154	0.305	3.77E-06	5.80E-111	0.071	0.97	0.042	0.0028	0.93	0.043	0.015	0.88	8.50E-06	0.76	0.35	0.054	0.47	0.46	0.68	0.057	0.9	0.35	0.96	0	0	0	0	0	0	0	0	1	0	0	0	0	0	0	0	0	0	0
51062	ATL1	atlastin GTPase 1	14	50999800	6.78	-0.383	-0.118	0.0687	0.342	-0.313	0.123	-0.216	-0.306	0.351	0.495	0.59	0.187	0.982	-0.39	0.0172	-0.522	0.368	-0.182	0.00232	6.81	3.11	8.26E-05	0.00189	0.305	3.81E-06	2.50E-77	0.039	0.55	0.79	0.1	0.25	0.7	0.51	0.4	0.31	0.12	0.16	0.63	1.80E-05	0.25	0.96	0.15	0.14	0.26	0.75	0	0	0	0	0	0	0	0	0	0	0	0	1	0	0	0	0	0	0
55270	NUDT15	nudix (nucleoside diphosphate linked moiety X)-type motif 15	13	48611703	8.16	0.0431	0.0456	-0.29	-0.171	0.1	0.341	0.0484	-0.776	-0.00782	-0.807	0.237	0.113	-0.214	0.236	0.325	0.343	0.064	0.0696	-0.0012	8.14	3.07	0.000101	0.00219	0.305	3.57E-06	1.20E-112	0.7	0.7	0.061	0.17	0.54	0.076	0.81	0.00057	0.97	4.80E-05	0.34	0.63	0.11	0.25	0.14	0.12	0.67	0.48	0.78	0	0	0	0	0	0	0	-1	0	-1	0	0	0	0	0	0	0	0	0
100616367	MIR4467	microRNA 4467	7	102111916	6.58	0.49	0.015	-0.432	0.0667	-0.0805	-0.152	-0.273	-0.363	-0.115	-0.367	0.0404	0.217	0.0937	-0.345	0.676	-0.0531	-0.102	-0.106	-0.00376	6.58	3.03	0.00012	0.00248	0.305	3.73E-06	2.20E-95	0.00014	0.91	0.014	0.64	0.66	0.48	0.22	0.14	0.62	0.09	0.89	0.41	0.53	0.13	0.0071	0.83	0.54	0.33	0.44	1	0	0	0	0	0	0	0	0	0	0	0	0	0	0	0	0	0	0
222229	LRWD1	leucine-rich repeats and WD repeat domain containing 1	7	102105390	6.58	0.49	0.015	-0.432	0.0667	-0.0805	-0.152	-0.273	-0.363	-0.115	-0.367	0.0404	0.217	0.0937	-0.345	0.676	-0.0531	-0.102	-0.106	-0.00376	6.58	3.03	0.00012	0.00248	0.305	3.73E-06	2.20E-95	0.00014	0.91	0.014	0.64	0.66	0.48	0.22	0.14	0.62	0.09	0.89	0.41	0.53	0.13	0.0071	0.83	0.54	0.33	0.44	1	0	0	0	0	0	0	0	0	0	0	0	0	0	0	0	0	0	0
90141	EFCAB11	EF-hand calcium binding domain 11	14	-90263469	4.86	0.182	0.0684	-0.0643	-0.0615	0.132	-0.0124	-0.0428	-0.34	0.0618	-0.511	0.167	-0.195	-0.266	-0.216	0.0592	-0.235	-0.124	0.0481	-0.00125	4.82	3.03	0.000122	0.00249	0.305	3.74E-06	1.50E-103	0.022	0.42	0.55	0.49	0.25	0.93	0.76	0.031	0.67	0.00026	0.35	0.24	0.0057	0.14	0.7	0.13	0.24	0.49	0.68	0	0	0	0	0	0	0	0	0	-1	0	0	0	0	0	0	0	0	0
2021	ENDOG	endonuclease G	9	131580779	7	0.2	0.21	-0.146	-0.0775	-0.108	-0.326	-0.173	-0.0915	-0.108	-1.49	-0.614	-0.287	-0.456	-0.0374	0.549	0.212	-0.458	-0.141	-0.005	6.77	2.98	0.000151	0.0029	0.305	3.69E-06	5.40E-81	0.26	0.27	0.55	0.7	0.68	0.28	0.59	0.79	0.74	2.90E-06	0.12	0.44	0.033	0.91	0.12	0.55	0.055	0.36	0.47	0	0	0	0	0	0	0	0	0	-1	0	0	0	0	0	0	0	0	0
108	ADCY2	adenylate cyclase 2 (brain)	5	7396343	2.32	-0.0631	-0.0555	-0.059	0.022	0.0576	0.369	0.036	0.271	-0.0472	0.101	0.0437	-0.0488	-0.131	-0.0284	-0.0243	-0.107	-0.0794	0.103	0.000202	2.33	2.9	0.000218	0.00377	0.305	3.77E-06	2.40E-96	0.15	0.23	0.32	0.65	0.36	2.10E-06	0.64	0.0019	0.56	0.18	0.65	0.59	0.013	0.72	0.78	0.21	0.17	0.0071	0.9	0	0	0	0	0	1	0	0	0	0	0	0	0	0	0	0	0	0	0
161291	TMEM30B	transmembrane protein 30B	14	-61744089	2.26	0.00346	-0.0185	0.0934	-0.0154	-0.0203	-0.00376	-0.0309	0.0102	0.0787	0.226	-0.0855	0.096	0.042	-0.0276	-0.032	-0.0403	-0.00526	0.00779	0.00084	2.29	2.89	0.000225	0.00385	0.305	3.54E-06	7.80E-124	0.89	0.49	0.0074	0.58	0.58	0.93	0.49	0.84	0.092	6.00E-07	0.13	0.067	0.16	0.55	0.52	0.41	0.87	0.72	0.39	0	0	0	0	0	0	0	0	0	1	0	0	0	0	0	0	0	0	0
399967	PATE2	prostate and testis expressed 2	11	-125646028	2.26	-0.00101	0.014	-0.0126	0.0321	-0.0205	-0.0222	-0.0134	0.129	-0.013	-0.00382	-0.00111	0.00662	0.00898	0.0211	-0.0229	-0.0148	0.0117	-0.00872	-0.000183	2.27	2.88	0.000236	0.00397	0.305	3.79E-06	1.10E-166	0.93	0.24	0.41	0.011	0.2	0.24	0.5	2.50E-08	0.53	0.84	0.96	0.77	0.5	0.3	0.29	0.5	0.43	0.37	0.67	0	0	0	0	0	0	0	1	0	0	0	0	0	0	0	0	0	0	0
10312	TCIRG1	"T-cell, immune regulator 1, ATPase, H+ transporting, lysosomal V0 subunit A3"	11	67806462	8.14	-0.785	0.23	-0.169	-0.15	0.0278	-0.0684	-0.0932	0.152	-0.268	-0.188	-0.468	-0.338	-0.527	-0.25	-0.789	1.06	-0.623	-0.117	-0.000443	7.69	3.73	4.55E-06	0.000232	0.304	4.24E-06	3.90E-97	6.50E-07	0.15	0.41	0.38	0.9	0.79	0.73	0.61	0.34	0.47	0.17	0.28	0.0039	0.36	0.0086	0.00051	0.0023	0.37	0.94	-1	0	0	0	0	0	0	0	0	0	0	0	0	0	0	1	0	0	0
5197	PF4V1	platelet factor 4 variant 1	4	74719013	3.8	1.25	-0.904	0.222	-0.0764	0.21	-1.14	1.23	0.778	0.36	-0.658	0.36	3.25	2.49	-0.215	0.068	-2.22	0.0768	0.673	0.00472	4.62	3.7	5.31E-06	0.00026	0.304	4.00E-06	1.30E-17	0.0072	0.067	0.73	0.88	0.75	0.15	0.14	0.39	0.67	0.41	0.73	0.00093	1.30E-05	0.8	0.94	0.016	0.9	0.095	0.79	0	0	0	0	0	0	0	0	0	0	0	1	1	0	0	0	0	0	0
26289	AK5	adenylate kinase 5	1	77747662	2.56	-0.135	0.237	-0.361	0.211	-0.112	-0.0877	0.891	1.68	-0.295	-0.11	0.33	-0.403	0.0964	0.104	-0.493	0.884	-0.0644	-0.0464	0.00238	2.67	3.61	7.95E-06	0.00035	0.304	4.23E-06	3.80E-38	0.41	0.18	0.11	0.26	0.64	0.76	0.003	8.30E-07	0.34	0.7	0.37	0.24	0.62	0.73	0.13	0.0074	0.77	0.75	0.71	0	0	0	0	0	0	0	1	0	0	0	0	0	0	0	0	0	0	0
210	ALAD	aminolevulinate dehydratase	9	-116148592	6.68	0.818	0.101	-0.175	-0.0452	-0.22	0.0792	-0.432	-0.593	-0.0101	-0.815	-0.21	-0.163	-0.0165	-0.0351	0.662	-0.0881	-0.322	-0.002	-0.00535	6.75	3.27	3.92E-05	0.00108	0.304	4.27E-06	4.60E-79	7.70E-06	0.59	0.47	0.82	0.39	0.79	0.17	0.089	0.98	0.0079	0.59	0.66	0.94	0.91	0.058	0.8	0.17	0.99	0.43	1	0	0	0	0	0	0	0	0	0	0	0	0	0	0	0	0	0	0
55706	NDC1	NDC1 transmembrane nucleoporin	1	-54231134	8.69	0.316	0.129	0.0778	-0.0741	-0.000728	-0.234	-0.58	-0.502	0.0474	-0.568	0.157	-0.454	-0.186	-0.0388	0.423	0.335	0.0241	0.00272	-0.000121	8.71	2.93	0.000194	0.00349	0.304	4.13E-06	3.20E-111	0.011	0.32	0.64	0.59	1	0.26	0.0089	0.038	0.83	0.0077	0.57	0.077	0.21	0.86	0.08	0.17	0.88	0.98	0.98	0	0	0	0	0	0	0	0	0	0	0	0	0	0	0	0	0	0	0
100128553	CTAGE4	"CTAGE family, member 4"	7	-143963767	5.05	0.018	0.0732	0.321	0.317	-0.342	-0.461	-0.0352	0.0163	0.412	0.758	-0.114	-0.472	0.123	-0.269	-0.0156	0.055	0.0594	-0.0774	0.00359	5.13	2.92	0.000203	0.0036	0.304	4.18E-06	2.90E-86	0.88	0.55	0.044	0.016	0.043	0.021	0.86	0.94	0.056	2.00E-04	0.66	0.051	0.37	0.2	0.95	0.81	0.7	0.44	0.42	0	0	0	0	0	0	0	0	0	1	0	0	0	0	0	0	0	0	0
100142659	CTAGE8	"CTAGE family, member 8"	7	NA	5.05	0.018	0.0732	0.321	0.317	-0.342	-0.461	-0.0352	0.0163	0.412	0.758	-0.114	-0.472	0.123	-0.269	-0.0156	0.055	0.0594	-0.0774	0.00359	5.13	2.92	0.000203	0.0036	0.304	4.18E-06	2.90E-86	0.88	0.55	0.044	0.016	0.043	0.021	0.86	0.94	0.056	2.00E-04	0.66	0.051	0.37	0.2	0.95	0.81	0.7	0.44	0.42	0	0	0	0	0	0	0	0	0	1	0	0	0	0	0	0	0	0	0
643854	CTAGE9	"CTAGE family, member 9"	6	-132029581	5.05	0.018	0.0732	0.321	0.317	-0.342	-0.461	-0.0352	0.0163	0.412	0.758	-0.114	-0.472	0.123	-0.269	-0.0156	0.055	0.0594	-0.0774	0.00359	5.13	2.92	0.000203	0.0036	0.304	4.18E-06	2.90E-86	0.88	0.55	0.044	0.016	0.043	0.021	0.86	0.94	0.056	2.00E-04	0.66	0.051	0.37	0.2	0.95	0.81	0.7	0.44	0.42	0	0	0	0	0	0	0	0	0	1	0	0	0	0	0	0	0	0	0
868	CBLB	"Cbl proto-oncogene B, E3 ubiquitin protein ligase"	3	-105377109	4.66	-0.317	0.0401	-0.158	-0.101	-0.0512	0.181	-0.0854	0.133	-0.0612	0.2	-0.114	0.247	-0.131	0.0542	-0.385	0.0211	-0.218	0.0164	0.00154	4.52	2.91	0.000206	0.00364	0.304	3.96E-06	8.90E-112	2.80E-06	0.56	0.078	0.17	0.59	0.1	0.46	0.3	0.61	0.075	0.43	0.07	0.093	0.65	0.0031	0.87	0.013	0.77	0.54	-1	0	0	0	0	0	0	0	0	0	0	0	0	0	0	0	0	0	0
729870	LOC729870	uncharacterized LOC729870	4	NA	2.22	0.0359	0.0582	0.126	-0.0599	-0.00727	0.196	0.0404	0.337	0.0255	-0.0221	-0.0424	0.0193	-0.00189	-0.00227	-0.0561	-0.0968	0.028	0.0177	-0.00026	2.27	2.83	0.000309	0.0048	0.304	3.97E-06	9.50E-104	0.32	0.13	0.012	0.14	0.89	0.0018	0.53	5.30E-06	0.7	0.72	0.6	0.8	0.97	0.97	0.43	0.17	0.56	0.57	0.85	0	0	0	0	0	0	0	1	0	0	0	0	0	0	0	0	0	0	0
100506405	LOC100506405	uncharacterized LOC100506405	2	NA	2.32	0.00724	-0.0484	-0.0595	-0.0125	-0.0553	-0.0565	0.00276	0.48	-0.0332	-0.00913	-0.147	0.24	0.0985	-0.0315	0.699	-0.0921	0.0318	-0.0464	-0.00113	2.35	2.82	0.000312	0.00483	0.304	4.04E-06	1.30E-70	0.92	0.53	0.55	0.88	0.6	0.65	0.98	0.001	0.8	0.94	0.37	0.11	0.26	0.81	2.90E-06	0.52	0.74	0.46	0.69	0	0	0	0	0	0	0	1	0	0	0	0	0	0	1	0	0	0	0
2908	NR3C1	"nuclear receptor subfamily 3, group C, member 1 (glucocorticoid receptor)"	5	-142673443	9.38	-0.21	0.221	0.207	-0.105	0.297	0.157	0.0221	0.409	0.0334	0.169	0.485	0.0133	-0.907	0.192	-0.643	0.335	0.788	0.193	0.000662	9.5	4.44	1.75E-07	2.25E-05	0.303	4.50E-06	4.00E-106	0.15	0.15	0.3	0.52	0.16	0.53	0.93	0.15	0.9	0.5	0.14	0.96	7.20E-07	0.47	0.026	0.25	8.60E-05	0.13	0.91	0	0	0	0	0	0	0	0	0	0	0	0	-1	0	0	0	1	0	0
10666	CD226	CD226 molecule	18	-67530193	2.36	0.317	0.0476	0.0729	0.226	-0.483	-0.472	0.721	0.0419	-0.16	0.0512	-0.418	1.41	1.9	-0.089	-0.272	-0.62	-0.192	0.379	-0.00295	2.86	3.83	2.80E-06	0.000162	0.303	4.63E-06	4.50E-19	0.24	0.87	0.84	0.46	0.22	0.31	0.14	0.94	0.75	0.91	0.49	0.013	3.10E-08	0.86	0.61	0.25	0.59	0.11	0.78	0	0	0	0	0	0	0	0	0	0	0	0	1	0	0	0	0	0	0
100533955	SENP3-EIF4A1	SENP3-EIF4A1 readthrough	17	7465309	10.8	-0.047	0.117	-0.138	-0.0621	-0.147	0.139	-0.348	-0.312	0.121	0.0367	-0.214	-0.228	-0.432	-0.17	0.168	0.135	-0.366	-0.11	-0.00365	10.6	3.55	1.07E-05	0.000437	0.303	4.38E-06	2.30E-148	0.53	0.14	0.18	0.46	0.18	0.28	0.01	0.035	0.38	0.78	0.2	0.14	3.70E-06	0.21	0.25	0.36	0.00035	0.093	0.21	0	0	0	0	0	0	0	0	0	0	0	0	-1	0	0	0	-1	0	0
100128077	LOC100128077	uncharacterized LOC100128077	9	NA	2.33	-0.0536	0.0157	-0.0157	0.0353	0.0859	0.369	0.611	0.0211	0.0621	0.0213	0.0868	-0.143	-0.0513	-0.0362	-0.011	0.169	0.0355	-0.0329	0.00137	2.38	3.53	1.13E-05	0.000455	0.303	4.47E-06	2.90E-77	0.4	0.82	0.86	0.62	0.36	0.00093	3.80E-07	0.87	0.6	0.85	0.54	0.28	0.5	0.76	0.93	0.18	0.68	0.55	0.58	0	0	0	0	0	1	1	0	0	0	0	0	0	0	0	0	0	0	0
79667	FLJ13197	uncharacterized FLJ13197	4	-38614322	4.45	-0.6	0.0914	-0.15	-0.134	0.0871	0.316	-0.716	-0.102	-0.128	1.42	0.612	0.159	0.0678	-0.463	-0.344	-0.489	0.202	-0.0366	0.0031	4.32	3.31	3.25E-05	0.000954	0.303	4.33E-06	4.70E-58	0.0011	0.63	0.55	0.51	0.74	0.31	0.028	0.77	0.7	1.20E-05	0.13	0.67	0.75	0.16	0.33	0.17	0.4	0.82	0.66	-1	0	0	0	0	0	0	0	0	1	0	0	0	0	0	0	0	0	0
999	CDH1	"cadherin 1, type 1, E-cadherin (epithelial)"	16	68771195	4.55	0.744	0.323	0.599	0.134	0.394	-0.361	-0.998	-1.03	0.333	-1.6	0.3	0.144	0.274	-0.654	0.849	0.142	0.142	0.251	-0.00579	4.93	3.21	5.02E-05	0.0013	0.303	4.55E-06	2.90E-43	0.0044	0.24	0.092	0.64	0.29	0.41	0.032	0.044	0.49	0.00043	0.6	0.79	0.37	0.17	0.096	0.78	0.68	0.27	0.56	0	0	0	0	0	0	0	0	0	-1	0	0	0	0	0	0	0	0	0
56961	SHD	Src homology 2 domain containing transforming protein D	19	4278598	3.28	-0.339	0.652	-0.395	0.216	-0.173	1.22	-0.356	-0.0525	-0.45	-0.038	-0.425	-0.0771	-0.358	-0.209	-0.134	-0.00689	-0.318	-0.19	0.0024	3.14	3.21	5.04E-05	0.0013	0.303	4.57E-06	2.60E-46	0.051	0.00053	0.097	0.27	0.49	6.50E-05	0.25	0.88	0.16	0.9	0.27	0.83	0.085	0.51	0.69	0.98	0.17	0.21	0.72	0	1	0	0	0	1	0	0	0	0	0	0	0	0	0	0	0	0	0
153562	MARVELD2	MARVEL domain containing 2	5	68710939	3.18	0.6	-0.0857	0.0351	0.128	0.33	-0.157	-0.163	-0.119	0.205	-0.519	-0.0718	0.00589	0.053	0.162	0.77	-0.0819	-0.114	0.055	0.000335	3.38	3.19	5.74E-05	0.00144	0.303	4.39E-06	2.20E-55	2.20E-05	0.56	0.85	0.4	0.099	0.5	0.5	0.66	0.42	0.028	0.81	0.98	0.75	0.52	0.0048	0.76	0.53	0.64	0.95	1	0	0	0	0	0	0	0	0	0	0	0	0	0	0	0	0	0	0
6091	ROBO1	"roundabout, axon guidance receptor, homolog 1 (Drosophila)"	3	-78646388	5.48	-0.414	-1.2	-1.62	0.55	-0.0746	-2.04	-0.0485	1.39	1.93	-0.625	1.06	1.59	-0.232	-0.813	-0.144	-2.03	-0.249	0.31	0.0392	4.99	3.16	6.57E-05	0.00159	0.303	4.69E-06	4.40E-33	0.3	0.0057	0.0038	0.22	0.9	0.0035	0.95	0.081	0.011	0.37	0.24	0.059	0.63	0.27	0.86	0.011	0.64	0.38	0.013	0	0	0	0	0	0	0	0	0	0	0	0	0	0	0	0	0	0	0
1486	CTBS	"chitobiase, di-N-acetyl-"	1	-85018804	7.06	-0.313	0.128	0.518	0.00804	0.204	0.412	0.704	0.42	-0.0773	0.418	-0.218	0.437	0.249	0.619	-0.265	0.281	-0.0773	0.166	0.0034	7.32	3.1	8.47E-05	0.00193	0.303	4.50E-06	4.10E-94	0.025	0.39	0.0072	0.96	0.31	0.083	0.0051	0.12	0.76	0.08	0.48	0.13	0.13	0.015	0.33	0.31	0.68	0.17	0.53	0	0	0	0	0	0	0	0	0	0	0	0	0	0	0	0	0	0	0
222166	C7orf41	chromosome 7 open reading frame 41	7	30174552	6.08	-0.5	-0.0691	-0.273	0.421	-0.123	0.597	0.267	-0.16	-0.0689	0.492	0.0454	1.39	1	0.767	-0.193	0.0997	-0.319	-0.149	0.00139	6.16	3.07	9.71E-05	0.00213	0.303	4.51E-06	5.00E-65	0.02	0.76	0.35	0.081	0.69	0.1	0.48	0.7	0.86	0.18	0.92	0.0021	0.00013	0.051	0.65	0.81	0.26	0.42	0.87	0	0	0	0	0	0	0	0	0	0	0	0	1	0	0	0	0	0	0
23630	KCNE1L	KCNE1-like	X	-108866929	3.58	-0.439	1.25	-0.528	-0.388	0.00458	-0.343	-0.611	-1.28	-0.352	-0.077	-0.168	-0.515	-0.941	-0.952	0.315	0.925	0.328	-0.0622	-0.0287	3.37	3.04	0.000115	0.0024	0.303	4.39E-06	2.10E-33	0.092	1.50E-05	0.14	0.19	0.99	0.44	0.19	0.014	0.47	0.86	0.77	0.34	0.003	0.047	0.54	0.074	0.35	0.78	0.0053	0	1	0	0	0	0	0	0	0	0	0	0	0	0	0	0	0	0	0
56521	DNAJC12	"DnaJ (Hsp40) homolog, subfamily C, member 12"	10	-69570966	6.33	0.15	0.28	1.32	-0.815	0.145	-0.624	0.143	-0.929	0.83	0.0633	-0.159	0.589	-0.77	0.51	0.306	0.589	-0.381	0.446	-0.000362	6.54	3.03	0.00012	0.00248	0.303	4.39E-06	2.60E-63	0.51	0.25	5.10E-05	0.002	0.67	0.11	0.73	0.042	0.053	0.87	0.76	0.22	0.0057	0.23	0.5	0.2	0.22	0.027	0.97	0	0	1	0	0	0	0	0	0	0	0	0	0	0	0	0	0	0	0
445341	TNAP	TRAFs and NIK-associated protein	13	NA	2.27	0.0358	-0.0534	-0.0325	0.146	-0.014	0.223	0.167	0.0366	-0.00491	-0.0908	0.0537	-0.102	-0.00937	-0.0219	-0.00407	-0.109	-0.00372	-0.0128	5.10E-05	2.29	2.89	0.000225	0.00385	0.303	4.69E-06	5.90E-110	0.27	0.13	0.47	0.00012	0.77	0.00011	0.0049	0.57	0.94	0.11	0.46	0.14	0.81	0.71	0.95	0.093	0.93	0.65	0.97	0	0	0	1	0	1	0	0	0	0	0	0	0	0	0	0	0	0	0
100506866	TTN-AS1	TTN antisense RNA 1	2	179387554	3.42	0.0266	0.139	0.0363	0.131	-0.271	-0.224	-0.529	0.289	0.471	0.336	0.14	0.069	-0.27	0.203	-0.388	5.57E-05	-0.0728	0.0756	0.00282	3.45	2.8	0.000342	0.00517	0.303	4.31E-06	5.80E-77	0.78	0.17	0.78	0.22	0.049	0.16	0.002	0.12	0.0078	0.039	0.51	0.72	0.017	0.24	0.037	1	0.56	0.36	0.44	0	0	0	0	0	0	0	0	0	0	0	0	0	0	0	0	0	0	0
10398	MYL9	"myosin, light chain 9, regulatory"	20	35169887	2.41	0.704	-0.354	0.0568	0.306	-0.394	-0.341	0.538	0.462	0.21	-0.218	-0.112	1.15	1.47	-0.0933	-0.285	-0.984	-0.216	0.396	0.00576	2.87	4.02	1.21E-06	8.62E-05	0.302	4.78E-06	5.70E-24	0.0027	0.15	0.86	0.24	0.24	0.39	0.19	0.31	0.63	0.58	0.83	0.018	4.50E-07	0.83	0.53	0.033	0.49	0.051	0.52	0	0	0	0	0	0	0	0	0	0	0	0	1	0	0	0	0	0	0
1889	ECE1	endothelin converting enzyme 1	1	-21543740	3.51	0.293	-0.124	0.0959	-0.0576	-0.0912	-0.0432	-0.131	-0.233	-0.0308	-0.467	-0.16	0.284	0.537	-0.0428	0.103	-0.0586	-0.018	0.0782	0.00257	3.62	3.54	1.09E-05	0.000443	0.302	4.85E-06	1.80E-79	0.0017	0.2	0.45	0.58	0.49	0.78	0.42	0.2	0.86	0.0036	0.44	0.14	2.80E-06	0.8	0.57	0.75	0.88	0.33	0.47	0	0	0	0	0	0	0	0	0	0	0	0	1	0	0	0	0	0	0
29944	PNMA3	paraneoplastic Ma antigen 3	X	152224766	3.55	0.184	0.0331	0.281	0.195	-0.0542	-0.253	0.324	-0.00831	0.725	0.0743	-0.056	-0.117	0.024	-0.17	-0.0678	-0.179	-0.069	-0.0366	0.00673	3.66	3.44	1.76E-05	0.000616	0.302	5.15E-06	1.20E-88	0.018	0.69	0.0091	0.027	0.63	0.057	0.02	0.96	1.50E-06	0.58	0.75	0.47	0.8	0.23	0.66	0.24	0.5	0.59	0.027	0	0	0	0	0	0	0	0	1	0	0	0	0	0	0	0	0	0	0
1495	CTNNA1	"catenin (cadherin-associated protein), alpha 1, 102kDa"	5	138089107	7.13	0.251	-0.0492	0.0702	0.038	-0.166	-0.0827	-0.0184	-0.107	0.343	0.056	0.114	-0.0325	-0.515	0.00788	-0.158	-0.146	-0.26	-0.0425	0.00509	7.06	3.34	2.75E-05	0.000854	0.302	5.09E-06	2.20E-116	0.0063	0.61	0.57	0.71	0.21	0.59	0.91	0.55	0.044	0.72	0.57	0.86	5.40E-06	0.96	0.38	0.42	0.034	0.59	0.15	0	0	0	0	0	0	0	0	0	0	0	0	-1	0	0	0	0	0	0
57692	MAGEE1	"melanoma antigen family E, 1"	X	75648046	3.75	-0.0314	-0.132	0.213	0.321	-0.0489	-0.206	-0.043	-0.187	0.468	0.565	0.276	-0.0404	0.466	-0.317	-0.194	-0.539	0.0396	-0.129	0.00768	3.8	3.25	4.20E-05	0.00114	0.302	4.96E-06	1.40E-72	0.78	0.27	0.17	0.012	0.77	0.29	0.83	0.4	0.026	0.004	0.28	0.86	0.00072	0.13	0.38	0.017	0.79	0.19	0.081	0	0	0	0	0	0	0	0	0	0	0	0	1	0	0	0	0	0	0
10197	PSME3	"proteasome (prosome, macropain) activator subunit 3 (PA28 gamma; Ki)"	17	40985159	6.66	0.525	0.185	-0.2	-0.238	-0.228	-0.328	-0.139	-0.753	-0.0661	-0.604	-0.205	-0.63	-0.201	-0.302	0.603	0.132	-0.417	-0.22	-0.00658	6.49	3.07	0.000101	0.00219	0.302	4.90E-06	2.90E-86	0.00072	0.25	0.34	0.17	0.3	0.21	0.61	0.013	0.81	0.022	0.55	0.048	0.27	0.28	0.045	0.66	0.041	0.099	0.27	1	0	0	0	0	0	0	0	0	0	0	0	0	0	0	0	0	0	0
7284	TUFM	"Tu translation elongation factor, mitochondrial"	16	-28853732	8.21	0.239	0.13	-0.252	-0.0219	0.00403	0.0294	-0.407	-0.811	0.0218	-0.512	-0.00918	-0.35	-0.14	-0.167	0.523	0.0571	-0.0722	-0.148	-0.00451	8.1	2.78	0.000382	0.00554	0.302	5.13E-06	1.70E-112	0.035	0.28	0.11	0.86	0.98	0.88	0.045	0.00036	0.92	0.009	0.97	0.14	0.3	0.42	0.02	0.8	0.63	0.13	0.3	0	0	0	0	0	0	0	-1	0	0	0	0	0	0	0	0	0	0	0
2232	FDXR	ferredoxin reductase	17	-72858619	5.11	0.361	-0.0607	-0.395	0.0539	-0.366	-0.0969	0.638	-0.88	0.428	-0.348	-0.433	-0.433	0.654	-0.121	0.766	0.00828	-0.718	-0.0208	-0.00875	5.11	4.19	5.56E-07	5.12E-05	0.301	5.38E-06	1.30E-69	0.028	0.73	0.079	0.77	0.12	0.73	0.03	0.0068	0.16	0.21	0.24	0.2	0.001	0.68	0.018	0.98	0.0012	0.88	0.17	0	0	0	0	0	0	0	0	0	0	0	0	1	0	0	0	-1	0	0
129787	TMEM18	transmembrane protein 18	2	-667973	8.23	-0.0553	-0.0198	0.0555	0.141	-0.231	0.406	-0.155	-0.176	0.69	0.278	0.373	-0.294	-0.412	0.0314	0.378	0.00487	0.0847	-0.183	0.00851	8.17	3.83	2.84E-06	0.000163	0.301	5.48E-06	6.40E-114	0.61	0.86	0.71	0.25	0.15	0.032	0.43	0.42	0.00093	0.14	0.13	0.2	0.0021	0.88	0.082	0.98	0.56	0.057	0.048	0	0	0	0	0	0	0	0	1	0	0	0	0	0	0	0	0	0	0
53616	ADAM22	ADAM metallopeptidase domain 22	7	87563566	2.44	-0.0246	0.0113	0.0299	0.0521	-0.0335	0.00412	0.111	-0.0223	0.186	0.156	0.0304	-0.00786	-0.0193	0.0414	-0.0476	-0.101	0.0119	-0.0225	0.00164	2.45	3.57	9.39E-06	0.000394	0.301	5.40E-06	1.80E-125	0.35	0.68	0.41	0.078	0.38	0.93	0.019	0.66	0.00019	0.00068	0.6	0.89	0.54	0.39	0.36	0.051	0.73	0.32	0.11	0	0	0	0	0	0	0	0	1	1	0	0	0	0	0	0	0	0	0
114915	EPB41L4A-AS1	EPB41L4A antisense RNA 1	5	111496223	9.86	0.112	-0.133	0.432	0.241	0.264	0.0351	0.225	-0.0447	0.665	0.24	0.565	-0.0369	-0.793	0.268	-0.328	-0.238	0.36	0.0176	0.0103	9.97	3.5	1.31E-05	0.000499	0.301	5.30E-06	2.40E-108	0.45	0.39	0.034	0.15	0.22	0.89	0.39	0.88	0.016	0.34	0.087	0.9	1.30E-05	0.32	0.26	0.41	0.068	0.89	0.073	0	0	0	0	0	0	0	0	0	0	0	0	-1	0	0	0	0	0	0
57171	DOLPP1	dolichyldiphosphatase 1	9	131843383	7.12	0.167	0.0124	-0.294	-0.101	0.138	-0.371	-0.27	-0.429	-0.0152	-0.381	0.151	-0.254	0.0789	-0.325	0.505	0.216	-0.203	-0.000308	-0.0033	7.05	3.16	6.42E-05	0.00157	0.301	5.46E-06	1.50E-111	0.094	0.91	0.033	0.37	0.34	0.03	0.13	0.03	0.93	0.027	0.5	0.22	0.51	0.076	0.011	0.27	0.13	1	0.4	0	0	0	0	0	0	0	0	0	0	0	0	0	0	0	0	0	0	0
51115	RMDN1	regulator of microtubule dynamics 1	8	-87484578	6.69	0.185	-0.0337	0.132	-0.126	0.0858	0.288	0.641	-0.163	0.483	-0.354	-0.239	-0.116	-0.255	0.501	0.317	-0.178	-0.246	0.167	-0.00149	6.79	3.13	7.29E-05	0.00173	0.301	5.50E-06	4.20E-106	0.075	0.76	0.35	0.28	0.57	0.11	0.00074	0.42	0.013	0.048	0.3	0.59	0.041	0.0091	0.12	0.39	0.077	0.066	0.71	0	0	0	0	0	0	1	0	0	0	0	0	0	0	0	0	0	0	0
158	ADSL	adenylosuccinate lyase	22	40742504	11.4	0.394	0.0704	0.123	-0.0239	-0.122	-0.152	-0.179	-0.355	0.156	-0.161	-0.0393	-0.331	-0.121	0.0598	0.426	-0.214	0.00941	-0.122	-0.000952	11.4	2.9	0.000214	0.00374	0.301	5.66E-06	6.40E-142	2.00E-05	0.46	0.32	0.81	0.35	0.32	0.26	0.045	0.35	0.3	0.84	0.077	0.26	0.71	0.017	0.23	0.94	0.12	0.78	1	0	0	0	0	0	0	0	0	0	0	0	0	0	0	0	0	0	0
55168	MRPS18A	mitochondrial ribosomal protein S18A	6	-43638934	7.92	0.442	-0.054	-0.153	-0.00572	-0.102	-0.122	-0.092	-0.533	0.239	-0.455	-0.207	-0.635	-0.145	-0.244	0.623	-0.058	-0.169	-0.167	-0.00471	7.82	2.89	0.000229	0.00391	0.301	5.43E-06	6.20E-107	0.00036	0.67	0.36	0.97	0.56	0.55	0.67	0.026	0.29	0.03	0.44	0.013	0.32	0.27	0.0099	0.81	0.3	0.11	0.32	1	0	0	0	0	0	0	0	0	0	0	0	0	0	0	0	0	0	0
6747	SSR3	"signal sequence receptor, gamma (translocon-associated protein gamma)"	3	-156257929	7.26	0.0841	0.0793	-0.127	-0.144	0.0663	-0.00417	-0.159	-0.27	-0.0106	-0.442	0.185	-0.14	-0.288	0.0184	0.161	0.00925	-0.17	-0.0652	-0.00053	7.15	2.87	0.000254	0.00421	0.301	5.47E-06	9.70E-128	0.26	0.32	0.21	0.088	0.54	0.97	0.23	0.067	0.94	0.00074	0.27	0.37	0.0015	0.89	0.27	0.95	0.089	0.32	0.85	0	0	0	0	0	0	0	0	0	-1	0	0	-1	0	0	0	0	0	0
8841	HDAC3	histone deacetylase 3	5	-141000443	8.61	0.071	0.08	-0.183	0.0473	-0.0387	0.023	-0.0431	-0.762	0.107	-0.334	0.233	-0.119	-0.678	-0.256	0.354	0.179	-0.00208	-0.0279	-0.00595	8.48	2.83	0.000295	0.00464	0.301	5.67E-06	1.50E-113	0.54	0.52	0.25	0.72	0.82	0.91	0.84	0.0011	0.62	0.095	0.37	0.62	2.80E-06	0.23	0.12	0.43	0.99	0.78	0.19	0	0	0	0	0	0	0	-1	0	0	0	0	-1	0	0	0	0	0	0
3690	ITGB3	"integrin, beta 3 (platelet glycoprotein IIIa, antigen CD61)"	17	45331208	3.05	0.351	-0.13	-0.0257	-0.00781	-0.293	-0.253	0.318	0.0521	-0.159	-0.116	-0.2	1.09	1.07	-0.12	0.0915	-0.359	-0.173	0.223	-0.00401	3.31	3.9	2.07E-06	0.000132	0.3	5.75E-06	3.20E-44	0.039	0.47	0.91	0.97	0.23	0.38	0.29	0.88	0.61	0.69	0.6	0.0023	4.50E-07	0.7	0.78	0.28	0.44	0.13	0.54	0	0	0	0	0	0	0	0	0	0	0	0	1	0	0	0	0	0	0
1176	AP3S1	"adaptor-related protein complex 3, sigma 1 subunit"	5	115177619	11.5	0.0314	-0.0509	0.182	0.00161	0.252	-0.314	0.147	0.202	0.413	-0.0936	0.364	-0.109	-0.501	-0.054	-0.16	0.223	0.0538	-0.021	0.00283	11.5	3.46	1.61E-05	0.000576	0.3	5.78E-06	1.00E-145	0.71	0.57	0.12	0.99	0.041	0.03	0.33	0.22	0.0089	0.52	0.055	0.53	1.80E-06	0.72	0.33	0.18	0.63	0.77	0.39	0	0	0	0	0	0	0	0	0	0	0	0	-1	0	0	0	0	0	0
23092	ARHGAP26	Rho GTPase activating protein 26	5	142150292	4.15	-0.191	0.164	-0.0663	0.00194	0.0677	0.03	0.0682	-0.0978	-0.3	-0.117	-0.0295	-0.196	-0.481	-0.079	-0.301	0.584	-0.176	0.0235	-0.00305	4.03	3.44	1.77E-05	0.000619	0.3	6.19E-06	3.40E-96	0.015	0.049	0.54	0.98	0.55	0.82	0.62	0.52	0.04	0.38	0.87	0.23	8.90E-07	0.58	0.052	0.00023	0.092	0.73	0.32	0	0	0	0	0	0	0	0	0	0	0	0	-1	0	0	1	0	0	0
55245	UQCC	ubiquinol-cytochrome c reductase complex chaperone	20	-33890369	4.88	0.381	0.118	-0.0689	-0.0643	-0.202	-0.204	-0.135	-0.248	0.066	0.0956	-0.092	-0.235	-0.215	-0.0793	0.225	-0.356	-0.163	0.0108	-0.0038	4.89	3.36	2.53E-05	0.000808	0.3	6.21E-06	1.80E-101	9.50E-06	0.18	0.55	0.49	0.096	0.15	0.36	0.13	0.67	0.5	0.62	0.17	0.031	0.6	0.17	0.031	0.14	0.88	0.24	1	0	0	0	0	0	0	0	0	0	0	0	0	0	0	0	0	0	0
55502	HES6	hairy and enhancer of split 6 (Drosophila)	2	-239146908	4.13	0.731	-0.0566	0.199	0.0266	-0.222	0.149	-0.431	-0.313	0.13	-0.929	-0.219	-0.135	0.304	-0.318	0.731	-0.149	-0.219	-0.00408	-0.000752	4.25	3.22	5.01E-05	0.0013	0.3	5.87E-06	1.90E-60	9.90E-06	0.74	0.36	0.88	0.34	0.58	0.13	0.32	0.66	9.00E-04	0.54	0.68	0.11	0.27	0.021	0.63	0.3	0.98	0.9	1	0	0	0	0	0	0	0	0	-1	0	0	0	0	0	0	0	0	0
221935	SDK1	sidekick cell adhesion molecule 1	7	3341080	2.39	-0.0822	-0.0592	-0.0146	0.023	0.026	-0.0607	0.0972	-0.0251	0.478	-0.056	0.0378	-0.0741	0.0124	-0.14	-0.102	-0.146	-0.0929	-0.0342	0.00184	2.34	3.07	1.00E-04	0.00218	0.3	6.06E-06	2.00E-97	0.062	0.21	0.81	0.64	0.68	0.42	0.22	0.77	3.60E-08	0.46	0.7	0.42	0.81	0.083	0.24	0.093	0.11	0.37	0.28	0	0	0	0	0	0	0	0	1	0	0	0	0	0	0	0	0	0	0
2653	GCSH	glycine cleavage system protein H (aminomethyl carrier)	16	-81115552	9.63	0.371	0.112	0.13	0.0584	-0.0303	0.175	-0.0532	-0.49	0.417	-0.445	0.119	-0.0126	-0.0779	0.226	0.608	-0.141	-0.0479	0.0531	0.00191	9.79	3.04	0.000111	0.00234	0.3	5.76E-06	7.10E-125	5.00E-04	0.31	0.36	0.62	0.84	0.33	0.78	0.018	0.033	0.014	0.61	0.95	0.53	0.24	0.0036	0.5	0.73	0.56	0.64	1	0	0	0	0	0	0	0	0	0	0	0	0	0	0	0	0	0	0
221150	SKA3	spindle and kinetochore associated complex subunit 3	13	-21727734	7.23	0.497	3.00E-04	-0.328	-0.155	0.131	-0.127	-0.34	-0.842	0.0472	-1.18	0.478	-0.325	-0.208	-0.508	0.854	0.384	-0.0422	0.0575	-0.00767	7.2	3.03	0.000119	0.00246	0.3	5.90E-06	3.50E-80	0.0083	1	0.2	0.46	0.63	0.69	0.31	0.023	0.89	0.00033	0.25	0.4	0.35	0.14	0.021	0.3	0.86	0.72	0.29	0	0	0	0	0	0	0	0	0	-1	0	0	0	0	0	0	0	0	0
81620	CDT1	chromatin licensing and DNA replication factor 1	16	88870186	7.51	0.341	0.139	-0.222	-0.059	0.138	-0.0976	-0.164	-1.03	0.184	-0.894	0.236	-0.277	-0.568	-0.378	0.837	0.646	-0.0852	0.0759	-0.00675	7.49	2.99	0.00014	0.00275	0.3	6.11E-06	3.20E-86	0.048	0.45	0.35	0.76	0.58	0.74	0.59	0.0027	0.56	0.0029	0.54	0.44	0.0064	0.23	0.014	0.059	0.71	0.61	0.31	0	0	0	0	0	0	0	0	0	0	0	0	0	0	0	0	0	0	0
5306	PITPNA	"phosphatidylinositol transfer protein, alpha"	17	-1421283	7.63	0.181	0.155	-0.515	-0.0281	-0.107	-0.0828	-0.0336	-0.00953	-0.267	-0.269	-0.13	-0.32	-0.187	-0.235	0.176	0.0804	-0.00242	-0.212	-0.00364	7.48	2.81	0.000327	0.005	0.3	5.80E-06	2.00E-120	0.045	0.11	5.50E-05	0.78	0.41	0.59	0.83	0.96	0.11	0.084	0.52	0.09	0.083	0.15	0.32	0.65	0.98	0.0076	0.3	0	0	-1	0	0	0	0	0	0	0	0	0	0	0	0	0	0	0	0
23788	MTCH2	mitochondrial carrier 2	11	-47638858	9.11	0.319	0.0689	-0.135	-0.0657	-0.144	-0.225	-0.14	-0.348	-0.105	-0.559	-0.0354	-0.206	-0.0683	-0.0593	0.584	0.0994	-0.000747	-0.0893	-0.00352	9.08	2.78	0.000389	0.00561	0.3	6.14E-06	2.30E-124	0.0017	0.52	0.32	0.56	0.32	0.19	0.43	0.078	0.57	0.0014	0.87	0.32	0.57	0.74	0.0034	0.61	1	0.3	0.36	0	0	0	0	0	0	0	0	0	0	0	0	0	0	0	0	0	0	0
3612	IMPA1	inositol(myo)-1(or 4)-monophosphatase 1	8	-82569151	10	-0.212	0.0387	0.0461	0.003	-0.141	-0.222	0.0998	0.158	0.584	0.68	0.342	-0.241	0.0067	1.05	0.301	0.153	0.134	-0.175	0.00814	10.1	3.49	1.38E-05	0.000522	0.299	6.78E-06	7.50E-118	0.089	0.77	0.79	0.98	0.44	0.3	0.65	0.52	0.012	0.0017	0.22	0.35	0.96	8.00E-06	0.22	0.53	0.42	0.11	0.094	0	0	0	0	0	0	0	0	0	0	0	0	0	1	0	0	0	0	0
83461	CDCA3	cell division cycle associated 3	12	-6957972	7.25	0.438	0.107	-0.55	-0.131	0.357	-0.21	-0.0372	-1.02	-0.341	-1.51	0.303	-0.0106	-0.315	-0.997	0.467	0.0608	-0.174	0.308	-0.0121	7.21	3.4	2.13E-05	0.000709	0.299	6.46E-06	3.80E-72	0.047	0.64	0.07	0.6	0.27	0.58	0.92	0.019	0.4	0.00011	0.54	0.98	0.23	0.014	0.28	0.89	0.55	0.11	0.16	0	0	0	0	0	0	0	0	0	-1	0	0	0	0	0	0	0	0	0
150946	GAREML	"GRB2 associated, regulator of MAPK1-like"	2	26395960	2.54	0.198	-0.0697	0.149	0.145	-0.0937	-0.179	0.369	0.0765	0.405	0.0214	0.0394	-0.232	0.0831	-0.217	-0.116	-0.235	0.014	-0.128	0.0018	2.57	3.31	3.22E-05	0.000954	0.299	6.85E-06	4.00E-84	0.0013	0.28	0.075	0.035	0.29	0.084	0.00084	0.52	0.00043	0.84	0.77	0.067	0.25	0.051	0.33	0.051	0.86	0.016	0.44	1	0	0	0	0	0	1	0	1	0	0	0	0	0	0	0	0	0	0
284942	RPL23AP82	ribosomal protein L23a pseudogene 82	22	51195514	8.07	-0.241	-0.0114	0.196	0.103	0.0317	0.292	0.168	-0.00286	-0.177	-0.435	-0.153	-0.302	0.169	0.0912	-0.205	-0.222	-0.215	-0.0445	0.000363	7.99	3.12	7.70E-05	0.00179	0.299	6.68E-06	5.10E-133	0.0015	0.89	0.058	0.22	0.77	0.024	0.21	0.98	0.2	0.00093	0.36	0.054	0.06	0.51	0.17	0.13	0.033	0.5	0.9	-1	0	0	0	0	0	0	0	0	-1	0	0	0	0	0	0	0	0	0
1786	DNMT1	DNA (cytosine-5-)-methyltransferase 1	19	-10244022	10.9	0.178	0.106	-0.0824	-0.0155	0.0351	-0.179	-0.166	-0.397	0.0466	-0.508	-0.000104	-0.445	-0.36	-0.307	0.391	0.45	-0.0266	-0.0383	0.00149	10.9	3.11	8.02E-05	0.00185	0.299	6.36E-06	1.20E-134	0.071	0.31	0.54	0.89	0.81	0.29	0.34	0.042	0.8	0.0031	1	0.031	0.0026	0.089	0.045	0.022	0.84	0.65	0.7	0	0	0	0	0	0	0	0	0	0	0	0	0	0	0	0	0	0	0
64098	PARVG	"parvin, gamma"	22	44568836	7.14	-0.454	0.201	-0.136	-0.137	-0.0128	0.472	-0.0263	-0.257	-0.232	-0.226	-0.35	-0.397	-0.335	-0.581	0.0202	0.371	-0.262	-0.087	-0.00673	6.87	2.95	0.00017	0.00316	0.299	6.74E-06	5.20E-105	9.70E-05	0.097	0.38	0.28	0.94	0.016	0.9	0.25	0.27	0.25	0.17	0.094	0.014	0.0056	0.93	0.099	0.085	0.38	0.13	-1	0	0	0	0	0	0	0	0	0	0	0	0	0	0	0	0	0	0
1537	CYC1	cytochrome c-1	8	145149960	10	0.353	0.0716	-0.283	0.0821	-0.0383	0.0457	0.151	-0.648	0.172	-0.791	-0.0117	-0.671	-0.362	0.00173	0.659	0.201	-0.162	-0.0805	-0.00568	9.95	2.83	0.000299	0.00467	0.299	6.43E-06	2.90E-111	0.013	0.63	0.14	0.6	0.85	0.85	0.55	0.02	0.51	0.0013	0.97	0.023	0.033	0.99	0.019	0.47	0.39	0.51	0.3	0	0	0	0	0	0	0	0	0	0	0	0	0	0	0	0	0	0	0
150568	LOC150568	uncharacterized LOC150568	2	105050805	2.25	0.00565	0.00973	0.0221	-0.0109	-0.00957	0.0384	0.00623	0.0638	0.00249	-0.00512	-0.0106	0.00337	0.000606	0.0015	-0.01	-0.0167	0.00495	0.000665	-9.95E-05	2.26	2.78	0.00038	0.00553	0.299	6.39E-06	8.40E-192	0.41	0.18	0.02	0.16	0.34	0.0013	0.61	5.60E-06	0.84	0.66	0.49	0.81	0.94	0.9	0.46	0.22	0.59	0.91	0.71	0	0	0	0	0	1	0	1	0	0	0	0	0	0	0	0	0	0	0
23017	FAIM2	Fas apoptotic inhibitory molecule 2	12	-50260679	2.25	0.0352	-0.0167	0.00732	0.018	-0.0294	0.00455	0.00812	0.0101	0.0213	0.0733	0.163	-0.026	0.0955	-0.000761	-0.035	-0.0329	0.0197	0.00199	0.000184	2.28	2.78	0.000381	0.00554	0.299	6.62E-06	2.70E-139	0.058	0.4	0.77	0.39	0.28	0.89	0.81	0.78	0.53	0.022	0.00013	0.5	3.00E-05	0.98	0.34	0.37	0.42	0.9	0.8	0	0	0	0	0	0	0	0	0	0	1	0	1	0	0	0	0	0	0
5553	PRG2	"proteoglycan 2, bone marrow (natural killer cell activator, eosinophil granule major basic protein)"	11	-57154834	9.02	1.81	-1.06	0.643	-0.891	0.79	-0.333	-1.8	-1.28	2.1	-1.04	-1.21	0.424	1.12	-2.4	2.72	0.204	2.32	0.723	0.0148	9.82	4.01	1.22E-06	8.65E-05	0.298	6.98E-06	6.70E-41	0.001	0.066	0.39	0.14	0.32	0.72	0.064	0.23	0.038	0.26	0.32	0.71	0.085	0.016	0.012	0.85	0.0016	0.13	0.48	1	0	0	0	0	0	0	0	0	0	0	0	0	0	0	0	0	0	0
8519	IFITM1	interferon induced transmembrane protein 1	11	313991	8.71	-0.295	-0.736	0.214	0.305	-0.187	0.815	1.11	0.291	-0.492	-0.797	-1.66	0.137	0.38	0.64	-0.591	-0.196	-1.32	-0.053	-0.00292	8.39	3.69	5.48E-06	0.000262	0.298	7.37E-06	1.30E-73	0.25	0.0076	0.54	0.29	0.62	0.064	0.017	0.56	0.3	0.072	0.0044	0.8	0.22	0.17	0.24	0.7	0.00017	0.81	0.77	0	0	0	0	0	0	0	0	0	0	0	0	0	0	0	0	-1	0	0
5771	PTPN2	"protein tyrosine phosphatase, non-receptor type 2"	18	-12792301	4.93	-0.0483	0.0998	0.0975	-0.0813	-0.00907	0.151	-0.0301	-0.0657	0.0289	0.0357	-0.039	0.0376	-0.163	0.0477	-0.129	0.148	-0.15	0.018	-0.00132	4.91	3.57	9.74E-06	0.000408	0.298	7.23E-06	1.10E-144	0.19	0.011	0.054	0.05	0.86	0.017	0.65	0.36	0.67	0.57	0.63	0.62	0.00029	0.48	0.075	0.042	0.0025	0.57	0.35	0	0	0	0	0	0	0	0	0	0	0	0	-1	0	0	0	0	0	0
6320	CLEC11A	"C-type lectin domain family 11, member A"	19	51226605	7.79	-0.0607	0.542	-0.284	0.165	-0.31	-0.472	0.119	-1.18	0.481	0.126	0.794	-2.26	-1.76	-0.747	0.135	-0.576	-0.518	-0.234	0.0195	7.3	3.52	1.19E-05	0.000469	0.298	7.41E-06	6.30E-58	0.85	0.11	0.51	0.64	0.5	0.38	0.83	0.061	0.41	0.82	0.26	0.00081	7.80E-06	0.2	0.83	0.36	0.22	0.4	0.12	0	0	0	0	0	0	0	0	0	0	0	-1	-1	0	0	0	0	0	0
8835	SOCS2	suppressor of cytokine signaling 2	12	93963598	8.49	-1.14	-0.0635	-1.18	-0.571	0.156	0.708	-1.08	-1.44	-1.53	-1.33	0.487	1.4	-0.521	0.549	-0.443	1.13	0.321	0.0811	-0.0138	7.85	3.51	1.28E-05	0.000495	0.298	7.22E-06	1.50E-65	0.00016	0.84	0.0042	0.087	0.72	0.16	0.042	0.014	0.0056	0.0094	0.46	0.024	0.14	0.31	0.44	0.054	0.41	0.75	0.23	-1	0	0	0	0	0	0	0	0	0	0	0	0	0	0	0	0	0	0
3142	HLX	H2.0-like homeobox	1	221052743	6.09	-0.65	0.636	0.535	0.0494	0.0387	0.441	0.0861	1.47	-1.11	0.184	-0.314	-0.635	-0.753	-0.364	-0.698	0.968	-0.168	-0.309	-0.00367	5.9	3.42	1.92E-05	0.000656	0.298	6.95E-06	6.60E-55	0.015	0.025	0.14	0.87	0.92	0.33	0.86	0.0055	0.025	0.69	0.6	0.25	0.019	0.45	0.18	0.066	0.63	0.18	0.72	0	0	0	0	0	0	0	0	0	0	0	0	0	0	0	0	0	0	0
9435	CHST2	carbohydrate (N-acetylglucosamine-6-O) sulfotransferase 2	3	142838618	4.63	0.339	-0.0674	-0.24	-0.213	-0.0478	0.153	-0.389	-0.0651	-0.214	-1.03	0.191	0.028	0.144	-0.211	0.487	0.55	-0.197	-0.0226	-0.0023	4.58	3.33	2.92E-05	0.000898	0.298	7.16E-06	5.00E-75	0.011	0.63	0.19	0.15	0.8	0.5	0.1	0.8	0.38	1.40E-05	0.52	0.92	0.36	0.38	0.063	0.037	0.26	0.84	0.66	0	0	0	0	0	0	0	0	0	-1	0	0	0	0	0	0	0	0	0
201562	PTPLB	"protein tyrosine phosphatase-like (proline instead of catalytic arginine), member b"	3	-123213363	8.53	-0.507	0.0668	-0.116	-0.0935	0.259	-0.102	0.151	-0.122	0.146	-0.1	0.0168	-0.315	-0.559	0.264	-0.401	0.284	-0.541	0.0739	-0.00231	8.28	3.14	6.98E-05	0.00167	0.298	7.41E-06	4.70E-116	8.10E-06	0.57	0.44	0.45	0.11	0.58	0.44	0.57	0.47	0.59	0.95	0.17	3.60E-05	0.19	0.064	0.19	0.00031	0.44	0.59	-1	0	0	0	0	0	0	0	0	0	0	0	-1	0	0	0	-1	0	0
26150	RIBC2	RIB43A domain with coiled-coils 2	22	45809574	4.62	0.647	0.0161	0.0494	0.0558	0.0785	-0.545	0.0111	-0.0486	0.344	-0.218	0.00321	-0.0492	-0.191	-0.096	0.191	-0.232	-0.0224	0.129	-0.00403	4.8	3.06	0.000103	0.00222	0.298	6.88E-06	2.50E-76	1.50E-06	0.91	0.78	0.7	0.68	0.014	0.96	0.85	0.15	0.33	0.99	0.85	0.22	0.68	0.45	0.36	0.9	0.25	0.42	1	0	0	0	0	0	0	0	0	0	0	0	0	0	0	0	0	0	0
85301	COL27A1	"collagen, type XXVII, alpha 1"	9	116918231	2.36	0.0279	0.0145	0.193	-0.00465	-0.0245	-0.234	0.476	0.161	0.203	0.274	-0.0593	-0.117	-0.000187	-0.0239	-0.114	-0.0711	-0.0644	0.0839	0.00137	2.44	3.02	0.000122	0.00249	0.298	7.36E-06	5.10E-87	0.6	0.8	0.0091	0.94	0.75	0.011	1.70E-06	0.13	0.041	0.0032	0.62	0.29	1	0.81	0.28	0.5	0.36	0.072	0.51	0	0	0	0	0	0	1	0	0	0	0	0	0	0	0	0	0	0	0
1316	KLF6	Kruppel-like factor 6	10	-3818188	8.71	-0.791	0.208	-0.274	-0.0878	0.0364	0.753	0.19	0.179	-0.458	0.356	0.0807	0.226	0.00688	0.0404	-0.805	0.526	-0.2	-0.0676	-0.00985	8.52	3.01	0.000129	0.00258	0.298	7.24E-06	7.40E-95	6.00E-06	0.25	0.24	0.64	0.88	0.0096	0.53	0.59	0.14	0.22	0.83	0.52	0.97	0.9	0.016	0.11	0.37	0.64	0.13	-1	0	0	0	0	0	0	0	0	0	0	0	0	0	0	0	0	0	0
7416	VDAC1	voltage-dependent anion channel 1	5	-133307566	6.91	-0.0386	0.0786	-0.28	-0.2	0.196	0.206	0.0673	-0.797	-0.0494	-0.573	0.197	0.14	-0.734	-0.246	0.275	0.313	0.0933	-0.048	-0.00688	6.73	3.01	0.000131	0.00262	0.298	7.01E-06	1.30E-96	0.76	0.57	0.11	0.17	0.3	0.35	0.77	0.002	0.84	0.011	0.5	0.6	5.00E-06	0.3	0.28	0.22	0.59	0.67	0.17	0	0	0	0	0	0	0	0	0	0	0	0	-1	0	0	0	0	0	0
5742	PTGS1	prostaglandin-endoperoxide synthase 1 (prostaglandin G/H synthase and cyclooxygenase)	9	125133229	7.69	-0.408	-0.129	-0.285	0.134	-0.367	-0.5	-1.05	-1.34	-0.0205	0.361	-0.657	1.44	1.21	0.315	0.156	-0.156	-0.485	-0.151	0.0119	7.49	2.99	0.000143	0.00278	0.298	7.41E-06	1.90E-70	0.092	0.61	0.39	0.62	0.3	0.23	0.017	0.0053	0.96	0.38	0.23	0.0047	4.80E-05	0.47	0.74	0.74	0.13	0.47	0.21	0	0	0	0	0	0	0	0	0	0	0	0	1	0	0	0	0	0	0
203068	TUBB	"tubulin, beta class I"	6	30688157	12.2	0.204	0.153	-0.339	-0.111	-0.0647	-0.0136	-0.258	-0.697	-0.0681	-0.83	0.322	-0.153	-0.325	-0.537	0.489	0.373	0.124	-0.0723	-0.00817	12.1	2.95	0.000171	0.00317	0.298	7.45E-06	5.30E-124	0.13	0.28	0.068	0.46	0.74	0.95	0.28	0.0093	0.78	0.00046	0.29	0.59	0.045	0.031	0.066	0.16	0.49	0.54	0.12	0	0	0	0	0	0	0	0	0	-1	0	0	0	0	0	0	0	0	0
169792	GLIS3	GLIS family zinc finger 3	9	-3824128	2.32	-0.053	-0.0348	-0.17	-0.0238	0.321	0.27	0.047	0.148	-0.0728	0.367	0.00641	0.114	-0.0983	0.105	-0.0209	0.0545	-0.0575	-0.00262	0.000407	2.34	2.93	0.000185	0.00338	0.298	7.37E-06	2.20E-82	0.35	0.57	0.032	0.71	0.00018	0.0065	0.65	0.19	0.49	0.00028	0.96	0.34	0.15	0.31	0.85	0.63	0.45	0.96	0.86	0	0	0	0	1	0	0	0	0	1	0	0	0	0	0	0	0	0	0
5827	PXMP2	"peroxisomal membrane protein 2, 22kDa"	12	133264192	9.14	0.324	0.0647	0.0912	0.0813	0.135	0.0456	-0.0507	-0.395	0.286	-1.07	0.222	-0.797	-0.0843	-0.383	0.706	0.0225	0.00498	-0.0323	-0.0011	9.18	2.76	0.000423	0.00594	0.298	6.95E-06	7.50E-107	0.021	0.66	0.63	0.61	0.51	0.85	0.84	0.15	0.27	1.80E-05	0.48	0.007	0.61	0.14	0.011	0.94	0.98	0.79	0.84	0	0	0	0	0	0	0	0	0	-1	0	0	0	0	0	0	0	0	0
5515	PPP2CA	"protein phosphatase 2, catalytic subunit, alpha isozyme"	5	-133532148	7.58	-0.212	-0.0481	-0.113	-0.0912	0.17	0.33	0.124	-0.102	-0.036	-0.0179	0.331	-0.179	-0.84	0.0747	-0.505	0.349	0.311	0.0161	0.00401	7.44	4.07	9.43E-07	7.49E-05	0.297	7.89E-06	3.50E-106	0.072	0.7	0.49	0.49	0.32	0.1	0.55	0.66	0.87	0.93	0.21	0.47	2.10E-08	0.73	0.03	0.13	0.049	0.87	0.38	0	0	0	0	0	0	0	0	0	0	0	0	-1	0	0	0	0	0	0
11221	DUSP10	dual specificity phosphatase 10	1	-221874764	6.74	-0.867	-0.0278	-0.309	0.286	-0.00148	1.43	0.625	0.144	-0.0235	-0.0223	0.635	-0.298	-0.293	-0.251	0.142	0.699	-0.374	-0.3	-0.0127	6.47	3.69	5.60E-06	0.000267	0.297	8.04E-06	4.50E-69	0.00011	0.9	0.3	0.24	1	0.00018	0.11	0.74	0.95	0.95	0.19	0.51	0.26	0.53	0.74	0.1	0.2	0.11	0.14	-1	0	0	0	0	1	0	0	0	0	0	0	0	0	0	0	0	0	0
3098	HK1	hexokinase 1	10	71029756	9.54	0.69	-0.06	-0.038	0.125	-0.347	-0.265	-0.397	0.109	0.166	-0.431	-0.254	-0.304	0.322	-0.18	0.522	-0.159	-0.328	-0.204	0.00251	9.56	3.28	3.65E-05	0.00103	0.297	7.92E-06	3.80E-110	1.50E-06	0.68	0.84	0.42	0.084	0.26	0.11	0.69	0.51	0.069	0.41	0.29	0.051	0.47	0.055	0.56	0.074	0.089	0.64	1	0	0	0	0	0	0	0	0	0	0	0	0	0	0	0	0	0	0
10987	COPS5	COP9 signalosome subunit 5	8	-67955315	10.8	0.192	-0.107	-0.169	0.0275	-0.0521	0.155	0.329	-0.329	0.197	-0.486	0.12	-0.254	-0.127	0.264	0.462	0.0072	-0.263	0.0386	-0.00202	10.8	3.16	6.49E-05	0.00158	0.297	7.62E-06	1.80E-140	0.028	0.25	0.16	0.78	0.68	0.3	0.036	0.056	0.22	0.0015	0.54	0.16	0.22	0.098	0.0079	0.97	0.025	0.61	0.55	0	0	0	0	0	0	0	0	0	0	0	0	0	0	0	0	0	0	0
10397	NDRG1	N-myc downstream regulated 1	8	-134249414	9.07	-0.236	0.0631	0.267	0.141	0.0253	0.191	0.353	0.369	0.713	0.247	0.275	-0.777	-0.777	-0.234	-0.271	0.228	-0.079	0.057	-0.0042	9.04	3.08	9.63E-05	0.00212	0.297	7.59E-06	7.40E-102	0.12	0.7	0.2	0.41	0.91	0.46	0.2	0.22	0.013	0.35	0.42	0.016	4.00E-05	0.4	0.37	0.45	0.7	0.67	0.48	0	0	0	0	0	0	0	0	0	0	0	0	-1	0	0	0	0	0	0
55388	MCM10	minichromosome maintenance complex component 10	10	13203554	7.43	0.321	0.045	-0.173	-0.226	0.335	0.0283	0.0719	-0.95	-0.00596	-1.27	0.383	-0.0537	-0.387	-0.412	0.698	0.508	0.147	0.128	-0.00654	7.45	3.07	9.92E-05	0.00217	0.297	7.89E-06	1.00E-84	0.068	0.81	0.47	0.25	0.19	0.92	0.82	0.0065	0.99	4.50E-05	0.33	0.88	0.066	0.2	0.044	0.14	0.53	0.4	0.34	0	0	0	0	0	0	0	0	0	-1	0	0	0	0	0	0	0	0	0
85014	TMEM141	transmembrane protein 141	9	139685777	7.53	0.416	-0.00972	-0.421	-0.092	-0.0786	-0.0514	-0.485	-0.41	0.148	-0.56	-0.101	-0.21	0.263	-0.13	0.554	-0.128	0.0615	-0.0517	-0.00382	7.53	3.03	0.000121	0.00248	0.297	8.14E-06	1.20E-99	0.002	0.94	0.022	0.54	0.68	0.82	0.042	0.12	0.55	0.015	0.73	0.45	0.098	0.59	0.035	0.62	0.73	0.65	0.46	0	0	0	0	0	0	0	0	0	0	0	0	0	0	0	0	0	0	0
2125	EVPL	envoplakin	17	-74002927	2.85	0.234	-0.0697	0.127	0.232	-0.043	-0.0718	0.0916	0.103	0.449	-0.0526	-0.127	-0.226	0.0445	-0.102	0.0521	-0.326	0.0274	-0.0578	0.000844	2.92	2.94	0.000177	0.00327	0.297	8.21E-06	1.40E-88	0.00024	0.29	0.14	0.0012	0.64	0.5	0.41	0.4	0.00016	0.62	0.36	0.083	0.55	0.37	0.67	0.0088	0.74	0.29	0.73	1	0	0	1	0	0	0	0	1	0	0	0	0	0	0	0	0	0	0
54853	WDR55	WD repeat domain 55	5	140044384	4.25	-0.00197	0.0739	-0.0748	-0.00711	0.0586	-0.106	-0.0274	-0.112	-0.0754	-0.00667	0.0358	0.0705	-0.273	-0.0776	-0.148	0.0289	-0.103	-0.0135	-0.00334	4.18	2.88	0.000236	0.00398	0.297	7.65E-06	3.60E-128	0.96	0.11	0.21	0.88	0.35	0.15	0.72	0.19	0.35	0.93	0.71	0.43	5.20E-07	0.33	0.084	0.73	0.077	0.72	0.049	0	0	0	0	0	0	0	0	0	0	0	0	-1	0	0	0	0	0	0
130271	PLEKHH2	"pleckstrin homology domain containing, family H (with MyTH4 domain) member 2"	2	43864439	2.28	-0.028	-0.0636	0.133	0.0575	0.00046	-0.161	0.0495	0.174	0.347	0.275	0.0665	-0.0371	-0.0117	-0.0251	-0.104	-0.12	-0.0434	0.0455	0.00295	2.32	2.84	0.000285	0.00452	0.297	8.03E-06	8.70E-94	0.53	0.18	0.033	0.26	0.99	0.037	0.54	0.05	5.70E-05	0.00051	0.51	0.69	0.83	0.76	0.24	0.18	0.47	0.25	0.094	0	0	0	0	0	0	0	0	1	1	0	0	0	0	0	0	0	0	0
257019	FRMD3	FERM domain containing 3	9	-85859539	3.92	0.143	-0.228	0.178	0.168	-0.119	-0.0732	0.166	-0.472	-0.305	-0.444	-0.00624	1.11	1.68	0.297	-0.354	-0.321	-0.407	0.352	-0.000933	4.24	3.82	3.03E-06	0.000172	0.296	8.72E-06	3.10E-41	0.54	0.36	0.58	0.52	0.73	0.85	0.69	0.3	0.48	0.27	0.99	0.023	1.80E-08	0.49	0.44	0.49	0.19	0.085	0.92	0	0	0	0	0	0	0	0	0	0	0	0	1	0	0	0	0	0	0
200942	KLHDC8B	kelch domain containing 8B	3	49209018	7.64	0.522	-0.392	-0.665	0.384	-0.591	0.199	0.107	0.182	0.333	-0.979	0.281	0.959	1.07	0.0559	-0.0649	-0.761	-0.794	-0.181	-0.00166	7.6	3.77	3.71E-06	0.000201	0.296	8.54E-06	6.40E-74	0.02	0.1	0.032	0.13	0.071	0.6	0.79	0.68	0.42	0.012	0.57	0.041	9.40E-05	0.89	0.88	0.086	0.0085	0.35	0.85	0	0	0	0	0	0	0	0	0	0	0	0	1	0	0	0	0	0	0
55668	GPATCH2L	G patch domain containing 2-like	14	76618259	6.5	-0.293	0.0287	0.0357	-0.0967	0.0656	0.303	0.146	0.193	0.121	0.398	-0.00778	-0.0242	-0.128	0.236	-0.143	0.143	-0.0554	-0.0923	0.00284	6.44	3.73	4.51E-06	0.000231	0.296	8.83E-06	9.60E-122	0.00014	0.72	0.73	0.25	0.55	0.019	0.27	0.19	0.38	0.0024	0.96	0.88	0.15	0.086	0.33	0.33	0.58	0.16	0.33	-1	0	0	0	0	0	0	0	0	0	0	0	0	0	0	0	0	0	0
81706	PPP1R14C	"protein phosphatase 1, regulatory (inhibitor) subunit 14C"	6	150464188	2.17	0.0895	-0.0139	0.12	0.028	-0.135	-0.14	0.365	-0.0389	0.124	-0.00289	-0.11	1.26	1.12	0.00995	-0.378	-0.265	-0.0311	0.228	-0.00459	2.47	3.48	1.44E-05	0.00054	0.296	9.04E-06	1.40E-30	0.6	0.94	0.61	0.88	0.59	0.63	0.23	0.91	0.69	0.99	0.77	0.00051	1.80E-07	0.97	0.26	0.43	0.89	0.12	0.49	0	0	0	0	0	0	0	0	0	0	0	1	1	0	0	0	0	0	0
51373	MRPS17	mitochondrial ribosomal protein S17	7	56019611	7.75	0.733	-0.151	-0.127	0.0954	0.2	-0.054	0.0669	-0.766	0.0895	-0.698	0.201	-0.0477	-0.038	-0.215	0.764	-0.324	-0.204	0.0858	-0.00938	7.88	3.22	4.94E-05	0.00129	0.296	8.29E-06	5.70E-90	1.70E-05	0.39	0.58	0.61	0.4	0.85	0.82	0.019	0.77	0.015	0.59	0.89	0.85	0.48	0.02	0.32	0.35	0.55	0.14	1	0	0	0	0	0	0	0	0	0	0	0	0	0	0	0	0	0	0
57510	XPO5	exportin 5	6	-43490068	7.13	0.268	0.144	-0.385	-0.0138	0.00563	-0.25	-0.373	-0.832	0.0928	-0.259	-0.0215	-0.466	-0.355	-0.222	0.839	0.146	-0.492	-0.163	-0.00986	6.95	3.21	5.16E-05	0.00132	0.296	8.65E-06	2.20E-95	0.05	0.32	0.041	0.93	0.98	0.28	0.13	0.0023	0.71	0.27	0.94	0.1	0.031	0.37	0.0022	0.59	0.0076	0.17	0.065	0	0	0	0	0	0	0	0	0	0	0	0	0	0	0	0	0	0	0
2235	FECH	ferrochelatase	18	-55212073	6.69	0.812	-0.0659	0.0269	-0.0767	-0.357	0.0577	-0.283	-0.0104	0.0206	-0.776	-0.0638	-0.35	0.256	-0.157	0.353	-0.475	-0.247	-0.183	-0.00406	6.71	3.1	8.63E-05	0.00195	0.296	8.91E-06	4.90E-87	3.00E-07	0.68	0.9	0.65	0.11	0.82	0.29	0.97	0.94	0.0032	0.85	0.26	0.16	0.57	0.23	0.11	0.22	0.16	0.49	1	0	0	0	0	0	0	0	0	0	0	0	0	0	0	0	0	0	0
116236	ABHD15	abhydrolase domain containing 15	17	-27887689	5.81	-0.555	0.866	-0.407	-0.426	-0.00796	-0.112	-0.564	0.174	0.128	0.534	0.23	-0.51	-1.14	-0.563	-0.0892	0.779	0.111	-0.197	-0.0073	5.53	3.05	0.000106	0.00226	0.296	8.86E-06	9.50E-60	0.016	0.00048	0.19	0.098	0.98	0.77	0.17	0.7	0.76	0.17	0.65	0.28	5.40E-05	0.18	0.84	0.085	0.71	0.32	0.41	0	1	0	0	0	0	0	0	0	0	0	0	-1	0	0	0	0	0	0
27433	TOR2A	"torsin family 2, member A"	9	-130493803	4.07	0.0473	0.0664	-0.16	-0.0466	0.0619	0.124	-0.026	-0.149	-0.137	-0.224	-0.139	-0.21	-0.0731	-0.103	0.17	0.112	-0.119	-0.025	-0.00127	4.02	2.98	0.000153	0.00292	0.296	8.99E-06	2.20E-124	0.29	0.16	0.01	0.35	0.34	0.1	0.74	0.092	0.099	0.004	0.16	0.025	0.17	0.21	0.054	0.2	0.047	0.52	0.46	0	0	0	0	0	0	0	0	0	0	0	0	0	0	0	0	0	0	0
84451	KIAA1804	mixed lineage kinase 4	1	233463514	6.66	-0.121	-0.424	1.19	0.433	0.287	-0.917	-0.969	0.805	1.26	0.796	-0.111	-0.102	0.117	-0.239	-0.0453	-0.616	0.21	-0.0492	0.0214	6.77	2.9	0.000214	0.00374	0.296	8.92E-06	1.60E-65	0.6	0.086	0.00027	0.098	0.39	0.022	0.02	0.078	0.0039	0.047	0.83	0.83	0.67	0.57	0.92	0.18	0.5	0.81	0.019	0	0	1	0	0	0	0	0	0	0	0	0	0	0	0	0	0	0	0
55720	TSR1	"TSR1, 20S rRNA accumulation, homolog (S. cerevisiae)"	17	-2225982	8.31	0.0662	0.0425	-0.164	-0.104	0.199	0.0577	-0.254	-0.517	-0.0424	-0.267	0.284	-0.0357	-0.343	0.0961	0.338	0.167	-0.226	0.0408	-0.00174	8.24	2.85	0.000269	0.00436	0.296	8.82E-06	1.00E-128	0.43	0.63	0.15	0.27	0.1	0.69	0.091	0.0021	0.78	0.064	0.13	0.84	8.00E-04	0.53	0.042	0.31	0.045	0.58	0.59	0	0	0	0	0	0	0	0	0	0	0	0	-1	0	0	0	0	0	0
51191	HERC5	HECT and RLD domain containing E3 ubiquitin protein ligase 5	4	89378268	8.97	-0.257	0.000644	0.497	-0.0368	0.355	-0.287	0.258	0.451	-0.111	-0.293	-0.104	-0.821	-0.788	-0.799	-0.907	-0.301	-0.233	0.0597	-0.0061	8.73	2.82	0.000319	0.00491	0.296	8.98E-06	2.70E-98	0.11	1	0.027	0.84	0.13	0.3	0.37	0.16	0.71	0.29	0.78	0.016	8.00E-05	0.0078	0.0051	0.35	0.28	0.67	0.33	0	0	0	0	0	0	0	0	0	0	0	0	-1	0	0	0	0	0	0
54984	PINX1	"PIN2/TERF1 interacting, telomerase inhibitor 1"	8	-10622884	6.89	0.456	-0.0396	-0.0492	0.035	0.145	-0.295	0.0445	-0.51	0.259	-0.587	0.177	-0.5	-0.151	0.0219	0.317	-0.00332	0.0297	0.0541	-0.0029	6.96	2.82	0.000319	0.00492	0.296	8.45E-06	5.60E-99	0.00029	0.76	0.77	0.8	0.42	0.16	0.84	0.036	0.26	0.0061	0.52	0.052	0.3	0.92	0.19	0.99	0.86	0.61	0.54	1	0	0	0	0	0	0	0	0	0	0	0	0	0	0	0	0	0	0
100128496	C20orf78	chromosome 20 open reading frame 78	20	-18790372	2.25	0.00456	0.00734	0.0165	-0.00747	-0.00658	0.0273	0.00526	0.0458	0.0026	-0.00324	-0.0073	0.00278	0.000946	0.00173	-0.00665	-0.0117	0.00452	0.000939	-6.91E-05	2.26	2.72	0.000511	0.00673	0.296	9.06E-06	7.50E-209	0.36	0.17	0.017	0.18	0.36	0.0016	0.55	6.80E-06	0.78	0.7	0.51	0.79	0.87	0.85	0.5	0.23	0.5	0.83	0.72	0	0	0	0	0	0	0	1	0	0	0	0	0	0	0	0	0	0	0
1266	CNN3	"calponin 3, acidic"	1	-95362507	3.92	-0.151	-0.933	1.21	0.43	0.682	-0.823	0.593	-0.0782	1.16	-0.347	0.0855	0.162	-0.521	-0.485	-0.587	-0.48	-0.139	0.319	0.018	3.91	2.71	0.000522	0.00684	0.296	8.60E-06	3.60E-42	0.51	0.00018	0.00017	0.096	0.041	0.036	0.15	0.86	0.007	0.38	0.87	0.73	0.057	0.25	0.19	0.29	0.65	0.11	0.045	0	-1	1	0	0	0	0	0	0	0	0	0	0	0	0	0	0	0	0
6915	TBXA2R	thromboxane A2 receptor	19	-3594504	3.51	-0.0814	-0.189	-0.129	0.101	-0.0376	-0.0167	0.224	0.121	-0.0988	-0.289	-0.302	0.565	0.601	0.228	-0.105	-0.261	-0.154	0.143	-0.00123	3.56	3.47	1.53E-05	0.000558	0.295	9.82E-06	5.80E-71	0.45	0.1	0.39	0.41	0.81	0.93	0.25	0.57	0.62	0.12	0.22	0.014	8.90E-06	0.25	0.62	0.23	0.29	0.13	0.77	0	0	0	0	0	0	0	0	0	0	0	0	1	0	0	0	0	0	0
147199	SCGB1C1	"secretoglobin, family 1C, member 1"	11	193080	2.26	0.491	-0.452	0.186	0.1	-0.125	-0.0799	0.21	0.0706	-0.00582	-0.508	0.0925	0.632	1.45	-0.218	-0.705	-0.64	-0.0287	0.225	0.00604	2.54	3.32	3.07E-05	0.000928	0.295	9.88E-06	4.40E-25	0.02	0.044	0.52	0.67	0.68	0.82	0.57	0.86	0.99	0.16	0.84	0.15	4.90E-08	0.57	0.089	0.12	0.92	0.22	0.46	0	0	0	0	0	0	0	0	0	0	0	0	1	0	0	0	0	0	0
206358	SLC36A1	"solute carrier family 36 (proton/amino acid symporter), member 1"	5	150827163	4.66	0.0951	0.0962	0.0983	-0.0098	0.0633	-0.211	-0.0893	0.0858	0.131	0.202	-0.0518	-0.151	-0.499	-0.00988	-0.237	0.0244	-0.152	-0.0903	-0.00134	4.58	3.27	3.95E-05	0.00109	0.295	9.85E-06	1.00E-100	0.24	0.26	0.37	0.91	0.59	0.12	0.53	0.59	0.38	0.14	0.77	0.37	7.60E-07	0.95	0.14	0.88	0.16	0.2	0.67	0	0	0	0	0	0	0	0	0	0	0	0	-1	0	0	0	0	0	0
4239	MFAP4	microfibrillar-associated protein 4	17	-19286755	3.07	0.279	0.022	0.766	0.225	-0.288	1.07	0.999	0.424	0.797	0.666	0.357	-0.339	0.492	-0.321	-0.218	0.0162	0.036	-0.182	0.000202	3.44	3.26	4.06E-05	0.00111	0.295	9.08E-06	1.30E-36	0.17	0.92	0.0074	0.33	0.33	0.0028	0.0073	0.29	0.038	0.061	0.44	0.43	0.046	0.39	0.59	0.97	0.9	0.31	0.98	0	0	0	0	0	0	0	0	0	0	0	0	0	0	0	0	0	0	0
285464	CRIPAK	cysteine-rich PAK1 inhibitor	4	1385340	6.22	-0.0673	0.0173	0.0798	0.0851	0.0388	-0.0555	-0.646	0.413	0.14	0.28	0.0678	-0.407	-0.306	-0.127	-0.437	-0.118	-0.159	-0.0983	0.00403	6.09	3.1	8.62E-05	0.00195	0.295	9.57E-06	7.90E-108	0.47	0.86	0.53	0.42	0.78	0.73	0.00017	0.026	0.42	0.083	0.75	0.038	0.007	0.46	0.019	0.52	0.2	0.23	0.27	0	0	0	0	0	0	-1	0	0	0	0	0	0	0	0	0	0	0	0
64432	MRPS25	mitochondrial ribosomal protein S25	3	-15090019	7.78	0.2	-0.0392	0.0492	0.093	0.0544	0.0377	-0.193	-0.423	-0.101	-0.0039	0.256	-0.0916	-0.412	0.0767	0.0121	-0.0877	-0.162	0.0439	0.0041	7.76	3.04	0.000113	0.00238	0.295	9.29E-06	1.30E-127	0.013	0.64	0.65	0.3	0.64	0.78	0.18	0.008	0.5	0.98	0.15	0.58	3.20E-05	0.6	0.94	0.58	0.13	0.53	0.19	0	0	0	0	0	0	0	0	0	0	0	0	-1	0	0	0	0	0	0
10802	SEC24A	"SEC24 family, member A (S. cerevisiae)"	5	133984475	5.83	0.122	-0.00719	0.1	-0.0814	0.168	-0.0378	0.137	-0.111	-0.0148	-0.124	0.259	-0.18	-0.844	0.32	-0.334	0.355	-0.219	0.0366	3.35E-05	5.75	3.02	0.000123	0.00249	0.295	9.51E-06	3.00E-89	0.33	0.96	0.56	0.56	0.36	0.86	0.54	0.65	0.95	0.56	0.36	0.49	1.10E-07	0.16	0.18	0.15	0.19	0.74	0.99	0	0	0	0	0	0	0	0	0	0	0	0	-1	0	0	0	0	0	0
83734	ATG10	autophagy related 10	5	81267844	4.15	0.0241	0.173	-0.199	-0.299	0.127	-0.0334	0.469	-0.605	0.0165	-0.378	0.0539	0.154	-0.0204	0.0409	0.00943	-0.00293	-0.108	0.114	-0.00385	4.16	3	0.000134	0.00265	0.295	9.69E-06	7.50E-89	0.79	0.073	0.11	0.0038	0.33	0.83	0.0042	0.00085	0.92	0.016	0.79	0.41	0.85	0.8	0.96	0.99	0.37	0.15	0.27	0	0	0	0	0	0	0	-1	0	0	0	0	0	0	0	0	0	0	0
8797	TNFRSF10A	"tumor necrosis factor receptor superfamily, member 10a"	8	-23048970	4.27	0.166	-0.223	0.187	-0.0472	0.252	-0.0156	0.178	0.095	0.0983	0.381	0.0038	0.211	0.084	0.805	-0.115	0.139	0.127	-0.082	0.0037	4.38	3	0.000134	0.00265	0.295	9.87E-06	1.00E-85	0.092	0.035	0.17	0.67	0.081	0.93	0.31	0.62	0.59	0.026	0.99	0.3	0.48	1.70E-05	0.55	0.48	0.34	0.34	0.34	0	0	0	0	0	0	0	0	0	0	0	0	0	1	0	0	0	0	0
51659	GINS2	GINS complex subunit 2 (Psf2 homolog)	16	-85711280	6.18	0.125	0.0777	0.0611	-0.0737	0.00339	-0.0456	0.151	-0.554	-0.138	-0.464	-0.0587	-0.269	-0.287	-0.261	0.339	0.237	-0.0459	0.053	-0.00857	6.15	2.99	0.000146	0.00283	0.295	9.24E-06	7.90E-115	0.12	0.37	0.58	0.42	0.98	0.74	0.3	0.00069	0.36	0.0011	0.75	0.11	0.0036	0.08	0.035	0.14	0.67	0.45	0.0075	0	0	0	0	0	0	0	-1	0	-1	0	0	0	0	0	0	0	0	0
285175	UNC80	unc-80 homolog (C. elegans)	2	210636717	2.26	0.00563	-0.0147	0.0233	0.00391	0.00138	-0.0161	0.00768	0.0109	0.0243	0.0137	0.065	-0.012	0.0305	-0.0125	-0.0298	-0.0204	-0.00151	0.00797	-2.00E-04	2.27	2.95	0.000169	0.00316	0.295	9.57E-06	1.10E-186	0.46	0.069	0.026	0.65	0.9	0.21	0.57	0.46	0.085	0.29	0.00019	0.45	0.00097	0.37	0.047	0.17	0.88	0.23	0.5	0	0	0	0	0	0	0	0	0	0	1	0	1	0	0	0	0	0	0
10036	CHAF1A	"chromatin assembly factor 1, subunit A (p150)"	19	4402660	6.05	0.0767	0.114	-0.249	-0.197	0.118	0.122	-0.0874	-0.659	-0.118	-0.716	0.0108	0.0576	-0.356	-0.323	0.307	0.454	-0.177	-0.0244	-0.00709	5.91	2.94	0.000183	0.00334	0.295	9.26E-06	1.00E-97	0.49	0.33	0.1	0.12	0.46	0.52	0.66	0.0029	0.57	0.00024	0.97	0.8	0.0078	0.11	0.16	0.039	0.23	0.8	0.1	0	0	0	0	0	0	0	0	0	-1	0	0	0	0	0	0	0	0	0
317761	C14orf39	chromosome 14 open reading frame 39	14	-60902674	2.3	0.015	-0.06	0.357	-0.0313	-0.0282	-0.175	-0.0408	-0.0395	0.00306	0.258	-0.05	-0.0152	0.107	-0.0923	-0.0993	-0.0282	-0.0207	-0.0436	-0.000177	2.31	2.89	0.00023	0.00391	0.295	9.70E-06	2.80E-85	0.78	0.29	3.50E-06	0.6	0.72	0.057	0.67	0.71	0.98	0.0059	0.68	0.89	0.097	0.35	0.35	0.79	0.77	0.35	0.93	0	0	1	0	0	0	0	0	0	0	0	0	0	0	0	0	0	0	0
497189	TIFAB	"TRAF-interacting protein with forkhead-associated domain, family member B"	5	-134784558	3.85	-0.434	0.907	0.0306	-0.279	0.0254	0.288	-0.178	-0.705	-0.601	-0.471	-0.449	-0.427	-0.822	-0.696	-0.264	0.626	-0.31	0.219	-0.027	3.7	2.88	0.00024	0.00402	0.295	9.53E-06	4.40E-44	0.043	0.00011	0.92	0.25	0.93	0.43	0.64	0.095	0.13	0.2	0.35	0.34	0.0016	0.076	0.53	0.14	0.28	0.24	0.0015	0	1	0	0	0	0	0	0	0	0	0	0	-1	0	0	0	0	0	-1
100505881	MAGI2-AS3	MAGI2 antisense RNA 3	7	79082273	3.89	-0.255	-0.13	0.112	0.282	-0.215	-0.203	-0.462	-0.0765	0.287	0.43	0.17	0.528	0.811	0.0127	-0.0891	0.0339	0.307	-0.227	0.0123	3.92	2.86	0.000258	0.00424	0.295	9.40E-06	3.20E-62	0.078	0.4	0.57	0.085	0.31	0.41	0.075	0.79	0.29	0.085	0.6	0.081	6.60E-06	0.96	0.75	0.91	0.11	0.073	0.031	0	0	0	0	0	0	0	0	0	0	0	0	1	0	0	0	0	0	0
4704	NDUFA9	"NADH dehydrogenase (ubiquinone) 1 alpha subcomplex, 9, 39kDa"	12	4758264	9.54	0.3	0.119	-0.191	-0.104	-0.24	-0.305	-0.315	-0.437	0.0382	-0.449	-0.23	-0.662	-0.269	-0.121	0.428	0.0972	-0.126	-0.254	-0.00377	9.34	2.78	0.000382	0.00554	0.295	9.47E-06	1.90E-117	0.013	0.35	0.24	0.44	0.17	0.13	0.14	0.064	0.86	0.03	0.39	0.0085	0.06	0.58	0.07	0.68	0.43	0.016	0.42	0	0	0	0	0	0	0	0	0	0	0	0	0	0	0	0	0	0	0
388228	SBK1	SH3-binding domain kinase 1	16	28303840	2.75	-0.0661	-0.0901	0.186	0.415	0.0116	-0.206	-0.066	-0.0521	0.321	0.034	0.197	-0.11	0.0642	-0.0496	-0.136	0.138	-0.000213	0.0506	0.003	2.83	2.78	0.000389	0.00561	0.295	9.47E-06	5.70E-80	0.35	0.24	0.059	8.70E-07	0.91	0.093	0.6	0.71	0.017	0.78	0.22	0.46	0.45	0.7	0.33	0.33	1	0.42	0.28	0	0	0	1	0	0	0	0	0	0	0	0	0	0	0	0	0	0	0
100141515	C17orf99	chromosome 17 open reading frame 99	17	76142434	3.8	1.53	0.225	0.141	-0.546	-0.0652	0.176	-0.4	-0.859	-0.0346	0.466	0.163	0.0403	-0.238	-0.067	1.25	-0.21	0.122	-0.168	-0.00302	4.13	2.76	0.000427	0.00597	0.295	9.63E-06	9.60E-32	4.80E-07	0.46	0.72	0.095	0.88	0.72	0.44	0.13	0.95	0.35	0.8	0.95	0.49	0.9	0.029	0.71	0.75	0.5	0.79	1	0	0	0	0	0	0	0	0	0	0	0	0	0	0	0	0	0	0
90135	BTBD6	BTB (POZ) domain containing 6	14	105714879	7.61	0.233	0.127	-0.741	-0.0022	0.125	-0.3	-0.923	-0.201	-0.661	-0.854	0.224	-0.199	0.389	-0.569	0.361	0.487	0.432	0.198	-0.0109	7.66	4.14	6.82E-07	5.72E-05	0.294	1.07E-05	8.70E-84	0.2	0.51	0.0037	0.99	0.64	0.34	0.0054	0.58	0.053	0.0073	0.58	0.6	0.077	0.09	0.32	0.18	0.078	0.22	0.13	0	0	0	0	0	0	0	0	0	0	0	0	0	0	0	0	0	0	0
1024	CDK8	cyclin-dependent kinase 8	13	26828756	7.38	-0.488	0.00707	-0.12	0.0892	-0.361	0.17	-0.18	-0.26	0.172	0.192	0.286	-0.346	-0.183	0.229	0.655	0.168	0.143	-0.193	0.00361	7.19	3.42	1.91E-05	0.000656	0.294	1.01E-05	1.40E-103	8.00E-05	0.96	0.47	0.51	0.041	0.41	0.4	0.27	0.44	0.35	0.29	0.17	0.2	0.3	0.0064	0.48	0.37	0.067	0.44	-1	0	0	0	0	0	0	0	0	0	0	0	0	0	0	0	0	0	0
6547	SLC8A3	"solute carrier family 8 (sodium/calcium exchanger), member 3"	14	-70510934	4.54	-0.179	-0.247	-0.21	0.305	0.164	-0.0121	-0.636	-0.553	0.296	0.614	0.375	0.758	0.274	-0.00278	0.0781	-0.391	0.0395	-0.0419	0.0161	4.52	3.21	5.14E-05	0.00132	0.294	1.04E-05	9.80E-78	0.15	0.06	0.21	0.029	0.36	0.95	0.0044	0.023	0.2	0.0042	0.17	0.0036	0.064	0.99	0.75	0.11	0.81	0.7	0.001	0	0	0	0	0	0	0	0	0	0	0	0	0	0	0	0	0	0	1
9912	ARHGAP44	Rho GTPase activating protein 44	17	12692829	2.63	0.0259	-0.116	0.263	0.165	-0.0572	-0.4	0.0899	-0.0488	0.756	0.207	0.233	-0.232	-0.084	-0.359	0.0535	-0.325	-0.177	-0.00137	0.00576	2.62	3.06	0.000102	0.0022	0.294	1.01E-05	2.40E-66	0.77	0.22	0.034	0.1	0.66	0.0098	0.57	0.78	1.20E-05	0.18	0.25	0.21	0.43	0.03	0.76	0.068	0.14	0.99	0.1	0	0	0	0	0	0	0	0	1	0	0	0	0	0	0	0	0	0	0
131474	CHCHD4	coiled-coil-helix-coiled-coil-helix domain containing 4	3	-14153577	8.44	0.694	-0.0234	-0.0196	0.0728	0.0455	-0.0438	0.0666	-0.57	0.352	-0.281	0.446	-0.57	-0.255	-0.21	0.607	-0.297	-0.282	-0.0175	-0.000137	8.53	3.05	0.000106	0.00226	0.294	1.01E-05	7.70E-100	6.50E-06	0.88	0.92	0.66	0.83	0.86	0.8	0.052	0.2	0.27	0.18	0.066	0.15	0.44	0.039	0.31	0.15	0.89	0.98	1	0	0	0	0	0	0	0	0	0	0	0	0	0	0	0	0	0	0
203102	ADAM32	ADAM metallopeptidase domain 32	8	38965050	2.46	0.232	0.101	0.996	-0.0392	-0.234	-0.179	0.958	-0.0108	0.483	0.357	-0.0156	-0.427	0.0951	0.369	-0.0263	-0.595	0.000966	0.0826	0.00081	2.74	3.05	0.000111	0.00234	0.294	1.03E-05	1.90E-42	0.1	0.5	1.10E-06	0.81	0.26	0.46	0.00024	0.97	0.068	0.14	0.96	0.15	0.57	0.16	0.92	0.035	1	0.5	0.88	0	0	1	0	0	0	1	0	0	0	0	0	0	0	0	0	0	0	0
23397	NCAPH	"non-SMC condensin I complex, subunit H"	2	97001484	6.46	-0.0688	-0.0134	-0.651	-0.148	0.299	-0.123	-0.42	-1.08	-0.204	-1.57	0.115	-0.418	-0.459	-0.948	0.88	0.715	-0.00661	-0.00192	-0.00922	6.14	3.03	0.000118	0.00245	0.294	1.03E-05	4.50E-68	0.75	0.95	0.027	0.54	0.34	0.74	0.27	0.011	0.61	3.40E-05	0.81	0.35	0.073	0.016	0.037	0.091	0.98	0.99	0.27	0	0	0	0	0	0	0	0	0	-1	0	0	0	0	0	0	0	0	0
23033	DOPEY1	dopey family member 1	6	83777385	4.04	-0.233	-0.0352	-0.128	0.0608	0.0811	0.0103	-0.127	0.303	0.157	0.334	0.2	0.133	-0.0727	0.0172	-0.163	0.0616	0.0566	0.00689	0.00373	4.01	2.99	0.000141	0.00277	0.294	1.04E-05	8.80E-112	5.80E-05	0.56	0.1	0.34	0.32	0.91	0.21	0.0069	0.14	0.00073	0.12	0.26	0.28	0.87	0.14	0.58	0.45	0.89	0.09	-1	0	0	0	0	0	0	0	0	1	0	0	0	0	0	0	0	0	0
7283	TUBG1	"tubulin, gamma 1"	17	40761358	8.41	0.306	0.155	-0.37	-0.0689	0.054	-0.217	-0.0341	-0.818	0.0355	-1.26	-0.0229	-0.278	-0.361	-0.562	0.491	0.293	-0.429	0.00341	-0.00942	8.25	2.97	0.000155	0.00295	0.294	1.05E-05	4.00E-91	0.081	0.4	0.12	0.73	0.83	0.47	0.91	0.019	0.91	4.90E-05	0.95	0.45	0.085	0.08	0.15	0.4	0.068	0.98	0.17	0	0	0	0	0	0	0	0	0	-1	0	0	0	0	0	0	0	0	0
100133036	FAM95B1	"family with sequence similarity 95, member B1"	9	-43027663	2.34	0.0551	-0.0024	0.0202	0.0736	0.0323	-0.0252	0.0142	-0.0192	0.348	0.144	-0.0762	-0.0303	0.0312	-0.113	-0.0315	-0.0655	-0.00565	-0.0295	0.00124	2.37	2.87	0.000256	0.00422	0.294	1.06E-05	3.40E-108	0.11	0.95	0.67	0.063	0.52	0.67	0.82	0.78	3.40E-07	0.017	0.33	0.68	0.45	0.079	0.65	0.34	0.9	0.33	0.36	0	0	0	0	0	0	0	0	1	0	0	0	0	0	0	0	0	0	0
4172	MCM3	minichromosome maintenance complex component 3	6	-52128812	10.1	-0.0311	0.121	-0.423	-0.14	0.355	0.292	0.133	-1.22	-0.0762	-1.02	0.438	0.466	-0.284	-0.424	0.748	0.489	-0.112	-0.015	-0.0122	9.99	2.84	0.000283	0.0045	0.294	1.00E-05	2.70E-104	0.85	0.48	0.059	0.44	0.13	0.29	0.65	0.00021	0.8	0.00038	0.23	0.17	0.14	0.15	0.02	0.13	0.6	0.92	0.056	0	0	0	0	0	0	0	-1	0	-1	0	0	0	0	0	0	0	0	0
5577	PRKAR2B	"protein kinase, cAMP-dependent, regulatory, type II, beta"	7	106685178	10.1	0.373	-0.0292	-0.248	0.0402	-0.0753	-0.69	0.0733	-0.862	-0.061	-1.4	-0.37	0.547	0.843	0.0495	1.36	-0.223	-0.0202	0.219	0.0036	10.2	3.42	1.93E-05	0.000658	0.293	1.16E-05	1.10E-85	0.11	0.91	0.44	0.88	0.82	0.084	0.86	0.061	0.89	6.00E-04	0.48	0.26	0.0028	0.91	0.0035	0.63	0.95	0.28	0.69	0	0	0	0	0	0	0	0	0	-1	0	0	0	0	0	0	0	0	0
253782	CERS6	ceramide synthase 6	2	169312759	7.36	-0.28	0.269	0.0147	-0.0972	-0.00669	0.133	0.17	0.354	-0.286	0.383	0.0459	-0.124	-0.308	0.411	-0.0508	0.364	0.208	-0.0315	-0.000468	7.37	3.4	2.12E-05	0.000708	0.293	1.10E-05	1.40E-117	0.0026	0.0065	0.91	0.35	0.96	0.39	0.3	0.051	0.094	0.016	0.82	0.51	0.0057	0.015	0.78	0.046	0.09	0.69	0.9	0	0	0	0	0	0	0	0	0	0	0	0	0	0	0	0	0	0	0
9852	EPM2AIP1	EPM2A (laforin) interacting protein 1	3	-37027357	7.68	-0.58	0.156	0.0738	0.0542	0.222	-0.102	-0.239	0.0182	0.0151	0.587	0.477	0.328	-0.464	0.112	-0.275	0.0442	-0.261	-0.0674	0.00397	7.51	3.34	2.85E-05	0.00088	0.293	1.19E-05	8.20E-104	7.40E-06	0.24	0.67	0.7	0.22	0.63	0.28	0.94	0.95	0.0069	0.089	0.21	0.0022	0.62	0.26	0.86	0.12	0.53	0.41	-1	0	0	0	0	0	0	0	0	0	0	0	0	0	0	0	0	0	0
79154	DHRS11	dehydrogenase/reductase (SDR family) member 11	17	34948226	5.68	0.809	-0.247	-0.287	0.31	-0.327	0.333	-0.377	-0.911	0.309	-0.908	0.366	-0.28	0.241	-0.279	0.834	-0.196	-0.609	-0.0884	0.00591	5.69	3.34	2.86E-05	0.000881	0.293	1.11E-05	7.50E-66	6.00E-05	0.24	0.29	0.16	0.25	0.32	0.28	0.019	0.4	0.0077	0.4	0.49	0.3	0.44	0.032	0.61	0.021	0.6	0.44	1	0	0	0	0	0	0	0	0	0	0	0	0	0	0	0	0	0	0
11231	SEC63	SEC63 homolog (S. cerevisiae)	6	-108188960	7.28	-0.342	0.0572	-0.215	-0.104	0.174	0.16	0.0757	-0.116	-0.0646	-0.167	0.28	0.271	-0.182	-0.00871	-0.129	0.172	0.0654	0.142	-0.000693	7.23	3.2	5.26E-05	0.00134	0.293	1.13E-05	1.40E-133	9.90E-07	0.42	0.02	0.17	0.075	0.16	0.53	0.38	0.6	0.15	0.063	0.053	0.024	0.94	0.33	0.19	0.46	0.016	0.79	-1	0	0	0	0	0	0	0	0	0	0	0	0	0	0	0	0	0	0
130872	AHSA2	"AHA1, activator of heat shock 90kDa protein ATPase homolog 2 (yeast)"	2	61404555	7.41	-0.863	0.1	-0.0876	0.0962	0.237	-0.236	-1.53	0.166	0.453	0.72	0.372	0.278	-0.34	-0.075	-0.788	0.26	0.0623	-0.212	0.00682	7.07	3.12	7.89E-05	0.00183	0.293	1.15E-05	3.90E-79	1.90E-05	0.63	0.74	0.66	0.4	0.48	2.40E-05	0.67	0.21	0.033	0.4	0.49	0.15	0.83	0.041	0.5	0.81	0.21	0.37	-1	0	0	0	0	0	-1	0	0	0	0	0	0	0	0	0	0	0	0
5270	SERPINE2	"serpin peptidase inhibitor, clade E (nexin, plasminogen activator inhibitor type 1), member 2"	2	-224839765	5.73	0.371	-0.341	-0.298	0.229	0.13	0.0244	-0.297	-0.583	0.424	-0.824	0.557	0.608	0.414	-0.0995	0.465	-0.333	0.308	0.0903	0.00758	5.87	3.08	9.23E-05	0.00206	0.293	1.19E-05	7.30E-78	0.017	0.04	0.16	0.19	0.56	0.93	0.28	0.057	0.14	0.0023	0.11	0.061	0.026	0.72	0.13	0.28	0.14	0.5	0.21	0	0	0	0	0	0	0	0	0	0	0	0	0	0	0	0	0	0	0
5784	PTPN14	"protein tyrosine phosphatase, non-receptor type 14"	1	-214522039	2.97	-0.206	-0.181	0.492	0.236	-0.254	0.202	0.354	0.55	1.51	0.296	-0.0725	0.0643	0.267	0.211	-0.383	-0.466	-0.346	0.243	0.0108	3.15	2.94	0.000181	0.00332	0.293	1.19E-05	4.30E-43	0.22	0.32	0.036	0.22	0.3	0.48	0.24	0.1	4.00E-06	0.31	0.85	0.86	0.19	0.49	0.25	0.16	0.13	0.1	0.1	0	0	0	0	0	0	0	0	1	0	0	0	0	0	0	0	0	0	0
89958	SAPCD2	suppressor APC domain containing 2	9	-139956579	6.01	0.191	0.0194	-0.334	-0.0977	0.232	-0.279	-0.669	-0.528	0.4	-0.872	-0.0419	-1	-0.873	-0.489	0.139	-0.236	-0.554	-0.185	0.00411	5.59	2.8	0.000341	0.00516	0.293	1.10E-05	5.30E-68	0.33	0.93	0.22	0.66	0.42	0.41	0.06	0.18	0.28	0.011	0.92	0.016	0.00033	0.18	0.72	0.55	0.038	0.28	0.59	0	0	0	0	0	0	0	0	0	0	0	0	-1	0	0	0	0	0	0
11284	PNKP	polynucleotide kinase 3'-phosphatase	19	-50364460	7.24	-0.711	-0.0666	-0.188	-0.0481	-0.0597	-0.265	-0.176	-0.221	0.0209	-0.485	-0.0246	-0.454	-0.281	-0.319	-0.293	0.219	-0.481	-0.00195	0.00133	6.81	2.69	0.000568	0.00721	0.293	1.14E-05	6.50E-100	1.10E-07	0.62	0.28	0.74	0.75	0.22	0.44	0.38	0.93	0.027	0.93	0.087	0.066	0.17	0.24	0.38	0.0052	0.99	0.79	-1	0	0	0	0	0	0	0	0	0	0	0	0	0	0	0	0	0	0
5046	PCSK6	proprotein convertase subtilisin/kexin type 6	15	-101923953	2.34	0.182	-0.0844	-0.00732	0.0484	-0.0979	-0.0626	0.116	0.0501	-0.0442	-0.0246	-0.0306	0.385	0.481	0.0132	-0.112	-0.201	-0.0584	0.134	-0.00199	2.48	4.05	1.05E-06	7.82E-05	0.292	1.29E-05	9.50E-71	0.013	0.28	0.94	0.56	0.36	0.61	0.37	0.73	0.74	0.84	0.85	0.012	1.80E-07	0.92	0.44	0.16	0.55	0.036	0.48	0	0	0	0	0	0	0	0	0	0	0	0	1	0	0	0	0	0	0
132430	PABPC4L	"poly(A) binding protein, cytoplasmic 4-like"	4	-135117489	3.57	-0.636	0.178	1.3	0.978	0.132	-1.87	0.17	0.355	1.71	0.221	0.029	0.0107	0.207	-0.77	-1.26	0.481	-1.08	-0.162	0.0271	3.53	3.69	5.42E-06	0.000262	0.292	1.23E-05	6.50E-27	0.043	0.59	0.003	0.0061	0.77	6.00E-04	0.76	0.56	0.0037	0.68	0.97	0.99	0.58	0.18	0.042	0.44	0.011	0.55	0.027	0	0	0	0	0	-1	0	0	0	0	0	0	0	0	0	0	0	0	0
6241	RRM2	ribonucleotide reductase M2	2	10262695	10.7	0.16	0.145	-0.597	-0.158	0.338	-0.228	-0.132	-0.817	-0.399	-1.72	0.46	-0.29	-0.312	-0.759	0.342	0.212	0.277	0.262	-0.00991	10.6	3.42	1.90E-05	0.000654	0.292	1.30E-05	5.40E-93	0.45	0.52	0.043	0.51	0.28	0.53	0.73	0.054	0.31	6.80E-06	0.34	0.51	0.22	0.053	0.42	0.62	0.33	0.16	0.23	0	0	0	0	0	0	0	0	0	-1	0	0	0	0	0	0	0	0	0
10855	HPSE	heparanase	4	-84213614	4.46	0.6	-0.09	-0.383	0.0596	-0.228	0.0732	1.67	0.329	-0.536	-1.11	-0.337	1.2	1.82	-0.465	0.396	-0.536	-0.523	0.112	-0.00195	4.81	3.29	3.51E-05	0.001	0.292	1.25E-05	7.90E-33	0.069	0.8	0.4	0.87	0.63	0.9	0.0051	0.61	0.38	0.051	0.65	0.082	8.50E-06	0.44	0.54	0.41	0.23	0.7	0.88	0	0	0	0	0	0	0	0	0	0	0	0	1	0	0	0	0	0	0
81892	SLIRP	SRA stem-loop interacting RNA binding protein	14	78174414	11.2	0.115	0.135	-0.27	-0.0864	0.0926	0.122	-0.174	-0.701	-0.0351	-0.7	-0.306	-0.502	-0.601	0.109	0.412	0.342	-0.584	-0.171	-0.00633	11	3.24	4.45E-05	0.00119	0.292	1.22E-05	1.30E-117	0.41	0.36	0.16	0.58	0.65	0.61	0.49	0.012	0.89	0.0041	0.33	0.086	0.00044	0.67	0.14	0.22	0.0021	0.16	0.24	0	0	0	0	0	0	0	0	0	0	0	0	-1	0	0	0	0	0	0
1958	EGR1	early growth response 1	5	137801181	8.5	-0.217	0.441	0.355	0.00111	-0.291	0.448	-0.0387	-0.454	-1.04	0.954	1.05	-0.812	-0.708	-0.668	-1.29	0.617	-0.68	-0.135	-0.00732	8.27	3.12	7.76E-05	0.00181	0.292	1.25E-05	6.50E-73	0.39	0.1	0.31	1	0.43	0.3	0.93	0.36	0.029	0.03	0.066	0.13	0.021	0.15	0.011	0.22	0.046	0.54	0.46	0	0	0	0	0	0	0	0	0	0	0	0	0	0	0	0	0	0	0
55718	POLR3E	polymerase (RNA) III (DNA directed) polypeptide E (80kD)	16	22308696	6.44	0.0679	-0.0775	0.023	-0.101	0.0521	0.00122	-0.251	-0.177	0.128	0.0434	0.228	-0.485	-0.349	0.0925	0.0817	0.136	-0.0644	-0.0607	0.004	6.35	3.1	8.40E-05	0.00192	0.292	1.26E-05	4.20E-122	0.36	0.32	0.82	0.22	0.63	0.99	0.058	0.22	0.35	0.73	0.17	0.0019	0.00012	0.49	0.57	0.35	0.51	0.34	0.16	0	0	0	0	0	0	0	0	0	0	0	0	-1	0	0	0	0	0	0
5366	PMAIP1	phorbol-12-myristate-13-acetate-induced protein 1	18	57567192	9.63	-0.56	-0.093	0.675	-0.0335	-0.146	0.619	0.639	0.543	-0.115	0.0984	0.303	-0.367	-0.147	-0.247	-0.725	0.396	0.192	0.0432	0.00586	9.61	3.1	8.42E-05	0.00192	0.292	1.29E-05	5.10E-94	0.0035	0.64	0.01	0.87	0.6	0.057	0.06	0.15	0.74	0.76	0.47	0.35	0.52	0.47	0.053	0.29	0.45	0.79	0.43	0	0	0	0	0	0	0	0	0	0	0	0	0	0	0	0	0	0	0
28951	TRIB2	tribbles homolog 2 (Drosophila)	2	12856998	5.36	1.14	0.677	-0.437	-0.246	-0.218	0.434	-0.891	-1.22	0.174	-1.65	0.104	0.157	0.899	-0.121	1.66	0.403	0.148	-0.0614	0.0131	5.77	3.1	8.78E-05	0.00198	0.292	1.23E-05	8.20E-39	0.00098	0.061	0.35	0.52	0.66	0.45	0.14	0.069	0.78	0.0051	0.89	0.82	0.028	0.85	0.014	0.55	0.74	0.83	0.32	1	0	0	0	0	0	0	0	0	0	0	0	0	0	0	0	0	0	0
9918	NCAPD2	"non-SMC condensin I complex, subunit D2"	12	6603298	8.47	0.185	0.32	-0.802	-0.0557	0.151	-0.246	-0.983	-0.574	-0.195	-0.494	0.223	0.196	-0.419	-0.537	0.133	0.704	0.0724	0.0472	-0.0094	8.36	3.05	0.000106	0.00226	0.292	1.20E-05	2.50E-90	0.3	0.093	0.0014	0.78	0.56	0.42	0.0025	0.1	0.56	0.11	0.58	0.6	0.051	0.1	0.71	0.047	0.76	0.76	0.18	0	0	0	0	0	0	0	0	0	0	0	0	0	0	0	0	0	0	0
9200	PTPLA	"protein tyrosine phosphatase-like (proline instead of catalytic arginine), member A"	10	-17631958	6.35	0.204	-0.003	-0.291	0.00513	-0.162	0.275	-0.428	-0.173	0.246	-0.361	0.0397	-0.177	0.016	0.321	0.434	-0.0892	-0.218	-0.0702	0.00261	6.31	2.93	0.00019	0.00343	0.292	1.27E-05	5.70E-110	0.027	0.98	0.022	0.96	0.23	0.081	0.0099	0.34	0.15	0.023	0.85	0.35	0.88	0.057	0.017	0.62	0.076	0.38	0.46	0	0	0	0	0	0	0	0	0	0	0	0	0	0	0	0	0	0	0
5592	PRKG1	"protein kinase, cGMP-dependent, type I"	10	52750911	3.45	-0.277	-0.166	0.475	0.422	0.0256	-0.222	-0.146	-0.121	0.468	0.333	0.492	-0.181	-0.205	-0.105	-0.186	-0.135	0.0189	0.149	0.00963	3.49	2.79	0.00036	0.00535	0.292	1.21E-05	3.00E-63	0.028	0.21	0.0066	0.0034	0.89	0.3	0.52	0.62	0.046	0.12	0.082	0.49	0.17	0.65	0.45	0.59	0.91	0.18	0.05	0	0	0	0	0	0	0	0	0	0	0	0	0	0	0	0	0	0	0
283659	PRTG	protogenin	15	-55903739	2.28	-0.0391	0.0199	0.31	-0.033	-0.132	0.253	-0.105	0.399	0.883	0.517	0.825	-0.0267	0.0689	-0.126	-0.379	-0.362	0.0197	0.251	0.00675	2.49	2.77	4.00E-04	0.0057	0.292	1.22E-05	3.80E-45	0.75	0.88	0.069	0.81	0.46	0.23	0.64	0.1	0.00018	0.016	0.0034	0.92	0.64	0.58	0.12	0.14	0.9	0.021	0.16	0	0	0	0	0	0	0	0	1	0	0	0	0	0	0	0	0	0	0
57019	CIAPIN1	cytokine induced apoptosis inhibitor 1	16	-57462087	6.93	0.204	-0.015	-0.107	-0.0356	-0.0488	-0.265	-0.14	-0.37	0.15	-0.252	-0.0617	-0.314	-0.0793	-0.119	0.41	0.0788	-0.0726	-0.0397	-0.00105	6.88	2.71	0.000534	0.00693	0.292	1.20E-05	1.80E-124	0.0078	0.85	0.3	0.68	0.66	0.042	0.3	0.014	0.29	0.054	0.72	0.048	0.38	0.39	0.0067	0.6	0.47	0.55	0.72	0	0	0	0	0	0	0	0	0	0	0	0	0	0	0	0	0	0	0
116444	GRIN3B	"glutamate receptor, ionotropic, N-methyl-D-aspartate 3B"	19	1000437	2.3	0.00455	0.00852	0.0587	-0.00841	0.0302	-0.0258	0.0058	0.0232	0.0112	-0.0129	0.0671	0.0253	0.0169	-0.0124	-0.0299	-0.0102	0.0103	0.00133	2.11E-05	2.31	2.69	0.000577	0.00728	0.292	1.24E-05	1.20E-173	0.64	0.42	3.00E-05	0.45	0.037	0.13	0.74	0.23	0.54	0.45	0.0029	0.22	0.15	0.49	0.13	0.6	0.44	0.88	0.96	0	0	1	0	0	0	0	0	0	0	0	0	0	0	0	0	0	0	0
57470	LRRC47	leucine rich repeat containing 47	1	-3696784	11	0.216	0.0359	-0.0886	-0.0572	-0.197	-0.0987	-0.469	-0.0557	0.0544	-0.173	-0.167	-0.444	-0.0193	0.088	0.321	0.111	-0.334	-0.184	0.00141	10.9	3.54	1.12E-05	0.00045	0.291	1.35E-05	1.90E-146	0.0068	0.67	0.41	0.52	0.088	0.46	0.0011	0.72	0.71	0.2	0.35	0.0077	0.84	0.54	0.04	0.48	0.0019	0.0084	0.65	0	0	0	0	0	0	0	0	0	0	0	0	0	0	0	0	0	0	0
124995	MRPL10	mitochondrial ribosomal protein L10	17	-45900638	9.91	0.256	-0.0617	-0.127	0.0874	-0.0541	0.244	-0.159	-0.435	0.311	0.0488	0.106	-0.374	-0.422	0.00601	0.206	-0.168	-0.297	-0.153	0.000727	9.8	3.4	2.11E-05	0.000707	0.291	1.31E-05	7.10E-131	0.0081	0.54	0.34	0.42	0.7	0.14	0.35	0.022	0.082	0.77	0.62	0.063	0.00032	0.97	0.28	0.37	0.021	0.068	0.85	0	0	0	0	0	0	0	0	0	0	0	0	-1	0	0	0	0	0	0
100507506	LOC100507506	uncharacterized LOC100507506	6	NA	2.28	0.0242	-0.0172	-0.0471	0.0679	0.00599	0.103	0.202	-0.0374	-0.0582	-0.0438	0.0166	-0.013	-0.0178	-0.0147	0.108	0.0389	-0.00757	-0.03	0.000341	2.29	3.11	8.25E-05	0.00189	0.291	1.32E-05	9.30E-125	0.33	0.51	0.17	0.016	0.87	0.016	1.10E-05	0.44	0.21	0.3	0.76	0.8	0.55	0.74	0.028	0.43	0.82	0.16	0.72	0	0	0	0	0	0	1	0	0	0	0	0	0	0	0	0	0	0	0
4008	LMO7	LIM domain 7	13	76194570	2.83	-0.0511	-0.0828	0.144	0.0624	0.0604	-0.0305	0.108	-0.101	0.303	0.0797	-0.00835	-0.0294	0.0129	-0.118	-0.083	-0.064	-0.0993	-0.00444	0.00171	2.82	3.1	8.66E-05	0.00195	0.291	1.39E-05	5.40E-113	0.18	0.044	0.0072	0.15	0.28	0.64	0.12	0.18	4.00E-05	0.23	0.92	0.71	0.78	0.094	0.27	0.4	0.055	0.89	0.25	0	0	0	0	0	0	0	0	1	0	0	0	0	0	0	0	0	0	0
6118	RPA2	"replication protein A2, 32kDa"	1	-28218049	9.56	0.616	-0.0966	-0.0309	0.00291	-0.261	0.0346	-0.0311	-0.354	0.16	-0.123	0.0514	0.00228	0.244	-0.174	0.681	0.0681	-0.0703	0.0157	0.00182	9.72	3.09	8.99E-05	0.00202	0.291	1.36E-05	4.00E-119	4.00E-07	0.43	0.85	0.98	0.12	0.86	0.88	0.12	0.46	0.53	0.84	0.99	0.078	0.41	0.0033	0.77	0.65	0.88	0.69	1	0	0	0	0	0	0	0	0	0	0	0	0	0	0	0	0	0	0
90226	UCN2	urocortin 2	3	-48599151	2.25	0.00911	0.0284	0.0127	0.00787	-0.0205	-0.0137	-0.00196	-0.0275	0.0358	0.00163	-0.0557	-0.0116	0.00659	0.0351	0.172	-0.00126	0.0108	0.0131	0.00027	2.27	3.02	0.000123	0.00249	0.291	1.32E-05	3.10E-155	0.5	0.052	0.5	0.61	0.31	0.56	0.94	0.31	0.16	0.94	0.071	0.68	0.69	0.16	2.90E-09	0.96	0.55	0.27	0.61	0	0	0	0	0	0	0	0	0	0	0	0	0	0	1	0	0	0	0
284702	HNRNPU-AS1	HNRNPU antisense RNA 1	1	-245003940	8.49	-0.729	0.308	0.318	0.17	0.325	0.175	-0.0203	0.282	0.633	0.561	0.706	0.861	-0.469	0.0746	-0.512	0.756	0.367	0.189	0.000979	8.66	2.99	0.000142	0.00278	0.291	1.33E-05	1.30E-88	0.00013	0.12	0.21	0.42	0.23	0.58	0.95	0.44	0.067	0.079	0.09	0.027	0.035	0.83	0.16	0.04	0.14	0.24	0.89	-1	0	0	0	0	0	0	0	0	0	0	0	0	0	0	0	0	0	0
80310	PDGFD	platelet derived growth factor D	11	-103777914	4.54	-0.201	-0.242	0.113	0.243	0.0133	0.0907	-0.254	-0.761	0.646	0.938	0.316	-0.145	0.285	-0.813	0.081	-0.619	-0.00556	-0.14	0.00849	4.46	2.99	0.000142	0.00278	0.291	1.34E-05	7.10E-64	0.22	0.16	0.61	0.19	0.96	0.74	0.39	0.019	0.034	0.0011	0.39	0.67	0.14	0.0072	0.8	0.057	0.98	0.33	0.18	0	0	0	0	0	0	0	0	0	0	0	0	0	0	0	0	0	0	0
650655	ABCA17P	"ATP-binding cassette, sub-family A (ABC1), member 17, pseudogene"	16	2390923	2.72	0.21	-0.193	0.188	0.544	-0.126	0.354	0.81	0.257	1.15	-0.369	-0.00694	-0.489	-0.101	-0.436	-0.2	-0.816	-0.21	-0.0399	0.00673	2.79	2.96	0.000165	0.00309	0.291	1.37E-05	8.90E-41	0.2	0.27	0.4	0.0037	0.6	0.21	0.0063	0.42	0.00022	0.19	0.98	0.15	0.6	0.15	0.53	0.013	0.34	0.78	0.29	0	0	0	0	0	0	0	0	1	0	0	0	0	0	0	0	0	0	0
56288	PARD3	par-3 family cell polarity regulator	10	-34601188	4.38	-0.117	-0.0391	0.477	0.468	-0.0306	-0.596	0.762	0.138	1.04	0.578	0.173	0.0789	0.27	-0.187	-0.449	-0.168	-0.145	0.0038	0.00761	4.56	2.93	0.000194	0.00349	0.291	1.35E-05	2.60E-62	0.47	0.82	0.034	0.012	0.9	0.033	0.0098	0.67	0.00073	0.04	0.63	0.82	0.17	0.53	0.16	0.6	0.5	0.98	0.23	0	0	0	0	0	0	0	0	1	0	0	0	0	0	0	0	0	0	0
91283	MSANTD3	Myb/SANT-like DNA-binding domain containing 3	9	103189495	7.14	0.0013	-0.107	-0.0866	0.0547	-0.0965	0.187	-0.18	-0.444	0.0016	-0.195	-0.0896	0.862	0.752	0.157	0.158	-0.0616	-0.098	-0.0403	0.00118	7.2	2.91	0.000204	0.0036	0.291	1.35E-05	3.70E-101	0.99	0.41	0.61	0.69	0.59	0.37	0.41	0.066	0.99	0.35	0.74	0.00091	9.10E-07	0.48	0.51	0.8	0.55	0.7	0.8	0	0	0	0	0	0	0	0	0	0	0	1	1	0	0	0	0	0	0
161823	ADAL	adenosine deaminase-like	15	43622872	4.89	0.186	0.0695	0.152	-0.0261	0.045	0.1	-0.149	-0.664	-0.0268	-0.111	0.161	-0.0606	-0.0973	-0.0341	0.354	-0.15	-0.052	0.0275	-0.00216	4.94	2.9	0.000221	0.0038	0.291	1.33E-05	7.40E-108	0.012	0.37	0.13	0.75	0.67	0.42	0.26	9.90E-06	0.84	0.38	0.33	0.69	0.27	0.8	0.015	0.3	0.6	0.67	0.45	0	0	0	0	0	0	0	-1	0	0	0	0	0	0	0	0	0	0	0
55379	LRRC59	leucine rich repeat containing 59	17	-48458594	4.76	0.123	-0.00851	-0.0505	-0.0179	-0.0587	-0.0116	-0.0324	-0.169	-0.0617	-0.28	-0.0387	-0.128	0.0259	-0.128	0.196	0.0734	-0.0158	-0.0134	-0.001	4.74	2.87	0.000253	0.0042	0.291	1.38E-05	2.00E-137	0.0029	0.84	0.37	0.7	0.32	0.87	0.66	0.036	0.41	9.80E-05	0.67	0.13	0.59	0.086	0.015	0.36	0.77	0.71	0.53	0	0	0	0	0	0	0	0	0	-1	0	0	0	0	0	0	0	0	0
85397	RGS8	regulator of G-protein signaling 8	1	-182615792	3.2	-0.304	-0.114	-0.0707	0.12	0.0438	0.0363	0.0937	-0.132	0.161	0.21	0.126	0.14	0.0344	-0.298	-0.277	-0.193	-0.126	-0.0136	0.00151	3.09	2.83	0.000296	0.00465	0.291	1.34E-05	2.70E-86	5.40E-05	0.14	0.48	0.15	0.68	0.77	0.47	0.36	0.24	0.097	0.44	0.36	0.69	0.027	0.056	0.18	0.2	0.83	0.6	-1	0	0	0	0	0	0	0	0	0	0	0	0	0	0	0	0	0	0
23284	LPHN3	latrophilin 3	4	62362839	2.32	-0.144	0.0905	0.304	-0.0611	-0.142	-0.0918	0.108	0.166	-0.195	-0.116	-0.284	0.0275	0.123	1.42	-0.0972	0.192	-0.0233	-0.068	0.00113	2.36	2.77	0.00039	0.00562	0.291	1.40E-05	1.00E-45	0.25	0.49	0.076	0.66	0.43	0.66	0.63	0.5	0.4	0.59	0.31	0.92	0.41	5.70E-09	0.69	0.43	0.89	0.53	0.81	0	0	0	0	0	0	0	0	0	0	0	0	0	1	0	0	0	0	0
5201	PFDN1	prefoldin subunit 1	5	-139624635	7.99	0.0875	0.0598	0.00205	0.0228	-0.129	-0.117	-0.0576	-0.297	-0.156	-0.318	-0.159	-0.327	-0.592	0.0536	-0.0115	0.109	-0.12	-0.0616	-0.00451	7.84	2.74	0.000462	0.00628	0.291	1.43E-05	3.50E-119	0.36	0.56	0.99	0.83	0.36	0.48	0.74	0.12	0.38	0.057	0.46	0.11	1.00E-06	0.76	0.95	0.57	0.35	0.46	0.23	0	0	0	0	0	0	0	0	0	0	0	0	-1	0	0	0	0	0	0
216	ALDH1A1	"aldehyde dehydrogenase 1 family, member A1"	9	-75515578	9.74	0.577	-0.176	-0.93	-0.348	0.11	-0.716	-1.58	-1.1	0.372	-1.8	0.352	1.35	0.602	-0.439	1.2	0.783	0.231	-0.373	0.0162	9.54	2.74	0.000467	0.00632	0.291	1.41E-05	1.10E-63	0.1	0.64	0.056	0.38	0.83	0.23	0.013	0.11	0.57	0.0033	0.65	0.066	0.15	0.49	0.083	0.26	0.62	0.22	0.24	0	0	0	0	0	0	0	0	0	0	0	0	0	0	0	0	0	0	0
85236	HIST1H2BK	"histone cluster 1, H2bk"	6	-27106072	8.03	-0.394	-0.0744	-0.523	-0.0712	-0.439	0.512	0.403	0.603	-0.571	0.192	-0.655	0.538	1.37	0.296	-0.501	0.488	-0.645	0.234	-0.0136	8.08	3.55	1.04E-05	0.000429	0.29	1.46E-05	4.30E-72	0.11	0.77	0.12	0.8	0.22	0.22	0.36	0.21	0.21	0.65	0.23	0.29	6.30E-06	0.51	0.3	0.31	0.049	0.27	0.15	0	0	0	0	0	0	0	0	0	0	0	0	1	0	0	0	0	0	0
100130992	LOC100130992	uncharacterized LOC100130992	10	22541001	3.01	-0.238	-0.226	-0.182	0.137	-0.154	0.625	-0.685	0.267	0.0992	1.17	0.721	0.201	0.168	-0.066	0.127	-0.357	-0.293	-0.246	0.00918	2.88	3.37	2.47E-05	0.000792	0.29	1.51E-05	4.80E-47	0.13	0.17	0.4	0.43	0.5	0.02	0.015	0.39	0.73	2.60E-05	0.041	0.54	0.37	0.82	0.68	0.25	0.16	0.072	0.13	0	0	0	0	0	0	0	0	0	1	0	0	0	0	0	0	0	0	0
7263	TST	thiosulfate sulfurtransferase (rhodanese)	22	-37406900	8.92	1.17	0.169	-0.0461	-0.191	-0.246	-0.542	-0.244	-0.0389	0.369	-1.37	0.0213	0.0971	0.725	-0.529	0.819	-0.344	0.191	0.238	-0.00142	9.32	3.31	3.16E-05	0.000947	0.29	1.51E-05	3.20E-74	1.40E-05	0.54	0.9	0.51	0.51	0.22	0.6	0.94	0.44	0.0025	0.97	0.86	0.02	0.26	0.11	0.5	0.58	0.29	0.89	1	0	0	0	0	0	0	0	0	0	0	0	0	0	0	0	0	0	0
53347	UBASH3A	ubiquitin associated and SH3 domain containing A	21	43823971	3.28	1.27	-0.447	-0.433	0.26	-0.355	0.119	-0.792	-0.504	-0.554	-0.876	0.0209	-0.0755	0.296	-0.183	0.7	-0.0874	-0.656	0.043	0.0114	3.33	3.3	3.44E-05	0.000988	0.29	1.56E-05	1.50E-30	2.40E-06	0.1	0.22	0.37	0.35	0.79	0.088	0.32	0.25	0.05	0.97	0.89	0.34	0.7	0.17	0.86	0.059	0.85	0.26	1	0	0	0	0	0	0	0	0	0	0	0	0	0	0	0	0	0	0
134553	C5orf24	chromosome 5 open reading frame 24	5	134181370	5.54	-0.128	0.152	0.0472	-0.144	0.245	-0.0781	0.0969	-0.0875	-0.0436	0.018	0.272	0.233	-0.602	0.333	-0.151	0.321	0.205	0.107	0.00225	5.56	3.24	4.50E-05	0.00119	0.29	1.48E-05	6.30E-101	0.18	0.13	0.72	0.18	0.079	0.63	0.57	0.64	0.8	0.91	0.2	0.24	4.80E-07	0.057	0.42	0.089	0.11	0.2	0.54	0	0	0	0	0	0	0	0	0	0	0	0	-1	0	0	0	0	0	0
7439	BEST1	bestrophin 1	11	61717356	2.43	0.0648	0.0165	0.189	0.038	0.0508	-0.226	0.0524	0.159	-0.0479	0.182	-0.0335	-0.153	0.0558	-0.108	-0.141	-0.0201	-0.0575	-0.0477	0.000354	2.45	3.19	5.63E-05	0.00142	0.29	1.49E-05	2.20E-103	0.1	0.69	0.00071	0.4	0.38	0.0011	0.46	0.043	0.52	0.0084	0.71	0.066	0.24	0.14	0.074	0.8	0.28	0.17	0.82	0	0	1	0	0	-1	0	0	0	0	0	0	0	0	0	0	0	0	0
57597	BAHCC1	BAH domain and coiled-coil containing 1	17	79373540	3.78	-0.159	0.214	-0.187	-0.166	0.0677	0.0928	-0.152	0.0592	-0.107	-0.00549	0.0287	-0.178	-0.425	-0.27	-0.0146	0.41	0.0785	-0.000786	-0.00475	3.69	3.17	6.16E-05	0.00152	0.29	1.51E-05	2.10E-92	0.039	0.0095	0.077	0.056	0.54	0.48	0.27	0.69	0.45	0.97	0.87	0.27	8.40E-06	0.055	0.92	0.0076	0.44	0.99	0.11	0	0	0	0	0	0	0	0	0	0	0	0	-1	0	0	0	0	0	0
55844	PPP2R2D	"protein phosphatase 2, regulatory subunit B, delta"	10	133747960	6.49	0.28	-0.0468	-0.468	0.0365	-0.107	0.0111	-0.32	0.101	-0.0277	-0.00607	-0.141	-0.591	-0.0527	-0.0305	0.0778	-0.112	-0.253	-0.0215	-0.00547	6.41	3.14	7.23E-05	0.00172	0.29	1.52E-05	4.50E-112	0.0022	0.62	0.00023	0.72	0.41	0.94	0.048	0.57	0.87	0.97	0.48	0.002	0.62	0.85	0.66	0.53	0.037	0.78	0.12	0	0	-1	0	0	0	0	0	0	0	0	0	0	0	0	0	0	0	0
3157	HMGCS1	3-hydroxy-3-methylglutaryl-CoA synthase 1 (soluble)	5	-43287572	4.89	-0.169	0.0875	0.268	-0.144	-0.0666	0.474	-0.139	-0.091	0.163	0.0824	-0.159	0.239	0.308	0.242	-0.0722	-0.052	0.201	-0.136	0.00362	4.93	3.08	9.60E-05	0.00212	0.29	1.44E-05	2.20E-102	0.039	0.31	0.018	0.12	0.58	0.00088	0.34	0.57	0.28	0.56	0.39	0.16	0.002	0.11	0.65	0.75	0.067	0.057	0.25	0	0	0	0	0	1	0	0	0	0	0	0	0	0	0	0	0	0	0
898	CCNE1	cyclin E1	19	30302901	4.85	0.368	0.0742	-0.0673	-0.102	0.104	-0.124	-0.0833	-0.747	-0.0502	-0.619	-0.076	-0.132	-0.0858	-0.38	0.465	0.0103	-0.162	0.0582	-0.0057	4.86	3	0.000134	0.00265	0.29	1.46E-05	3.40E-83	0.0021	0.55	0.68	0.44	0.54	0.54	0.69	0.0016	0.82	0.0027	0.77	0.59	0.54	0.079	0.046	0.96	0.3	0.57	0.21	0	0	0	0	0	0	0	0	0	0	0	0	0	0	0	0	0	0	0
9425	CDYL	"chromodomain protein, Y-like"	6	4706393	7.92	0.355	-0.00105	-0.155	0.0184	-0.111	-0.0298	-0.224	-0.174	-0.159	-0.299	0.225	-0.215	-0.0581	-0.101	0.268	0.158	-0.14	-0.0431	-0.0017	7.91	2.93	0.000187	0.00339	0.29	1.47E-05	5.50E-129	1.60E-05	0.99	0.16	0.84	0.34	0.83	0.12	0.27	0.28	0.03	0.21	0.19	0.54	0.48	0.087	0.32	0.19	0.53	0.58	1	0	0	0	0	0	0	0	0	0	0	0	0	0	0	0	0	0	0
2846	LPAR4	lysophosphatidic acid receptor 4	X	78003206	5.02	0.267	0.143	0.921	-0.128	-0.199	-0.083	0.466	-0.456	-0.377	1.59	0.271	0.196	0.506	-0.187	-0.0385	-0.167	-0.0765	0.184	0.00109	5.4	2.88	0.000238	0.00401	0.29	1.45E-05	4.60E-55	0.22	0.53	0.0024	0.6	0.53	0.82	0.23	0.29	0.35	3.80E-05	0.58	0.66	0.053	0.64	0.93	0.7	0.79	0.33	0.9	0	0	0	0	0	0	0	0	0	1	0	0	0	0	0	0	0	0	0
10549	PRDX4	peroxiredoxin 4	X	23685645	10.6	0.161	0.0369	-0.435	0.05	-0.0531	0.118	0.115	-0.884	0.14	-1.37	-0.228	-0.172	0.183	0.219	0.822	0.372	0.0715	0.0154	0.000753	10.6	2.87	0.000251	0.00418	0.29	1.53E-05	6.80E-104	0.35	0.84	0.066	0.79	0.83	0.69	0.71	0.0095	0.66	7.50E-06	0.55	0.63	0.37	0.48	0.016	0.27	0.75	0.92	0.91	0	0	0	0	0	0	0	0	0	-1	0	0	0	0	0	0	0	0	0
170063	CXorf22	chromosome X open reading frame 22	X	35937851	2.22	0.0594	0.0969	0.0213	-0.0388	-0.0118	-0.0053	0.0524	-0.0841	0.0234	0.0299	-0.136	0.112	0.0243	0.00624	0.482	0.0104	0.0511	0.0131	-0.00132	2.29	2.8	0.000345	0.0052	0.29	1.46E-05	8.90E-101	0.12	0.018	0.68	0.37	0.83	0.94	0.44	0.26	0.74	0.65	0.11	0.16	0.59	0.93	2.60E-09	0.89	0.32	0.69	0.38	0	0	0	0	0	0	0	0	0	0	0	0	0	0	1	0	0	0	0
57415	C3orf14	chromosome 3 open reading frame 14	3	62305396	4.41	0.488	-0.135	-1.15	0.0417	-0.0197	-0.0776	-0.454	-0.321	-0.318	-0.835	-0.105	-0.0996	0.223	-0.367	0.122	-0.507	-0.0273	-0.244	-0.00204	4.17	2.78	0.000379	0.00553	0.29	1.45E-05	7.00E-53	0.016	0.53	5.50E-05	0.85	0.95	0.82	0.21	0.42	0.39	0.016	0.81	0.81	0.35	0.32	0.76	0.2	0.92	0.16	0.79	0	0	-1	0	0	0	0	0	0	0	0	0	0	0	0	0	0	0	0
3312	HSPA8	heat shock 70kDa protein 8	11	-122928200	13.7	0.327	0.0239	-0.0848	-0.131	-0.138	0.0707	-0.0445	-0.0904	0.099	-0.132	0.225	-0.0982	-0.24	-0.0458	0.303	0.0592	-0.0615	0.0244	-0.00302	13.8	2.74	0.000459	0.00626	0.29	1.46E-05	2.90E-161	2.20E-05	0.76	0.41	0.12	0.21	0.58	0.74	0.54	0.47	0.3	0.18	0.53	0.0079	0.74	0.04	0.69	0.54	0.71	0.3	1	0	0	0	0	0	0	0	0	0	0	0	0	0	0	0	0	0	0
85389	SNORD14C	"small nucleolar RNA, C/D box 14C"	11	NA	13.7	0.327	0.0239	-0.0848	-0.131	-0.138	0.0707	-0.0445	-0.0904	0.099	-0.132	0.225	-0.0982	-0.24	-0.0458	0.303	0.0592	-0.0615	0.0244	-0.00302	13.8	2.74	0.000459	0.00626	0.29	1.46E-05	2.90E-161	2.20E-05	0.76	0.41	0.12	0.21	0.58	0.74	0.54	0.47	0.3	0.18	0.53	0.0079	0.74	0.04	0.69	0.54	0.71	0.3	1	0	0	0	0	0	0	0	0	0	0	0	0	0	0	0	0	0	0
85390	SNORD14D	"small nucleolar RNA, C/D box 14D"	11	NA	13.7	0.327	0.0239	-0.0848	-0.131	-0.138	0.0707	-0.0445	-0.0904	0.099	-0.132	0.225	-0.0982	-0.24	-0.0458	0.303	0.0592	-0.0615	0.0244	-0.00302	13.8	2.74	0.000459	0.00626	0.29	1.46E-05	2.90E-161	2.20E-05	0.76	0.41	0.12	0.21	0.58	0.74	0.54	0.47	0.3	0.18	0.53	0.0079	0.74	0.04	0.69	0.54	0.71	0.3	1	0	0	0	0	0	0	0	0	0	0	0	0	0	0	0	0	0	0
1052	CEBPD	"CCAAT/enhancer binding protein (C/EBP), delta"	8	-48649476	5.11	-0.15	0.79	-0.316	-0.235	-0.0156	0.664	0.349	0.277	-0.806	-0.282	-0.521	0.428	-0.68	0.0493	-0.229	0.576	-0.261	0.102	-0.0153	5.12	2.73	0.00049	0.00655	0.29	1.56E-05	2.10E-61	0.44	0.00018	0.24	0.28	0.96	0.046	0.31	0.47	0.026	0.4	0.23	0.29	0.0038	0.89	0.55	0.13	0.31	0.55	0.044	0	1	0	0	0	0	0	0	0	0	0	0	0	0	0	0	0	0	0
3615	IMPDH2	IMP (inosine 5'-monophosphate) dehydrogenase 2	3	-49061762	13	0.218	0.0254	0.0813	0.089	-0.0995	0.0589	-0.192	-0.476	0.361	0.0549	0.257	-0.259	-0.432	-0.0139	0.375	-0.138	0.0801	0.0043	0.000362	13	2.71	0.000539	0.00699	0.29	1.46E-05	1.00E-143	0.027	0.81	0.55	0.42	0.49	0.73	0.27	0.015	0.049	0.75	0.25	0.21	0.00034	0.94	0.054	0.48	0.54	0.96	0.92	0	0	0	0	0	0	0	0	0	0	0	0	-1	0	0	0	0	0	0
154214	RNF217	ring finger protein 217	6	125304514	4.59	-0.279	0.0507	0.172	0.2	0.0303	0.218	-0.0979	0.203	0.392	0.66	0.0922	0.0771	0.0319	0.449	-0.0835	-0.0638	-0.164	-0.115	0.0126	4.62	4.1	8.30E-07	6.75E-05	0.289	1.62E-05	7.20E-88	0.0067	0.64	0.22	0.082	0.84	0.21	0.59	0.31	0.039	0.00024	0.69	0.72	0.79	0.017	0.68	0.75	0.23	0.19	0.0018	0	0	0	0	0	0	0	0	0	1	0	0	0	0	0	0	0	0	0
9337	CNOT8	"CCR4-NOT transcription complex, subunit 8"	5	154238198	9.07	-0.00357	0.115	-0.0201	-0.123	-0.114	-0.00702	0.136	-0.168	0.0868	0.0505	0.288	-0.172	-0.598	0.142	0.0525	0.16	0.252	-0.104	0.000352	8.99	3.84	2.77E-06	0.000161	0.289	1.64E-05	5.90E-131	0.97	0.22	0.87	0.21	0.37	0.96	0.38	0.33	0.59	0.74	0.14	0.35	7.30E-08	0.37	0.76	0.35	0.033	0.17	0.92	0	0	0	0	0	0	0	0	0	0	0	0	-1	0	0	0	0	0	0
81831	NETO2	neuropilin (NRP) and tolloid (TLL)-like 2	16	-47115431	4.52	1.17	0.357	0.478	0.728	-0.0255	-0.91	1.27	0.672	0.0464	-0.737	-0.00133	-0.952	-0.454	-0.56	0.284	0.456	-0.783	-0.262	-0.0106	4.79	3.78	3.53E-06	0.000193	0.289	1.59E-05	1.60E-40	3.30E-05	0.22	0.2	0.019	0.95	0.053	0.011	0.21	0.93	0.12	1	0.096	0.17	0.26	0.6	0.4	0.033	0.27	0.32	1	0	0	0	0	0	0	0	0	0	0	0	0	0	0	0	0	0	0
923	CD6	CD6 molecule	11	60739113	2.38	0.000327	-0.0433	0.0212	0.04	-0.0431	-0.0183	-0.0186	-0.069	-0.019	-0.038	-0.0604	0.0348	0.149	-0.0291	0.0482	-0.082	-0.019	-0.00706	-0.00116	2.38	3.37	2.42E-05	0.00078	0.289	1.64E-05	5.60E-130	0.99	0.083	0.51	0.13	0.21	0.65	0.66	0.14	0.66	0.35	0.25	0.48	4.00E-07	0.5	0.3	0.078	0.54	0.73	0.2	0	0	0	0	0	0	0	0	0	0	0	0	1	0	0	0	0	0	0
10395	DLC1	deleted in liver cancer 1	8	-13162116	4.15	0.332	0.204	-0.395	-0.00904	0.126	-0.1	-0.216	-0.0749	0.191	-0.717	0.0741	-0.0625	0.271	0.185	0.532	0.00676	-0.0918	0.115	-0.000804	4.31	3.28	3.74E-05	0.00105	0.289	1.69E-05	4.20E-70	0.012	0.14	0.03	0.95	0.51	0.65	0.36	0.77	0.43	0.0018	0.8	0.82	0.086	0.44	0.041	0.98	0.6	0.32	0.87	0	0	0	0	0	0	0	0	0	0	0	0	0	0	0	0	0	0	0
8761	PABPC4	"poly(A) binding protein, cytoplasmic 4 (inducible form)"	1	-40026485	11.4	0.165	0.104	-0.226	-0.0225	-0.286	0.0263	-0.58	-0.418	-0.0101	-0.0636	0.0668	-0.58	-0.312	0.131	0.38	0.287	-0.404	-0.166	0.00172	11.2	3.26	4.02E-05	0.0011	0.289	1.57E-05	1.50E-134	0.11	0.34	0.11	0.85	0.056	0.88	0.0019	0.039	0.96	0.72	0.77	0.0073	0.012	0.48	0.061	0.16	0.0036	0.064	0.67	0	0	0	0	0	0	0	0	0	0	0	0	0	0	0	0	0	0	0
2979	GUCA1B	guanylate cyclase activator 1B (retina)	6	-42151022	3.05	-0.00795	-0.00573	-0.0051	0.0932	0.0487	-0.133	0.311	0.326	0.0672	0.0837	0.0186	-0.258	-0.0326	-0.0265	0.13	-0.00582	-0.1	0.0157	0.000879	3.08	3.16	6.47E-05	0.00157	0.289	1.61E-05	4.30E-110	0.86	0.9	0.93	0.061	0.45	0.078	0.00012	0.00024	0.41	0.27	0.85	0.0054	0.53	0.74	0.13	0.95	0.088	0.68	0.61	0	0	0	0	0	0	1	1	0	0	0	0	0	0	0	0	0	0	0
51514	DTL	denticleless E3 ubiquitin protein ligase homolog (Drosophila)	1	212208919	9.35	0.257	0.0176	-0.13	-0.0808	0.336	-0.113	0.129	-0.774	-0.0667	-1.32	0.362	-0.458	-0.295	-0.439	0.639	0.455	0.227	0.111	-0.00741	9.36	3.05	0.00011	0.00233	0.289	1.67E-05	2.30E-99	0.12	0.92	0.57	0.66	0.16	0.69	0.66	0.019	0.83	8.00E-06	0.33	0.18	0.14	0.15	0.051	0.16	0.3	0.44	0.25	0	0	0	0	0	0	0	0	0	-1	0	0	0	0	0	0	0	0	0
10539	GLRX3	glutaredoxin 3	10	131934639	5.66	0.262	0.0178	-0.195	-0.0805	-0.0146	-0.0197	0.0577	-0.474	-0.0041	-0.557	-0.0114	0.13	0.0446	0.0519	0.349	0.102	-0.00983	0.000105	-0.00689	5.68	3	0.000134	0.00265	0.289	1.69E-05	1.30E-104	0.0043	0.85	0.12	0.43	0.91	0.9	0.72	0.0085	0.98	0.00047	0.95	0.49	0.68	0.75	0.052	0.57	0.93	1	0.052	0	0	0	0	0	0	0	0	0	-1	0	0	0	0	0	0	0	0	0
4072	EPCAM	epithelial cell adhesion molecule	2	47596287	7.69	2.22	-0.0527	1.95	1	0.467	-3.03	-0.104	-1.75	1.59	-0.563	1.49	-0.599	-0.0628	-1.26	0.725	-1.25	0.93	0.188	0.0421	8.59	2.98	0.000149	0.00286	0.289	1.58E-05	1.80E-33	0.00011	0.93	0.012	0.11	0.57	0.0018	0.92	0.11	0.13	0.56	0.23	0.61	0.92	0.22	0.51	0.26	0.21	0.7	0.054	1	0	0	0	0	0	0	0	0	0	0	0	0	0	0	0	0	0	0
200634	KRTCAP3	keratinocyte associated protein 3	2	27665233	2.71	0.697	0.122	-0.31	-0.0629	-0.0983	0.174	-0.118	-0.173	0.0548	0.0673	-0.102	0.492	-0.268	0.387	0.663	0.176	-0.143	0.0208	-0.00723	2.89	2.95	0.000173	0.0032	0.289	1.57E-05	2.10E-44	7.20E-06	0.44	0.13	0.71	0.65	0.5	0.66	0.56	0.84	0.79	0.76	0.12	0.13	0.16	0.026	0.55	0.47	0.87	0.21	1	0	0	0	0	0	0	0	0	0	0	0	0	0	0	0	0	0	0
148823	GCSAML	"germinal center-associated, signaling and motility-like"	1	247712451	6.23	-0.69	-0.31	0.0198	-0.289	0.116	1.03	0.0914	-1.85	-0.0459	0.875	-0.295	1.48	0.966	0.766	0.0324	-0.395	-0.653	-0.145	0.0131	6.05	2.92	0.000196	0.00352	0.289	1.68E-05	3.40E-52	0.017	0.31	0.96	0.37	0.78	0.037	0.86	0.0014	0.93	0.078	0.65	0.014	0.0056	0.15	0.95	0.49	0.09	0.56	0.24	0	0	0	0	0	0	0	0	0	0	0	0	0	0	0	0	0	0	0
6775	STAT4	signal transducer and activator of transcription 4	2	-191894302	6.32	-1.67	-0.252	-1.01	-0.269	-0.119	-1.61	-1.61	-1.18	-0.666	-0.398	0.867	-0.346	-0.0243	-1.33	0.29	1.14	-0.561	-0.725	-0.00107	5.04	2.88	0.000242	0.00406	0.289	1.67E-05	8.30E-43	9.20E-06	0.51	0.045	0.51	0.82	0.0099	0.014	0.1	0.32	0.52	0.29	0.65	0.96	0.046	0.68	0.11	0.25	0.023	0.94	-1	0	0	0	0	0	0	0	0	0	0	0	0	0	0	0	0	0	0
25874	MPC2	mitochondrial pyruvate carrier 2	1	-167885913	9.01	0.363	0.103	-0.198	0.0417	-0.0465	0.212	-0.142	-0.086	-0.142	-0.668	0.194	-0.041	0.055	0.237	0.607	0.167	-0.0189	-0.0143	0.000527	9.12	2.85	0.000276	0.00441	0.289	1.67E-05	8.80E-120	0.00093	0.37	0.18	0.73	0.77	0.25	0.46	0.68	0.48	0.00043	0.42	0.85	0.67	0.23	0.0048	0.43	0.89	0.88	0.9	1	0	0	0	0	0	0	0	0	-1	0	0	0	0	0	0	0	0	0
23556	PIGN	"phosphatidylinositol glycan anchor biosynthesis, class N"	18	-59711458	7.13	-0.656	0.26	-0.15	0.0416	0.00648	-0.223	-0.0922	-0.748	-0.00599	-0.0368	0.304	-0.356	-0.111	-0.0584	0.246	0.06	-0.0589	-0.0484	0.000539	6.92	2.84	0.000294	0.00463	0.289	1.57E-05	5.90E-101	3.40E-07	0.047	0.37	0.76	0.97	0.29	0.67	0.0023	0.98	0.86	0.27	0.16	0.45	0.79	0.31	0.8	0.72	0.65	0.91	-1	0	0	0	0	0	0	0	0	0	0	0	0	0	0	0	0	0	0
5140	PDE3B	"phosphodiesterase 3B, cGMP-inhibited"	11	14665269	3.98	0.158	0.22	0.111	-0.0265	-0.117	0.476	0.448	0.791	-0.126	-0.304	-0.0244	-0.363	-0.382	0.602	-0.0906	-0.233	-0.0986	0.08	-0.00261	4.09	2.73	0.000477	0.00643	0.289	1.61E-05	2.90E-71	0.2	0.093	0.51	0.85	0.51	0.024	0.043	0.0013	0.58	0.15	0.93	0.16	0.01	0.008	0.71	0.34	0.55	0.45	0.58	0	0	0	0	0	0	0	0	0	0	0	0	0	0	0	0	0	0	0
5564	PRKAB1	"protein kinase, AMP-activated, beta 1 non-catalytic subunit"	12	120105761	6.24	0.385	-0.0145	-0.208	0.012	-0.183	-0.0458	-0.501	-0.513	0.0252	-0.342	-0.156	-0.293	0.282	-0.232	0.782	0.262	-0.03	-0.219	-0.0031	6.2	2.73	0.000483	0.00649	0.289	1.64E-05	1.30E-94	0.0018	0.91	0.21	0.93	0.3	0.82	0.022	0.033	0.91	0.1	0.56	0.25	0.053	0.29	0.0013	0.27	0.85	0.039	0.51	0	0	0	0	0	0	0	0	0	0	0	0	0	0	0	0	0	0	0
100288911	LOC100288911	uncharacterized LOC100288911	2	-36581892	2.29	-0.0199	-0.0305	0.0544	-0.0173	-0.00393	0.142	-0.0125	0.365	0.168	-0.01	0.0356	-0.00742	-0.0626	0.0286	-0.0789	-0.145	-0.0459	0.0454	0.00201	2.31	2.71	0.000533	0.00693	0.289	1.61E-05	7.30E-106	0.58	0.42	0.27	0.67	0.94	0.021	0.85	7.60E-07	0.012	0.87	0.66	0.92	0.14	0.66	0.26	0.041	0.34	0.15	0.15	0	0	0	0	0	0	0	1	0	0	0	0	0	0	0	0	0	0	0
57626	KLHL1	kelch-like family member 1	13	-70274725	2.25	0.0113	0.00736	0.0166	-0.013	-0.00766	0.0768	-0.00248	-0.0218	-0.00536	-0.000734	-0.00228	-0.00238	0.0268	-0.00165	0.0371	-0.0114	0.00327	-0.00129	-0.000171	2.26	2.66	0.000652	0.00787	0.289	1.69E-05	9.90E-180	0.19	0.42	0.16	0.18	0.54	6.90E-07	0.87	0.2	0.74	0.96	0.91	0.89	0.01	0.92	0.03	0.5	0.78	0.86	0.61	0	0	0	0	0	1	0	0	0	0	0	0	0	0	0	0	0	0	0
55853	IDI2-AS1	IDI2 antisense RNA 1	10	1068577	2.21	0.0786	0.0617	0.157	-0.0903	-0.0838	0.258	0.0875	0.437	0.0168	-0.034	-0.0619	0.00238	-0.00838	-0.00178	-0.0768	-0.135	0.0261	0.0291	-0.00133	2.28	2.62	0.000784	0.00888	0.289	1.68E-05	8.00E-89	0.1	0.23	0.019	0.097	0.23	0.0021	0.31	9.20E-06	0.85	0.68	0.57	0.98	0.88	0.98	0.42	0.16	0.68	0.49	0.48	0	0	0	0	0	0	0	1	0	0	0	0	0	0	0	0	0	0	0
7325	UBE2E2	ubiquitin-conjugating enzyme E2E 2	3	23244784	7.62	0.0322	0.119	0.122	0.241	0.218	0.182	1.12	0.958	0.774	-0.202	0.505	-0.507	-0.623	-1.11	-0.854	0.24	-0.0378	-0.14	0.00277	7.63	3.19	5.56E-05	0.00141	0.288	1.85E-05	3.60E-79	0.87	0.57	0.66	0.29	0.46	0.6	0.0022	0.016	0.039	0.56	0.26	0.23	0.01	0.0029	0.032	0.54	0.89	0.42	0.72	0	0	0	0	0	0	0	0	0	0	0	0	0	0	0	0	0	0	0
9468	PCYT1B	"phosphate cytidylyltransferase 1, choline, beta"	X	-24576204	2.75	0.0548	-0.192	-0.0698	-0.0203	-0.194	0.036	-0.275	-0.0507	0.066	-0.163	0.0622	0.452	0.624	-0.12	-0.0885	-0.195	-0.204	0.00423	0.00134	2.74	3.19	5.68E-05	0.00143	0.288	1.74E-05	4.30E-65	0.57	0.062	0.6	0.85	0.17	0.83	0.11	0.79	0.71	0.33	0.77	0.025	2.80E-07	0.5	0.64	0.3	0.11	0.96	0.72	0	0	0	0	0	0	0	0	0	0	0	0	1	0	0	0	0	0	0
4735	Sep-02	septin 2	2	242254723	8.37	-0.493	-0.135	-0.0246	-0.12	-0.0413	-0.0733	-0.139	0.069	0.0221	-0.22	0.0668	0.135	0.0611	0.0509	0.0833	0.0271	0.0357	-0.116	0.00154	8.15	3.15	6.84E-05	0.00164	0.288	1.80E-05	3.60E-125	2.10E-07	0.16	0.84	0.24	0.75	0.63	0.39	0.7	0.89	0.16	0.74	0.47	0.57	0.76	0.64	0.88	0.77	0.14	0.66	-1	0	0	0	0	0	0	0	0	0	0	0	0	0	0	0	0	0	0
113829	SLC35A4	"solute carrier family 35, member A4"	5	139944420	7.43	0.00544	0.169	-0.3	-0.0686	-0.242	0.129	-0.406	-0.524	0.073	-0.314	0.121	-0.487	-1.11	-0.0725	0.2	0.545	-0.614	-0.152	-0.00419	7.07	3.08	9.63E-05	0.00212	0.288	1.75E-05	2.50E-86	0.97	0.35	0.2	0.72	0.33	0.66	0.18	0.12	0.82	0.28	0.75	0.17	2.00E-07	0.81	0.55	0.11	0.0074	0.3	0.52	0	0	0	0	0	0	0	0	0	0	0	0	-1	0	0	0	0	0	0
117583	PARD3B	par-3 family cell polarity regulator beta	2	205410516	2.41	-0.014	-0.0452	0.152	0.0312	0.02	-0.118	0.142	0.0384	0.214	0.0156	-0.0655	-0.0307	-0.0252	-0.0668	-0.0554	-0.124	-0.0631	0.0347	0.002	2.42	2.93	0.000191	0.00346	0.288	1.79E-05	9.80E-121	0.62	0.13	0.00014	0.33	0.63	0.016	0.0056	0.49	7.70E-05	0.75	0.3	0.6	0.45	0.2	0.32	0.028	0.096	0.16	0.071	0	0	1	0	0	0	0	0	1	0	0	0	0	0	0	0	0	0	0
4868	NPHS1	"nephrosis 1, congenital, Finnish type (nephrin)"	19	-36316274	2.27	0.00133	-0.0158	0.0234	-0.00978	0.00476	-0.0249	-0.0115	0.045	-0.00633	0.0355	0.073	-0.00726	0.0357	-0.0122	-0.0393	0.0145	-0.00703	-0.00983	-0.000103	2.27	2.91	0.000204	0.00362	0.288	1.83E-05	1.00E-170	0.9	0.15	0.099	0.4	0.75	0.16	0.53	0.028	0.74	0.046	0.0019	0.73	0.0043	0.52	0.054	0.47	0.61	0.27	0.8	0	0	0	0	0	0	0	0	0	0	0	0	0	0	0	0	0	0	0
55704	CCDC88A	coiled-coil domain containing 88A	2	-55514978	6.41	-0.463	0.128	0.12	-0.21	0.113	-0.0783	0.272	0.137	0.103	0.149	0.0879	0.0231	-0.271	-0.127	-0.162	0.301	0.00761	0.0854	0.0015	6.34	2.91	0.000209	0.00368	0.288	1.74E-05	7.40E-110	1.80E-06	0.19	0.34	0.046	0.4	0.62	0.1	0.45	0.55	0.35	0.67	0.9	0.015	0.45	0.37	0.1	0.95	0.29	0.68	-1	0	0	0	0	0	0	0	0	0	0	0	0	0	0	0	0	0	0
57492	ARID1B	AT rich interactive domain 1B (SWI1-like)	6	157099064	6.29	-0.162	0.00906	0.0899	0.0783	0.0176	0.206	-0.0768	0.173	0.104	0.339	0.0771	-0.00646	-0.162	0.0314	-0.0438	-0.0319	0.0477	0.0458	0.00198	6.31	2.8	0.000347	0.00522	0.288	1.77E-05	4.80E-134	0.0052	0.88	0.25	0.23	0.83	0.037	0.45	0.13	0.33	0.00075	0.55	0.96	0.019	0.76	0.7	0.78	0.53	0.36	0.37	0	0	0	0	0	0	0	0	0	1	0	0	0	0	0	0	0	0	0
658	BMPR1B	"bone morphogenetic protein receptor, type IB"	4	95679128	3.39	-0.173	-0.229	0.59	-0.0541	0.187	-0.193	-0.232	0.0473	0.0154	0.947	0.301	0.277	-0.282	-0.209	-0.399	0.108	-0.281	0.16	0.00165	3.38	2.69	0.00057	0.00723	0.288	1.86E-05	9.80E-58	0.21	0.12	0.0024	0.73	0.36	0.42	0.35	0.86	0.95	0.00012	0.33	0.34	0.09	0.41	0.15	0.69	0.13	0.19	0.76	0	0	0	0	0	0	0	0	0	1	0	0	0	0	0	0	0	0	0
3783	KCNN4	"potassium intermediate/small conductance calcium-activated channel, subfamily N, member 4"	19	-44270685	6.83	0.25	-0.0851	-0.479	0.0764	-0.0127	0.467	-0.805	-1.05	-0.164	-0.72	-0.102	0.145	0.201	0.0258	0.342	0.319	-0.982	-0.203	-0.0078	6.59	4.56	1.01E-07	1.59E-05	0.287	1.90E-05	7.40E-89	0.092	0.59	0.02	0.65	0.95	0.067	0.0029	0.00045	0.55	0.0054	0.76	0.64	0.26	0.92	0.24	0.28	2.20E-06	0.12	0.18	0	0	0	0	0	0	0	-1	0	0	0	0	0	0	0	0	-1	0	0
84273	NOA1	nitric oxide associated 1	4	-57829516	9.92	0.285	0.126	-0.0272	0.082	-0.219	0.0485	-0.321	0.0183	0.353	0.501	0.0874	-0.903	-0.87	0.1	0.0135	-0.294	-0.255	-0.311	0.00616	9.73	3.62	7.56E-06	0.000336	0.287	1.89E-05	2.70E-104	0.075	0.46	0.9	0.65	0.35	0.86	0.26	0.95	0.23	0.069	0.81	0.0074	1.20E-05	0.73	0.97	0.35	0.23	0.026	0.32	0	0	0	0	0	0	0	0	0	0	0	0	-1	0	0	0	0	0	0
641649	TMEM91	transmembrane protein 91	19	41869871	6.87	-0.036	-0.373	-0.0826	0.00751	-0.199	-0.0128	0.315	-0.0807	0.0513	0.416	-0.471	0.881	0.697	-0.331	-0.369	-0.622	-0.606	0.102	0.00824	6.81	3.39	2.20E-05	0.000722	0.287	1.97E-05	8.30E-86	0.82	0.028	0.7	0.97	0.39	0.96	0.27	0.8	0.86	0.13	0.19	0.0084	0.00033	0.25	0.24	0.048	0.0047	0.46	0.18	0	0	0	0	0	0	0	0	0	0	0	0	1	0	0	0	0	0	0
23649	POLA2	"polymerase (DNA directed), alpha 2, accessory subunit"	11	65029432	5.19	0.23	0.0882	-0.136	-0.0207	0.0516	-0.237	-0.294	-0.191	0.0576	-0.324	-0.032	-0.123	-0.0497	-0.281	0.559	0.15	0.212	0.0558	-0.00571	5.26	3.31	3.24E-05	0.000954	0.287	1.95E-05	7.30E-102	0.0093	0.34	0.26	0.83	0.69	0.11	0.062	0.27	0.72	0.032	0.87	0.5	0.63	0.081	0.0015	0.38	0.071	0.46	0.095	0	0	0	0	0	0	0	0	0	0	0	0	0	0	0	0	0	0	0
9093	DNAJA3	"DnaJ (Hsp40) homolog, subfamily A, member 3"	16	4475806	8.43	0.661	0.0869	0.133	0.0123	-0.0809	-0.234	-0.16	-0.13	0.0733	-0.00239	0.0154	-0.474	-0.043	-0.0691	0.748	-0.238	-0.247	-0.0658	-0.00102	8.55	3.15	6.66E-05	0.00161	0.287	1.96E-05	4.00E-107	8.90E-07	0.52	0.45	0.93	0.66	0.29	0.49	0.61	0.76	0.99	0.96	0.078	0.78	0.77	0.0036	0.35	0.15	0.56	0.84	1	0	0	0	0	0	0	0	0	0	0	0	0	0	0	0	0	0	0
221477	C6orf89	chromosome 6 open reading frame 89	6	36853640	5.17	0.247	0.0479	-0.201	-0.0576	-0.00586	-0.075	-0.116	-0.408	-0.174	-0.206	-0.179	0.042	0.0472	-0.12	0.265	0.113	-0.216	-0.0562	-0.00279	5.13	3.13	7.39E-05	0.00174	0.287	2.04E-05	7.70E-111	0.00092	0.54	0.047	0.49	0.96	0.55	0.38	0.0053	0.2	0.1	0.28	0.78	0.59	0.37	0.067	0.43	0.029	0.38	0.33	1	0	0	0	0	0	0	0	0	0	0	0	0	0	0	0	0	0	0
549	AUH	AU RNA binding protein/enoyl-CoA hydratase	9	-93976097	8.65	0.204	0.0318	-0.216	-0.00468	0.0171	0.039	0.177	0.199	0.35	0.18	0.398	-0.0775	-0.889	0.101	0.167	-0.444	-0.417	0.219	-0.00282	8.64	2.97	0.000156	0.00295	0.287	1.90E-05	1.10E-107	0.12	0.82	0.23	0.97	0.93	0.86	0.45	0.44	0.15	0.42	0.17	0.77	7.30E-08	0.67	0.51	0.086	0.018	0.055	0.58	0	0	0	0	0	0	0	0	0	0	0	0	-1	0	0	0	0	0	0
100288695	LIMS3L	LIM and senescent cell antigen-like domains 3-like	2	-111222628	4.02	-0.0967	-0.167	0.502	0.218	-0.204	-0.326	0.0234	-0.0789	-0.0163	-0.0567	-0.565	0.387	0.626	-0.0359	-0.2	-0.198	-0.0851	-0.185	0.0119	3.99	2.87	0.000247	0.00412	0.287	1.98E-05	7.70E-73	0.42	0.19	0.0028	0.11	0.25	0.11	0.91	0.74	0.94	0.78	0.038	0.12	2.60E-05	0.87	0.4	0.4	0.6	0.08	0.012	0	0	0	0	0	0	0	0	0	0	0	0	1	0	0	0	0	0	0
96626	LIMS3	LIM and senescent cell antigen-like domains 3	2	-111222628	4.02	-0.0967	-0.167	0.502	0.218	-0.204	-0.326	0.0234	-0.0789	-0.0163	-0.0567	-0.565	0.387	0.626	-0.0359	-0.2	-0.198	-0.0851	-0.185	0.0119	3.99	2.87	0.000247	0.00412	0.287	1.98E-05	7.70E-73	0.42	0.19	0.0028	0.11	0.25	0.11	0.91	0.74	0.94	0.78	0.038	0.12	2.60E-05	0.87	0.4	0.4	0.6	0.08	0.012	0	0	0	0	0	0	0	0	0	0	0	0	1	0	0	0	0	0	0
64782	AEN	apoptosis enhancing nuclease	15	89164527	7.69	0.532	-0.0742	0.0458	0.00405	-0.203	-0.319	-0.428	-0.182	-0.184	-0.529	0.0254	-0.401	0.0702	-0.25	0.553	-0.197	-0.208	-0.126	-0.00217	7.64	2.8	0.000352	0.00526	0.287	1.92E-05	4.50E-103	4.70E-05	0.58	0.79	0.98	0.27	0.14	0.06	0.46	0.43	0.016	0.93	0.13	0.64	0.28	0.028	0.43	0.22	0.25	0.66	1	0	0	0	0	0	0	0	0	0	0	0	0	0	0	0	0	0	0
56647	BCCIP	BRCA2 and CDKN1A interacting protein	10	127512104	8.91	0.202	0.0587	0.166	-0.0641	0.0845	-0.166	0.0428	-0.353	0.112	-0.364	0.0359	-0.243	-0.345	0.157	0.274	0.153	-0.0949	-0.0334	0.000681	8.9	2.79	0.000372	0.00547	0.287	1.96E-05	5.20E-130	0.022	0.53	0.17	0.52	0.51	0.27	0.78	0.042	0.49	0.017	0.85	0.18	0.0012	0.33	0.11	0.38	0.42	0.66	0.84	0	0	0	0	0	0	0	0	0	0	0	0	0	0	0	0	0	0	0
79613	TANGO6	transport and golgi organization 6 homolog (Drosophila)	16	68877509	3.21	0.391	0.0899	-0.269	-0.0211	-0.194	0.16	-0.041	-0.239	0.142	-0.318	0.321	0.257	-0.00523	0.174	0.485	-0.157	-0.0323	-0.101	-0.00393	3.27	2.77	0.000391	0.00562	0.287	1.90E-05	2.00E-72	8.40E-05	0.38	0.044	0.85	0.17	0.33	0.81	0.21	0.43	0.057	0.14	0.2	0.96	0.32	0.012	0.41	0.8	0.23	0.3	1	0	0	0	0	0	0	0	0	0	0	0	0	0	0	0	0	0	0
131566	DCBLD2	"discoidin, CUB and LCCL domain containing 2"	3	-98514814	3.84	-0.0564	-0.0223	0.0857	0.23	0.102	0.13	0.158	0.442	0.0818	0.186	0.191	0.188	0.0967	-0.0754	-0.00803	-0.106	0.108	0.0232	0.00382	3.96	2.73	0.000488	0.00653	0.287	1.93E-05	3.70E-103	0.37	0.74	0.32	0.0015	0.27	0.23	0.16	0.00051	0.48	0.087	0.18	0.15	0.2	0.51	0.95	0.4	0.2	0.67	0.12	0	0	0	1	0	0	0	1	0	0	0	0	0	0	0	0	0	0	0
51293	CD320	CD320 molecule	19	-8367011	6.42	0.754	-0.0332	-0.174	-0.0446	-0.156	-0.507	-0.365	-0.793	-0.0232	-0.98	-0.191	-0.33	0.0703	-0.868	0.823	-0.0656	-0.0615	-0.0952	0.0015	6.36	2.72	0.000509	0.00671	0.287	1.97E-05	9.20E-70	0.00031	0.88	0.53	0.85	0.6	0.15	0.32	0.05	0.95	0.0059	0.68	0.44	0.77	0.021	0.042	0.87	0.82	0.59	0.85	1	0	0	0	0	0	0	0	0	0	0	0	0	0	0	0	0	0	0
26112	CCDC69	coiled-coil domain containing 69	5	-150560613	6.93	-0.00771	0.234	-0.214	-0.292	0.192	0.049	-0.143	-1.43	-0.0873	-0.938	0.0657	0.458	-0.585	0.143	-0.172	0.578	-0.099	0.0733	-0.00406	6.78	2.66	0.000651	0.00786	0.287	1.96E-05	7.90E-80	0.97	0.22	0.39	0.15	0.46	0.87	0.66	9.20E-05	0.79	0.0029	0.87	0.22	0.0073	0.66	0.63	0.11	0.68	0.64	0.56	0	0	0	0	0	0	0	-1	0	0	0	0	0	0	0	0	0	0	0
573	BAG1	BCL2-associated athanogene	9	-33252470	8.22	0.119	0.0137	-0.239	-0.209	-0.143	0.153	-0.175	0.109	-0.193	-0.527	-0.232	-0.241	-0.186	-0.0484	0.215	0.259	-0.39	-0.0618	-0.00705	8.05	3.47	1.52E-05	0.000556	0.286	2.08E-05	5.00E-127	0.17	0.88	0.044	0.031	0.25	0.3	0.25	0.52	0.23	0.00047	0.23	0.18	0.071	0.76	0.2	0.13	0.00082	0.41	0.036	0	0	0	0	0	0	0	0	0	-1	0	0	0	0	0	0	-1	0	0
286006	LSMEM1	leucine-rich single-pass membrane protein 1	7	112120908	2.38	0.0448	-0.0672	0.155	0.137	-0.0898	0.353	0.315	0.41	-0.0714	-0.0898	-0.0282	1.02	0.804	0.101	-0.411	-0.295	0.0466	0.208	-0.00165	2.66	3.06	0.000101	0.00219	0.286	2.13E-05	3.90E-41	0.75	0.66	0.43	0.39	0.66	0.15	0.21	0.14	0.79	0.71	0.93	0.00078	5.40E-06	0.7	0.14	0.29	0.81	0.094	0.76	0	0	0	0	0	0	0	0	0	0	0	1	1	0	0	0	0	0	0
151742	PPM1L	"protein phosphatase, Mg2+/Mn2+ dependent, 1L"	3	160473996	3.89	-0.261	-0.0123	-0.000527	0.225	0.0961	-0.126	-0.199	0.0231	0.252	0.258	0.129	0.324	0.282	0.00649	-0.0612	-0.0993	0.189	0.117	0.00437	3.98	3.05	0.00011	0.00233	0.286	2.05E-05	3.50E-94	0.00075	0.88	1	0.0094	0.39	0.33	0.14	0.88	0.075	0.049	0.45	0.042	0.0023	0.96	0.68	0.51	0.064	0.078	0.14	-1	0	0	0	0	0	0	0	0	0	0	0	0	0	0	0	0	0	0
27239	GPR162	G protein-coupled receptor 162	12	6930963	2.4	0.055	-0.118	0.0306	0.209	0.118	0.422	0.511	0.427	-0.0454	0.478	0.13	-0.297	0.11	0.12	-0.17	-0.233	-0.012	-0.0789	0.000911	2.5	3.03	0.000117	0.00244	0.286	2.11E-05	5.90E-60	0.56	0.24	0.81	0.049	0.39	0.0093	0.0028	0.022	0.79	0.0035	0.54	0.13	0.33	0.48	0.36	0.21	0.92	0.33	0.8	0	0	0	0	0	0	0	0	0	0	0	0	0	0	0	0	0	0	0
5859	QARS	glutaminyl-tRNA synthetase	3	-49133365	12.3	0.0424	0.126	-0.0924	0.124	-0.216	0.0483	-0.266	-0.113	0.261	0.306	0.134	-0.38	-0.505	0.0617	0.114	-0.179	-0.0142	-0.0767	0.0011	12.2	2.98	0.000152	0.00292	0.286	2.18E-05	8.60E-144	0.65	0.2	0.47	0.24	0.11	0.76	0.11	0.54	0.13	0.057	0.52	0.052	1.30E-05	0.72	0.53	0.33	0.91	0.34	0.76	0	0	0	0	0	0	0	0	0	0	0	0	-1	0	0	0	0	0	0
51251	NT5C3A	"5'-nucleotidase, cytosolic IIIA"	7	-33053725	10.4	-0.0798	-0.256	-0.308	0.124	-0.42	0.19	-0.403	0.043	0.0258	0.681	0.0448	0.65	0.659	0.352	-0.179	-0.0816	-0.315	-0.0815	0.00116	10.3	2.95	0.000175	0.00324	0.286	2.08E-05	3.90E-113	0.57	0.087	0.11	0.43	0.041	0.43	0.11	0.88	0.92	0.0054	0.89	0.028	0.00014	0.17	0.52	0.77	0.094	0.51	0.83	0	0	0	0	0	0	0	0	0	0	0	0	1	0	0	0	0	0	0
23119	HIC2	hypermethylated in cancer 2	22	21771693	5.61	-0.0438	-0.131	0.0388	-0.00438	0.132	0.183	-0.273	0.15	0.0523	0.105	0.121	-0.362	-0.538	0.0987	-0.166	0.0769	-0.189	0.0561	0.00613	5.51	2.92	0.000202	0.00359	0.286	2.06E-05	6.90E-108	0.6	0.15	0.74	0.96	0.28	0.2	0.072	0.37	0.74	0.47	0.52	0.041	3.90E-07	0.52	0.32	0.64	0.095	0.44	0.063	0	0	0	0	0	0	0	0	0	0	0	0	-1	0	0	0	0	0	0
9782	MATR3	matrin 3	5	138609441	7.01	-0.0328	0.0743	0.0728	-0.0342	0.00242	0.103	-0.206	-0.0806	-0.074	0.0491	0.109	0.0609	-0.428	0.247	-0.0452	0.127	0.0508	0.0199	0.00117	6.98	2.85	0.000277	0.00443	0.286	2.19E-05	2.30E-131	0.62	0.3	0.43	0.65	0.98	0.37	0.088	0.54	0.55	0.67	0.47	0.66	4.00E-07	0.045	0.73	0.34	0.57	0.73	0.65	0	0	0	0	0	0	0	0	0	0	0	0	-1	0	0	0	0	0	0
2086	ERV3-1	"endogenous retrovirus group 3, member 1"	7	-64450733	3.43	-0.432	-0.3	0.265	0.408	0.365	0.534	-0.0893	-0.334	0.375	0.368	0.753	0.428	0.0958	0.342	0.195	-0.341	-0.0104	0.0551	0.00844	3.51	2.79	0.000371	0.00547	0.286	2.19E-05	1.50E-55	0.0038	0.056	0.19	0.015	0.09	0.035	0.73	0.25	0.17	0.15	0.024	0.16	0.59	0.2	0.5	0.24	0.96	0.67	0.14	0	0	0	0	0	0	0	0	0	0	0	0	0	0	0	0	0	0	0
435	ASL	argininosuccinate lyase	7	65540776	6.9	0.4	0.00282	-0.402	-0.0488	-0.375	-0.154	-0.287	-0.518	0.424	-0.855	-0.529	-0.227	0.254	0.0603	0.401	-0.498	-0.131	-0.178	0.00244	6.77	2.75	0.000446	0.00614	0.286	2.10E-05	4.50E-87	0.011	0.99	0.061	0.78	0.099	0.56	0.3	0.091	0.14	0.0017	0.13	0.48	0.17	0.83	0.19	0.11	0.53	0.19	0.69	0	0	0	0	0	0	0	0	0	0	0	0	0	0	0	0	0	0	0
50852	TRAT1	T cell receptor associated transmembrane adaptor 1	3	108541631	2.42	0.0443	0.0175	0.398	-0.0757	0.0106	-0.0297	0.314	0.0962	0.42	2.13	-0.223	-0.0558	0.557	-0.00404	0.3	0.125	-0.0669	-0.0503	-0.00425	2.69	2.74	0.000462	0.00628	0.286	2.20E-05	3.30E-26	0.84	0.94	0.18	0.76	0.97	0.94	0.42	0.82	0.3	6.60E-08	0.65	0.9	0.033	0.99	0.48	0.77	0.82	0.79	0.61	0	0	0	0	0	0	0	0	0	1	0	0	0	0	0	0	0	0	0
10211	FLOT1	flotillin 1	6	-30695511	5.27	0.0311	0.0127	-0.398	-0.102	-0.0622	0.0665	-0.174	-0.0624	-0.186	-0.631	-0.171	0.182	0.143	-0.0249	0.0713	0.0914	-0.0689	-0.0938	-0.00299	5.14	2.73	0.000479	0.00645	0.286	2.18E-05	2.30E-102	0.72	0.89	0.0013	0.31	0.63	0.66	0.27	0.72	0.25	5.30E-05	0.39	0.32	0.18	0.88	0.68	0.6	0.56	0.22	0.38	0	0	-1	0	0	0	0	0	0	-1	0	0	0	0	0	0	0	0	0
199857	ALG14	"ALG14, UDP-N-acetylglucosaminyltransferase subunit"	1	-95448279	4.49	0.166	-0.0125	-0.181	-0.14	0.0357	0.0271	0.0297	-0.438	-0.0057	-0.535	0.131	-0.0498	-0.135	-0.166	0.289	-0.0317	-0.0186	0.01	-0.000299	4.44	2.67	0.000635	0.00774	0.286	2.17E-05	2.60E-98	0.042	0.88	0.11	0.13	0.76	0.84	0.84	0.0068	0.97	0.00019	0.47	0.77	0.16	0.26	0.072	0.84	0.86	0.89	0.92	0	0	0	0	0	0	0	0	0	-1	0	0	0	0	0	0	0	0	0
441495	CENPVP2	centromere protein V pseudogene 2	X	-51424146	2.22	0.231	0.0425	0.127	0.261	-0.118	-0.267	0.365	0.0308	0.807	0.0806	0.135	-0.242	0.0848	-0.161	-0.00603	-0.105	0.0599	-0.0321	0.00179	2.38	2.66	0.000668	0.00801	0.286	2.22E-05	8.30E-58	0.012	0.66	0.31	0.012	0.37	0.086	0.026	0.86	4.50E-06	0.61	0.51	0.2	0.43	0.33	0.97	0.56	0.62	0.68	0.61	0	0	0	0	0	0	0	0	1	0	0	0	0	0	0	0	0	0	0
389857	CENPVP1	centromere protein V pseudogene 1	X	-51424146	2.22	0.231	0.0425	0.127	0.261	-0.118	-0.267	0.365	0.0308	0.807	0.0806	0.135	-0.242	0.0848	-0.161	-0.00603	-0.105	0.0599	-0.0321	0.00179	2.38	2.66	0.000668	0.00801	0.286	2.22E-05	8.30E-58	0.012	0.66	0.31	0.012	0.37	0.086	0.026	0.86	4.50E-06	0.61	0.51	0.2	0.43	0.33	0.97	0.56	0.62	0.68	0.61	0	0	0	0	0	0	0	0	1	0	0	0	0	0	0	0	0	0	0
23563	CHST5	carbohydrate (N-acetylglucosamine 6-O) sulfotransferase 5	16	-75562428	3.04	0.0725	0.0581	-0.189	0.0304	-0.0759	-0.168	-0.286	-0.434	0.347	-0.147	0.0217	-0.000552	0.0738	-0.0176	0.25	-0.0744	-0.0427	-0.077	0.000861	2.99	2.65	0.00068	0.0081	0.286	2.23E-05	7.60E-88	0.28	0.42	0.043	0.69	0.44	0.14	0.018	0.0013	0.0061	0.2	0.89	1	0.36	0.89	0.06	0.57	0.63	0.19	0.74	0	0	0	0	0	0	0	0	0	0	0	0	0	0	0	0	0	0	0
301	ANXA1	annexin A1	9	75766781	8.68	-0.44	0.66	-0.126	0.0774	-0.376	1.19	0.131	-0.539	-1.12	1.31	-0.492	1.89	0.405	-0.342	-0.155	0.485	0.325	0.108	-0.0192	8.94	2.63	0.000757	0.00867	0.286	2.16E-05	2.90E-69	0.12	0.027	0.74	0.81	0.36	0.014	0.79	0.33	0.032	0.0069	0.43	0.0014	0.23	0.5	0.78	0.38	0.38	0.66	0.078	0	0	0	0	0	0	0	0	0	0	0	0	0	0	0	0	0	0	0
100506475	EGFLAM-AS2	EGFLAM antisense RNA 2	5	NA	2.25	0.00316	-0.00336	0.0071	-0.00136	-0.00148	-0.00265	0.0011	0.00392	0.00298	0.0222	0.0421	0.000663	0.0109	0.00109	-0.00883	-0.00146	0.00326	0.00071	-4.86E-05	2.26	2.6	0.000891	0.00965	0.286	2.10E-05	7.20E-217	0.46	0.46	0.23	0.78	0.81	0.72	0.89	0.64	0.71	0.0029	2.20E-05	0.94	0.034	0.89	0.29	0.86	0.57	0.85	0.77	0	0	0	0	0	0	0	0	0	0	1	0	0	0	0	0	0	0	0
3047	HBG1	"hemoglobin, gamma A"	11	-5269502	8.67	1.77	-1.06	1.05	-1.33	-1.28	-0.201	0.0998	-1.51	0.00106	-3.92	-1.26	1.88	1.1	-0.424	0.361	-0.00189	-2.65	0.342	-0.055	8.39	4.49	1.39E-07	1.89E-05	0.285	2.32E-05	4.60E-38	0.0018	0.075	0.17	0.036	0.12	0.83	0.92	0.17	1	7.40E-05	0.32	0.11	0.1	0.68	0.74	1	0.00051	0.48	0.012	1	0	0	0	0	0	0	0	0	-1	0	0	0	0	0	0	-1	0	0
3048	HBG2	"hemoglobin, gamma G"	11	-5274421	8.67	1.77	-1.06	1.05	-1.33	-1.28	-0.201	0.0998	-1.51	0.00106	-3.92	-1.26	1.88	1.1	-0.424	0.361	-0.00189	-2.65	0.342	-0.055	8.39	4.49	1.39E-07	1.89E-05	0.285	2.32E-05	4.60E-38	0.0018	0.075	0.17	0.036	0.12	0.83	0.92	0.17	1	7.40E-05	0.32	0.11	0.1	0.68	0.74	1	0.00051	0.48	0.012	1	0	0	0	0	0	0	0	0	-1	0	0	0	0	0	0	-1	0	0
54435	HCG4	HLA complex group 4 (non-protein coding)	6	-29758808	3.82	-0.415	-0.291	0.886	0.846	-0.208	-0.624	0.237	-0.506	1.24	1.08	0.136	-0.0362	-0.119	-0.479	-0.769	-0.842	-0.72	-0.223	0.0287	3.65	3.61	7.99E-06	0.00035	0.285	2.31E-05	2.70E-34	0.13	0.31	0.018	0.0063	0.6	0.18	0.62	0.34	0.014	0.021	0.82	0.95	0.71	0.33	0.15	0.12	0.048	0.35	0.0073	0	0	0	0	0	0	0	0	0	0	0	0	0	0	0	0	0	0	0
1178	CLC	Charcot-Leyden crystal galectin	19	-40221893	9.95	1.78	0.227	1.36	-0.556	0.978	-1.3	-0.956	-1.89	2.22	-1.43	-1.45	0.0992	1.15	-1.98	2.31	-0.0875	2.01	0.786	0.00758	11.1	3.59	8.68E-06	0.000372	0.285	2.27E-05	8.60E-47	0.00079	0.68	0.057	0.34	0.2	0.14	0.3	0.065	0.023	0.11	0.21	0.93	0.066	0.038	0.025	0.93	0.0043	0.084	0.71	1	0	0	0	0	0	0	0	0	0	0	0	0	0	0	0	0	0	0
23511	NUP188	nucleoporin 188kDa	9	131709977	3.95	-0.0117	0.0686	-0.128	-0.0157	-0.0119	0.118	-0.199	-0.281	-0.0751	-0.209	-3.00E-05	-0.184	-0.228	-0.0514	0.0645	0.221	-0.253	-0.0722	-0.00146	3.83	3.41	2.04E-05	0.00069	0.285	2.39E-05	8.20E-117	0.81	0.2	0.064	0.78	0.87	0.17	0.028	0.0049	0.42	0.016	1	0.079	0.00021	0.57	0.51	0.027	0.00022	0.099	0.45	0	0	0	0	0	0	0	0	0	0	0	0	-1	0	0	0	-1	0	0
6374	CXCL5	chemokine (C-X-C motif) ligand 5	4	-74861359	2.4	-0.0658	-0.242	0.241	0.112	-0.023	-0.268	0.42	0.18	-0.000388	-0.491	-0.0659	0.63	1.06	-0.136	-0.166	-0.218	0.0415	0.276	0.0033	2.62	3.19	5.72E-05	0.00144	0.285	2.37E-05	9.70E-36	0.69	0.17	0.29	0.54	0.92	0.34	0.15	0.58	1	0.084	0.86	0.067	2.90E-07	0.65	0.61	0.5	0.85	0.056	0.61	0	0	0	0	0	0	0	0	0	0	0	0	1	0	0	0	0	0	0
59350	RXFP1	relaxin/insulin-like family peptide receptor 1	4	159442866	2.71	-0.496	0.751	-0.199	0.21	-0.135	1.33	-0.153	-0.462	-0.649	1.54	1.16	-0.446	-0.172	0.337	-0.158	1.63	-0.413	0.162	-0.0114	2.94	3.09	9.00E-05	0.00202	0.285	2.29E-05	4.40E-24	0.057	0.0071	0.58	0.47	0.72	0.0032	0.74	0.36	0.18	0.00074	0.048	0.41	0.58	0.48	0.76	0.0018	0.23	0.47	0.26	0	0	0	0	0	0	0	0	0	1	0	0	0	0	0	0	0	0	0
7064	THOP1	thimet oligopeptidase 1	19	2785506	5.46	0.333	0.164	-0.142	-0.0487	0.00336	0.165	0.0602	-0.27	0.213	-0.875	-0.247	-0.274	-0.188	-0.364	0.478	-0.0143	-0.336	-0.141	-0.00993	5.39	3.06	0.000102	0.00221	0.285	2.35E-05	1.90E-85	0.0093	0.22	0.42	0.73	0.99	0.45	0.79	0.28	0.37	9.80E-05	0.39	0.3	0.21	0.12	0.057	0.95	0.049	0.2	0.046	0	0	0	0	0	0	0	0	0	-1	0	0	0	0	0	0	0	0	0
64151	NCAPG	"non-SMC condensin I complex, subunit G"	4	17812525	9.07	-0.44	0.104	-0.468	-0.116	0.573	-0.0515	-0.533	-0.936	-0.386	-1.47	0.176	0.0791	-0.699	-0.962	0.104	0.692	-0.136	0.287	-0.00802	8.77	3.06	0.000104	0.00223	0.285	2.40E-05	3.80E-87	0.032	0.63	0.096	0.61	0.055	0.88	0.14	0.021	0.31	4.60E-05	0.7	0.85	0.0047	0.011	0.79	0.087	0.62	0.11	0.31	0	0	0	0	0	0	0	0	0	-1	0	0	0	0	0	0	0	0	0
286527	TMSB15B	thymosin beta 15B	X	103217200	5.33	0.125	-0.179	0.469	0.575	0.337	-1.15	-0.107	0.165	0.908	-0.314	0.178	0.168	0.152	-0.51	-0.337	-0.283	0.327	0.0892	0.0206	5.51	2.98	0.000148	0.00285	0.285	2.42E-05	7.90E-74	0.42	0.28	0.03	0.0014	0.14	3.10E-05	0.7	0.59	0.0021	0.24	0.61	0.61	0.42	0.076	0.27	0.36	0.12	0.51	9.00E-04	0	0	0	1	0	-1	0	0	1	0	0	0	0	0	0	0	0	0	1
11013	TMSB15A	thymosin beta 15a	X	-101768610	5.33	0.125	-0.179	0.469	0.575	0.337	-1.15	-0.107	0.165	0.908	-0.314	0.178	0.168	0.152	-0.51	-0.337	-0.283	0.327	0.0892	0.0206	5.51	2.98	0.000148	0.00285	0.285	2.42E-05	7.90E-74	0.42	0.28	0.03	0.0014	0.14	3.10E-05	0.7	0.59	0.0021	0.24	0.61	0.61	0.42	0.076	0.27	0.36	0.12	0.51	9.00E-04	0	0	0	1	0	-1	0	0	1	0	0	0	0	0	0	0	0	0	1
1002	CDH4	"cadherin 4, type 1, R-cadherin (retinal)"	20	59827482	2.43	-0.0229	-0.138	0.149	0.127	0.0783	-0.0508	0.184	0.196	0.646	0.361	0.112	-0.135	-0.0256	-0.278	-0.0461	-0.272	-0.145	0.0266	0.0053	2.46	2.96	0.000165	0.00309	0.285	2.24E-05	1.50E-70	0.76	0.089	0.15	0.14	0.48	0.7	0.18	0.19	1.10E-05	0.0064	0.51	0.39	0.78	0.047	0.76	0.072	0.15	0.69	0.075	0	0	0	0	0	0	0	0	1	0	0	0	0	0	0	0	0	0	0
9652	TTC37	tetratricopeptide repeat domain 37	5	-94799599	7.92	-0.29	0.243	0.102	0.0517	0.0507	0.0645	-0.265	-0.149	-0.0539	0.702	0.272	0.167	-0.939	0.44	-0.11	0.108	0.0951	0.188	0.00494	7.92	2.86	0.00026	0.00426	0.285	2.44E-05	3.20E-95	0.057	0.13	0.62	0.76	0.82	0.8	0.33	0.62	0.85	0.0079	0.42	0.6	8.40E-07	0.11	0.71	0.72	0.64	0.16	0.4	0	0	0	0	0	0	0	0	0	0	0	0	-1	0	0	0	0	0	0
118429	ANTXR2	anthrax toxin receptor 2	4	-80898662	5.57	-0.376	0.172	0.173	0.00948	0.00839	0.196	0.0761	0.324	0.0433	0.438	-0.0299	-0.086	-0.0375	-0.0191	-0.337	0.18	0.0665	-0.0261	-0.00356	5.57	2.84	0.000282	0.00449	0.285	2.29E-05	1.20E-99	0.00018	0.1	0.2	0.93	0.95	0.24	0.66	0.095	0.81	0.01	0.89	0.67	0.75	0.91	0.082	0.35	0.61	0.76	0.35	-1	0	0	0	0	0	0	0	0	0	0	0	0	0	0	0	0	0	0
4898	NRD1	nardilysin (N-arginine dibasic convertase)	1	-52254866	9.27	-0.354	0.0308	0.292	-0.0839	0.241	0.154	-0.0505	0.115	0.0643	0.371	0.186	0.215	-0.208	-0.0768	-0.329	-0.132	-0.227	0.0887	0.00154	9.22	2.83	0.000299	0.00467	0.285	2.25E-05	1.50E-129	0.00017	0.75	0.022	0.42	0.073	0.33	0.76	0.52	0.71	0.02	0.37	0.26	0.059	0.65	0.071	0.47	0.065	0.27	0.67	-1	0	0	0	0	0	0	0	0	0	0	0	0	0	0	0	0	0	0
57412	AS3MT	arsenic (+3 oxidation state) methyltransferase	10	104629210	3.53	-0.17	-0.0757	0.205	0.303	0.0391	-0.18	-0.198	-0.151	0.288	-0.301	0.481	0.306	-0.0604	0.0344	0.177	0.0115	0.0534	0.183	0.00567	3.61	2.81	0.000334	0.00507	0.285	2.29E-05	6.30E-86	0.037	0.38	0.067	0.0012	0.74	0.2	0.17	0.34	0.058	0.032	0.0091	0.072	0.53	0.82	0.27	0.94	0.62	0.011	0.075	0	0	0	0	0	0	0	0	0	0	0	0	0	0	0	0	0	0	0
54069	MIS18A	MIS18 kinetochore protein homolog A (S. pombe)	21	-33640530	7.69	0.27	-0.135	0.026	-0.0362	0.11	0.157	-0.236	-0.62	0.0687	-0.664	0.246	-0.124	-0.0745	-0.149	0.47	0.0371	-0.149	0.0122	0.00137	7.67	2.69	0.000576	0.00728	0.285	2.29E-05	1.30E-113	0.0096	0.22	0.85	0.76	0.47	0.37	0.2	0.0027	0.72	0.00027	0.29	0.57	0.55	0.43	0.022	0.86	0.28	0.89	0.73	0	0	0	0	0	0	0	0	0	-1	0	0	0	0	0	0	0	0	0
139170	DCAF12L1	DDB1 and CUL4 associated factor 12-like 1	X	-125683366	2.16	0.154	0.13	-0.0789	0.166	-0.151	-0.0402	-0.0525	0.0266	-0.00685	0.415	-0.0637	-0.0317	0.191	0.102	0.0169	0.0104	0.118	-0.0163	7.70E-05	2.29	2.65	0.000706	0.00828	0.285	2.35E-05	3.80E-81	0.0053	0.026	0.29	0.0079	0.059	0.67	0.59	0.8	0.95	2.00E-05	0.6	0.78	0.0041	0.31	0.87	0.92	0.11	0.73	0.97	0	0	0	0	0	0	0	0	0	1	0	0	0	0	0	0	0	0	0
8446	DUSP11	dual specificity phosphatase 11 (RNA/RNP complex 1-interacting)	2	-73989325	9	0.206	-0.0333	-0.171	0.121	0.0447	-0.0542	-0.263	-0.354	0.121	-0.263	0.332	-0.145	0.109	0.0976	0.65	0.0145	0.119	-0.163	0.00335	9.02	2.64	0.000734	0.00848	0.285	2.35E-05	1.20E-131	0.017	0.71	0.15	0.21	0.72	0.71	0.088	0.037	0.45	0.076	0.086	0.42	0.29	0.53	0.00018	0.93	0.3	0.03	0.32	0	0	0	0	0	0	0	0	0	0	0	0	0	0	1	0	0	0	0
100526820	CAHM	colon adenocarcinoma hypermethylated (non-protein coding)	6	-163834097	3.58	-0.347	-0.0151	0.0352	0.29	-0.037	0.61	-0.355	0.16	-0.152	0.381	0.719	-0.0616	-0.162	-0.347	-0.655	0.134	-0.487	-0.0812	0.00763	3.43	3.4	2.10E-05	0.000704	0.284	2.48E-05	4.10E-62	0.01	0.91	0.85	0.055	0.85	0.0082	0.14	0.54	0.54	0.098	0.017	0.82	0.31	0.16	0.014	0.61	0.0069	0.48	0.14	0	0	0	0	0	0	0	0	0	0	0	0	0	0	0	0	0	0	0
51307	FAM53C	"family with sequence similarity 53, member C"	5	137673224	9.21	-0.00806	-0.0461	0.0979	-0.101	-0.13	0.131	0.00736	-0.282	0.0278	0.0144	0.205	-0.771	-0.938	0.0646	-0.415	0.435	-0.316	-0.115	0.00597	8.94	3.36	2.56E-05	0.000815	0.284	2.53E-05	1.80E-105	0.96	0.76	0.62	0.53	0.54	0.6	0.98	0.32	0.92	0.95	0.53	0.012	2.80E-07	0.81	0.15	0.13	0.1	0.36	0.29	0	0	0	0	0	0	0	0	0	0	0	0	-1	0	0	0	0	0	0
79622	SNRNP25	small nuclear ribonucleoprotein 25kDa (U11/U12)	16	103829	9.79	0.273	0.0692	-0.0741	-0.0632	0.14	-0.105	-0.155	-0.78	0.144	-1.11	-0.156	-0.405	-0.264	-0.731	0.591	0.383	-0.186	0.127	-0.0105	9.74	3.06	0.000105	0.00225	0.284	2.55E-05	1.20E-104	0.082	0.68	0.73	0.72	0.54	0.69	0.58	0.012	0.62	6.20E-05	0.66	0.21	0.16	0.011	0.056	0.22	0.37	0.35	0.085	0	0	0	0	0	0	0	0	0	-1	0	0	0	0	0	0	0	0	0
730256	LOC730256	uncharacterized LOC730256	1	NA	8.77	-0.608	-0.11	0.0931	0.294	0.188	0.172	0.14	0.473	0.179	0.0903	0.0226	-0.193	-0.151	-0.449	-0.547	0.279	-0.365	-0.00968	0.00266	8.59	2.95	0.00017	0.00316	0.284	2.51E-05	5.00E-106	1.70E-05	0.45	0.62	0.057	0.34	0.46	0.56	0.079	0.48	0.7	0.94	0.5	0.35	0.073	0.043	0.3	0.046	0.93	0.62	-1	0	0	0	0	0	0	0	0	0	0	0	0	0	0	0	0	0	0
100132999	LOC100132999	uncharacterized LOC100132999	1	NA	8.77	-0.608	-0.11	0.0931	0.294	0.188	0.172	0.14	0.473	0.179	0.0903	0.0226	-0.193	-0.151	-0.449	-0.547	0.279	-0.365	-0.00968	0.00266	8.59	2.95	0.00017	0.00316	0.284	2.51E-05	5.00E-106	1.70E-05	0.45	0.62	0.057	0.34	0.46	0.56	0.079	0.48	0.7	0.94	0.5	0.35	0.073	0.043	0.3	0.046	0.93	0.62	-1	0	0	0	0	0	0	0	0	0	0	0	0	0	0	0	0	0	0
642441	LOC642441	uncharacterized LOC642441	1	NA	8.77	-0.608	-0.11	0.0931	0.294	0.188	0.172	0.14	0.473	0.179	0.0903	0.0226	-0.193	-0.151	-0.449	-0.547	0.279	-0.365	-0.00968	0.00266	8.59	2.95	0.00017	0.00316	0.284	2.51E-05	5.00E-106	1.70E-05	0.45	0.62	0.057	0.34	0.46	0.56	0.079	0.48	0.7	0.94	0.5	0.35	0.073	0.043	0.3	0.046	0.93	0.62	-1	0	0	0	0	0	0	0	0	0	0	0	0	0	0	0	0	0	0
3069	HDLBP	high density lipoprotein binding protein	2	-242166682	6.04	0.134	0.00186	-0.16	0.0333	-0.118	-0.0466	-0.168	-0.0532	0.128	-0.119	0.0684	-0.427	-0.153	-0.0817	0.184	-0.0453	-0.141	-0.119	-0.00105	5.94	2.92	0.000199	0.00355	0.284	2.63E-05	3.30E-132	0.02	0.98	0.043	0.6	0.16	0.63	0.1	0.63	0.22	0.23	0.59	0.00045	0.026	0.43	0.1	0.69	0.066	0.018	0.63	0	0	0	0	0	0	0	0	0	0	0	-1	0	0	0	0	0	0	0
375190	FAM228B	"family with sequence similarity 228, member B"	2	24346350	7.76	-0.273	0.17	-0.197	-0.158	-0.0354	-0.00865	0.631	-0.0132	0.0641	-0.058	-0.0844	-0.073	-0.183	-0.0961	-0.319	-0.362	-0.00737	0.0363	-0.00272	7.66	2.9	0.000215	0.00374	0.284	2.45E-05	7.80E-122	0.0026	0.075	0.11	0.12	0.78	0.95	0.00012	0.94	0.7	0.7	0.67	0.69	0.087	0.55	0.07	0.041	0.95	0.64	0.43	0	0	0	0	0	0	1	0	0	0	0	0	0	0	0	0	0	0	0
54836	BSPRY	B-box and SPRY domain containing	9	116111812	7.49	-0.312	-0.132	0.162	-0.0763	-0.131	-0.0324	-1.07	-0.0671	0.0661	0.498	-0.127	-0.532	-0.0584	-0.253	0.0986	0.159	-0.0469	-0.188	0.00278	7.23	2.84	0.000293	0.00463	0.284	2.48E-05	4.00E-100	0.018	0.34	0.37	0.6	0.49	0.88	1.10E-05	0.79	0.78	0.028	0.66	0.052	0.71	0.29	0.7	0.54	0.79	0.1	0.58	0	0	0	0	0	0	-1	0	0	0	0	0	0	0	0	0	0	0	0
100526694	MSANTD3-TMEFF1	MSANTD3-TMEFF1 readthrough	9	103204188	3.48	-0.145	-0.0171	0.522	0.404	0.203	-0.474	0.473	-0.121	0.756	-0.137	0.237	0.392	0.575	-0.0842	0.267	-0.148	0.397	0.142	0.0058	3.81	2.68	0.000618	0.00764	0.284	2.57E-05	3.90E-59	0.29	0.91	0.0067	0.01	0.31	0.046	0.057	0.66	0.0037	0.56	0.44	0.17	0.00066	0.74	0.33	0.59	0.033	0.24	0.28	0	0	0	0	0	0	0	0	0	0	0	0	1	0	0	0	0	0	0
8577	TMEFF1	transmembrane protein with EGF-like and two follistatin-like domains 1	9	103235520	3.48	-0.145	-0.0171	0.522	0.404	0.203	-0.474	0.473	-0.121	0.756	-0.137	0.237	0.392	0.575	-0.0842	0.267	-0.148	0.397	0.142	0.0058	3.81	2.68	0.000618	0.00764	0.284	2.57E-05	3.90E-59	0.29	0.91	0.0067	0.01	0.31	0.046	0.057	0.66	0.0037	0.56	0.44	0.17	0.00066	0.74	0.33	0.59	0.033	0.24	0.28	0	0	0	0	0	0	0	0	0	0	0	0	1	0	0	0	0	0	0
163255	ZNF540	zinc finger protein 540	19	38042273	2.3	-0.0237	0.0236	-0.0333	0.149	-0.0146	-0.119	-0.0615	0.39	-0.000586	0.12	-0.038	-0.0265	-0.00227	0.0231	-0.0665	-0.0539	0.000173	-0.0302	0.000148	2.31	2.67	0.000646	0.00783	0.284	2.52E-05	3.20E-101	0.54	0.57	0.54	0.00096	0.8	0.077	0.38	1.50E-06	0.99	0.076	0.67	0.75	0.96	0.75	0.39	0.49	1	0.38	0.92	0	0	0	1	0	0	0	1	0	0	0	0	0	0	0	0	0	0	0
246312	C21orf91-OT1	C21orf91 overlapping transcript 1 (non-protein coding)	21	-19149721	2.25	0.0211	0.0243	0.0576	-0.021	-0.0276	0.114	0.0047	0.124	2.12E-05	-0.0264	-0.0254	-0.00163	0.00974	-0.00217	0.0153	-0.0337	0.0348	-0.0111	-0.000381	2.27	2.65	0.000685	0.00813	0.284	2.46E-05	1.30E-142	0.23	0.19	0.017	0.28	0.28	0.00018	0.88	0.00043	1	0.38	0.51	0.96	0.64	0.95	0.66	0.33	0.14	0.46	0.57	0	0	0	0	0	1	0	1	0	0	0	0	0	0	0	0	0	0	0
57393	TMEM27	transmembrane protein 27	X	-15645441	2.36	-0.0151	-0.165	0.195	-0.0567	-0.091	0.12	-0.106	0.106	0.229	0.194	0.509	-0.0511	0.203	0.0497	0.312	-0.188	0.00653	0.0369	0.00551	2.42	2.65	0.000705	0.00828	0.284	2.61E-05	4.90E-67	0.85	0.051	0.075	0.53	0.43	0.38	0.45	0.5	0.12	0.16	0.0049	0.76	0.034	0.73	0.047	0.23	0.95	0.59	0.076	0	0	0	0	0	0	0	0	0	0	0	0	0	0	0	0	0	0	0
10293	TRAIP	TRAF interacting protein	3	-49866028	3.59	0.279	0.177	-0.287	0.068	-0.0289	-0.188	-0.583	-0.518	0.258	-0.569	0.0269	-0.733	-0.244	-0.636	0.626	0.378	-0.121	-0.0748	-0.0015	3.51	2.65	0.000706	0.00829	0.284	2.64E-05	5.30E-57	0.063	0.27	0.16	0.69	0.89	0.46	0.03	0.08	0.35	0.028	0.94	0.02	0.17	0.021	0.035	0.2	0.54	0.57	0.8	0	0	0	0	0	0	0	0	0	0	0	0	0	0	0	0	0	0	0
1381	CRABP1	cellular retinoic acid binding protein 1	15	78632666	2.31	-0.0819	0.0805	-0.121	0.0676	-0.000262	0.3	0.0101	-0.0943	-0.114	-0.0587	0.0143	-0.0582	-0.0333	0.0741	0.0131	-0.00312	-0.0575	0.00938	-0.00171	2.31	2.63	0.000751	0.00864	0.284	2.62E-05	5.30E-107	0.021	0.033	0.014	0.091	1	2.10E-06	0.87	0.18	0.083	0.33	0.86	0.43	0.43	0.25	0.85	0.96	0.22	0.76	0.21	0	0	0	0	0	1	0	0	0	0	0	0	0	0	0	0	0	0	0
4038	LRP4	low density lipoprotein receptor-related protein 4	11	-46878268	2.34	-0.18	0.166	0.417	-0.0852	0.164	-0.215	0.222	0.944	1.22	-0.292	0.616	-0.0895	-0.0651	0.443	-0.426	-0.106	-0.0112	0.164	-0.000111	2.53	2.61	0.000841	0.00931	0.284	2.53E-05	1.10E-38	0.22	0.29	0.042	0.61	0.45	0.39	0.4	0.0015	1.80E-05	0.25	0.065	0.77	0.71	0.1	0.15	0.72	0.95	0.21	0.98	0	0	0	0	0	0	0	1	1	0	0	0	0	0	0	0	0	0	0
11014	KDELR2	KDEL (Lys-Asp-Glu-Leu) endoplasmic reticulum protein retention receptor 2	7	-6500712	8.78	0.209	0.0388	-0.366	-0.134	0.0857	-0.122	-0.0953	-0.367	0.109	-0.451	0.296	-0.253	0.0752	-0.333	0.506	0.158	-0.0136	-0.149	-0.00322	8.71	2.57	0.000995	0.0104	0.284	2.59E-05	1.10E-120	0.043	0.72	0.011	0.25	0.57	0.49	0.61	0.072	0.57	0.012	0.2	0.24	0.54	0.079	0.014	0.44	0.92	0.099	0.42	0	0	0	0	0	0	0	0	0	0	0	0	0	0	0	0	0	0	0
6730	SRP68	signal recognition particle 68kDa	17	-74034856	9.72	0.387	-0.0932	-0.142	-0.0251	-0.134	-0.44	-0.212	-0.104	0.244	0.048	-0.0215	-0.542	0.0801	-0.234	0.42	-0.00707	0.113	-0.167	0.00117	9.69	2.55	0.00108	0.011	0.284	2.53E-05	7.20E-127	2.00E-04	0.39	0.31	0.83	0.36	0.012	0.24	0.6	0.2	0.78	0.92	0.011	0.51	0.21	0.037	0.97	0.41	0.061	0.77	1	0	0	0	0	0	0	0	0	0	0	0	0	0	0	0	0	0	0
55713	ZNF334	zinc finger protein 334	20	-45129707	4.63	-0.423	-0.00974	0.482	-0.177	0.0254	-0.441	-0.649	-0.525	0.17	1.3	-0.141	0.526	0.186	0.266	0.0604	-0.801	-0.164	-0.31	0.00721	4.43	3.69	5.37E-06	0.000262	0.283	2.89E-05	3.50E-61	0.017	0.96	0.048	0.37	0.92	0.14	0.041	0.13	0.6	3.10E-05	0.72	0.15	0.38	0.41	0.86	0.023	0.48	0.045	0.29	0	0	0	0	0	0	0	0	0	1	0	0	0	0	0	0	0	0	0
55281	TMEM140	transmembrane protein 140	7	134832766	5.26	0.884	-0.159	-0.16	0.036	-0.47	-0.241	0.656	0.566	-0.17	0.587	-0.282	1.85	1.22	-0.0177	-1.1	-1.19	-0.656	0.0524	-0.00128	5.55	3.47	1.54E-05	0.000558	0.283	2.80E-05	1.30E-46	0.0016	0.59	0.67	0.91	0.24	0.61	0.18	0.3	0.74	0.22	0.65	0.0016	0.00029	0.97	0.044	0.031	0.076	0.83	0.91	1	0	0	0	0	0	0	0	0	0	0	1	1	0	0	0	0	0	0
100131096	TNRC6C-AS1	TNRC6C antisense RNA 1	17	-76103483	5.38	0.199	-0.151	0.493	-0.141	0.0238	0.231	-0.405	-0.056	0.271	0.638	-0.297	0.0833	0.0712	-0.0337	-0.263	-0.186	-0.35	-0.0767	0.00641	5.38	3.38	2.29E-05	0.000746	0.283	2.80E-05	2.30E-92	0.069	0.2	0.0013	0.25	0.88	0.21	0.039	0.79	0.18	0.00087	0.22	0.71	0.58	0.87	0.22	0.39	0.017	0.42	0.13	0	0	1	0	0	0	0	0	0	1	0	0	0	0	0	0	0	0	0
122416	ANKRD9	ankyrin repeat domain 9	14	-102973198	4.67	0.762	-0.151	0.0682	-0.0892	-0.265	0.000922	-0.311	0.322	0.0875	-0.587	-0.36	0.0839	0.307	-0.462	-0.0392	-0.476	-0.223	0.0694	-0.00037	4.76	3.17	6.27E-05	0.00154	0.283	2.80E-05	7.40E-71	5.90E-07	0.33	0.73	0.59	0.21	1	0.23	0.26	0.75	0.02	0.27	0.78	0.078	0.083	0.89	0.099	0.25	0.58	0.95	1	0	0	0	0	0	0	0	0	0	0	0	0	0	0	0	0	0	0
256364	EML3	echinoderm microtubule associated protein like 3	11	-62369691	3.91	-0.273	0.00306	-0.0505	-0.0392	-0.0142	0.136	-0.148	0.0217	-0.0053	0.0864	-0.205	-0.127	-0.0289	-0.00609	-0.124	0.0586	-0.2	-0.0587	-0.00202	3.77	3.14	7.25E-05	0.00172	0.283	2.88E-05	1.10E-115	2.90E-07	0.95	0.47	0.49	0.85	0.12	0.1	0.83	0.95	0.32	0.072	0.23	0.63	0.95	0.21	0.56	0.0036	0.18	0.3	-1	0	0	0	0	0	0	0	0	0	0	0	0	0	0	0	0	0	0
133015	PACRGL	PARK2 co-regulated-like	4	20702036	4.43	0.465	0.134	-0.0547	-0.0929	-0.11	0.0798	0.0905	-0.265	0.0997	0.0745	-0.0616	0.0928	-0.0411	0.125	0.256	-0.0197	-0.136	-0.0373	-0.00188	4.54	3.06	0.000104	0.00223	0.283	2.77E-05	6.50E-95	2.40E-07	0.14	0.64	0.34	0.38	0.58	0.55	0.12	0.53	0.61	0.75	0.6	0.69	0.42	0.13	0.91	0.24	0.62	0.57	1	0	0	0	0	0	0	0	0	0	0	0	0	0	0	0	0	0	0
115123	Mar-03	"membrane-associated ring finger (C3HC4) 3, E3 ubiquitin protein ligase"	5	-126203406	4.43	0.292	-0.0493	0.135	0.00896	-0.0158	0.208	0.171	-0.00102	0.0584	-0.586	0.104	-0.38	-0.533	0.0853	-0.322	-0.466	-0.00846	-0.0398	-0.0065	4.37	2.84	0.000292	0.00461	0.283	2.89E-05	5.30E-80	0.012	0.69	0.39	0.94	0.92	0.29	0.4	1	0.78	0.0034	0.69	0.11	0.00016	0.68	0.16	0.041	0.96	0.69	0.15	0	0	0	0	0	0	0	0	0	0	0	0	-1	0	0	0	0	0	0
23327	NEDD4L	"neural precursor cell expressed, developmentally down-regulated 4-like, E3 ubiquitin protein ligase"	18	55711610	4.12	0.595	-0.0846	0.0674	0.0799	-0.114	-0.118	-0.367	-0.282	0.314	-0.244	-0.0693	0.0454	0.339	-0.218	0.252	-0.199	0.0503	-0.227	0.0105	4.19	2.77	0.000407	0.00576	0.283	2.77E-05	2.50E-74	1.80E-06	0.5	0.68	0.55	0.51	0.56	0.087	0.23	0.16	0.23	0.8	0.85	0.019	0.32	0.28	0.4	0.75	0.031	0.025	1	0	0	0	0	0	0	0	0	0	0	0	0	0	0	0	0	0	0
50832	TAS2R4	"taste receptor, type 2, member 4"	7	141478289	2.25	0.00729	-0.000632	0.00615	-0.00896	-0.00142	-0.0114	0.0418	0.00719	0.0114	0.0535	0.0182	-0.00515	0.00331	-0.000457	-0.00409	-0.00857	0.0038	-0.00118	-8.99E-07	2.26	2.7	0.000554	0.0071	0.283	2.71E-05	1.70E-196	0.24	0.92	0.48	0.21	0.88	0.29	0.00029	0.56	0.33	2.10E-06	0.2	0.69	0.66	0.97	0.74	0.49	0.65	0.83	1	0	0	0	0	0	0	1	0	0	1	0	0	0	0	0	0	0	0	0
55753	OGDHL	oxoglutarate dehydrogenase-like	10	-50942687	2.3	-0.00525	-0.132	0.178	0.332	0.0667	-0.234	0.0343	-0.0473	0.727	-0.0861	0.101	-0.155	-0.0887	-0.197	0.000333	0.0228	-0.0854	0.0796	0.00292	2.35	2.64	0.000725	0.0084	0.283	2.85E-05	6.40E-63	0.95	0.14	0.13	0.00063	0.59	0.11	0.82	0.78	8.00E-06	0.55	0.59	0.38	0.38	0.2	1	0.89	0.45	0.28	0.37	0	0	0	1	0	0	0	0	1	0	0	0	0	0	0	0	0	0	0
10615	SPAG5	sperm associated antigen 5	17	-26904583	7.63	0.202	0.183	-0.421	-0.227	0.252	0.0376	-0.271	-0.631	-0.158	-1.11	0.0239	-0.651	-0.821	-0.712	0.0818	0.331	-0.334	0.0227	-0.00995	7.36	2.6	0.000868	0.00951	0.283	2.88E-05	1.00E-79	0.31	0.38	0.12	0.31	0.38	0.91	0.44	0.11	0.67	0.0014	0.96	0.12	0.00071	0.051	0.83	0.4	0.21	0.9	0.2	0	0	0	0	0	0	0	0	0	-1	0	0	-1	0	0	0	0	0	0
11279	KLF8	Kruppel-like factor 8	X	56258822	3.52	-0.194	-0.151	0.296	0.0404	-0.102	-0.482	-0.16	0.404	0.357	0.481	0.103	-0.202	-0.25	-0.132	-0.476	0.0478	-0.0355	0.122	0.00616	3.47	2.6	0.000882	0.00959	0.283	2.78E-05	1.90E-73	0.062	0.17	0.04	0.73	0.5	0.0073	0.39	0.05	0.066	0.0078	0.66	0.35	0.045	0.49	0.021	0.82	0.8	0.18	0.13	0	0	0	0	0	0	0	0	0	0	0	0	0	0	0	0	0	0	0
2591	GALNT3	UDP-N-acetyl-alpha-D-galactosamine:polypeptide N-acetylgalactosaminyltransferase 3 (GalNAc-T3)	2	-166604313	4.54	-0.149	0.0262	0.195	0.126	0.327	0.104	0.298	0.465	0.393	0.544	0.351	0.0746	-0.174	-0.825	0.0639	0.362	0.447	0.0422	0.00717	4.7	3.46	1.61E-05	0.000576	0.282	3.14E-05	6.00E-79	0.21	0.84	0.24	0.35	0.062	0.61	0.17	0.05	0.079	0.0091	0.19	0.76	0.23	0.00025	0.79	0.13	0.0059	0.69	0.13	0	0	0	0	0	0	0	0	0	0	0	0	0	-1	0	0	0	0	0
9926	LPGAT1	lysophosphatidylglycerol acyltransferase 1	1	-211916799	7.55	-0.287	-0.154	0.13	-0.052	0.26	-0.0214	-0.0232	0.408	0.243	0.605	-0.0135	-0.0502	-0.141	-0.14	-0.501	0.0854	0.145	-0.00667	0.00648	7.5	3.12	7.95E-05	0.00184	0.282	3.16E-05	3.50E-116	0.0033	0.13	0.33	0.63	0.067	0.9	0.89	0.034	0.18	0.00037	0.95	0.8	0.22	0.43	0.0093	0.65	0.26	0.94	0.086	0	0	0	0	0	0	0	0	0	1	0	0	0	0	0	0	0	0	0
10658	CELF1	"CUGBP, Elav-like family member 1"	11	-47487489	6.08	0.000307	0.0205	-0.145	-0.0799	0.0932	0.0648	-0.115	-0.0785	-0.09	-0.0482	0.098	-0.0881	-0.278	-0.0989	0.0333	0.135	-0.0915	-0.0842	-0.0018	5.97	3.1	8.64E-05	0.00195	0.282	2.97E-05	1.20E-145	0.99	0.66	0.019	0.11	0.15	0.39	0.15	0.37	0.28	0.53	0.33	0.34	6.50E-07	0.22	0.7	0.12	0.12	0.031	0.3	0	0	0	0	0	0	0	0	0	0	0	0	-1	0	0	0	0	0	0
51053	GMNN	"geminin, DNA replication inhibitor"	6	24775159	10.3	0.31	0.0448	-0.084	-0.111	0.235	-0.2	-0.11	-0.717	0.0321	-0.992	0.138	-0.338	-0.0882	-0.242	0.651	0.456	0.0908	0.133	-0.00369	10.3	3.04	0.000115	0.00241	0.282	3.05E-05	1.90E-111	0.032	0.77	0.67	0.49	0.26	0.42	0.67	0.012	0.9	1.00E-04	0.67	0.26	0.61	0.36	0.023	0.11	0.64	0.29	0.51	0	0	0	0	0	0	0	0	0	-1	0	0	0	0	0	0	0	0	0
51109	RDH11	retinol dehydrogenase 11 (all-trans/9-cis/11-cis)	14	-68143519	6.24	0.04	-0.0183	0.0372	0.0122	-0.0577	-0.0172	0.0504	-0.142	-0.0721	-0.0361	-0.0177	0.263	0.355	0.086	0.00879	-0.0738	0.091	0.038	0.000265	6.33	3.01	0.000133	0.00264	0.282	2.95E-05	5.80E-139	0.44	0.74	0.6	0.83	0.44	0.85	0.59	0.16	0.45	0.68	0.88	0.016	6.50E-08	0.36	0.93	0.47	0.19	0.4	0.9	0	0	0	0	0	0	0	0	0	0	0	0	1	0	0	0	0	0	0
2592	GALT	galactose-1-phosphate uridylyltransferase	9	34646586	4.39	-0.175	0.0714	-0.0301	-0.0283	0.0861	0.171	-0.176	0.0308	0.236	0.257	-0.105	-0.257	-0.323	-0.175	-0.0459	-0.106	-0.279	0.0456	-0.00323	4.29	2.96	0.000162	0.00306	0.282	3.04E-05	2.30E-107	0.0091	0.31	0.74	0.71	0.37	0.13	0.14	0.81	0.057	0.026	0.48	0.065	8.10E-05	0.15	0.73	0.42	0.002	0.43	0.21	0	0	0	0	0	0	0	0	0	0	0	0	-1	0	0	0	0	0	0
5725	PTBP1	polypyrimidine tract binding protein 1	19	797392	7.87	-0.0103	0.0173	-0.202	-0.037	0.0335	-0.00489	-0.29	-0.256	0.00236	-0.324	0.0153	-0.353	-0.296	-0.111	0.239	0.317	-0.263	-0.0584	-0.000216	7.71	2.94	0.000179	0.00329	0.282	2.92E-05	1.20E-134	0.88	0.82	0.039	0.64	0.74	0.97	0.023	0.068	0.99	0.0087	0.92	0.018	0.00063	0.39	0.088	0.025	0.0062	0.34	0.94	0	0	0	0	0	0	0	0	0	0	0	0	-1	0	0	0	0	0	0
6672	SP100	SP100 nuclear antigen	2	231280871	6.1	-0.206	0.0396	0.25	-0.0881	-0.0773	0.144	0.333	0.173	-0.276	0.0916	-0.289	-0.14	-0.0452	-0.0202	-0.336	0.247	-0.137	0.0132	-0.00217	6.06	2.83	0.000298	0.00466	0.282	2.95E-05	7.60E-117	0.0084	0.63	0.02	0.31	0.49	0.27	0.017	0.25	0.055	0.49	0.096	0.38	0.62	0.89	0.028	0.11	0.19	0.84	0.47	0	0	0	0	0	0	0	0	0	0	0	0	0	0	0	0	0	0	0
256236	NAPSB	"napsin B aspartic peptidase, pseudogene"	19	-50837057	4.94	-0.456	1.19	-0.828	-0.973	-0.214	-0.613	-0.413	-1.36	-1.09	-0.812	-1.35	-0.259	-0.639	-1.18	-0.233	1.7	-0.00574	-0.354	-0.0266	4.35	2.76	0.000419	0.0059	0.282	3.00E-05	3.60E-37	0.16	0.00076	0.066	0.0088	0.65	0.27	0.48	0.035	0.074	0.15	0.066	0.7	0.1	0.048	0.72	0.009	0.99	0.21	0.037	0	1	0	0	0	0	0	0	0	0	0	0	0	0	0	0	0	0	0
115294	PCMTD1	protein-L-isoaspartate (D-aspartate) O-methyltransferase domain containing 1	8	-52730140	7.42	-0.19	0.0048	0.000197	0.136	0.0785	0.166	0.162	0.49	-0.0613	0.172	0.274	0.386	0.148	0.555	-0.607	-0.0753	-0.134	0.135	-0.00145	7.52	2.74	0.000456	0.00623	0.282	3.09E-05	2.20E-117	0.042	0.96	1	0.19	0.56	0.3	0.33	0.0081	0.72	0.28	0.19	0.047	0.18	0.0013	0.0011	0.68	0.28	0.096	0.69	0	0	0	0	0	0	0	0	0	0	0	0	0	1	-1	0	0	0	0
23107	MRPS27	mitochondrial ribosomal protein S27	5	-71515236	5.86	0.123	0.0515	-0.000288	-0.0321	-0.0726	0.15	0.0443	-0.422	0.0463	-0.0478	0.0692	0.0117	-0.16	0.0056	0.239	-0.131	-5.86E-06	0.000176	-0.000859	5.87	2.7	0.000554	0.0071	0.282	3.05E-05	1.10E-136	0.016	0.34	1	0.57	0.33	0.085	0.63	4.30E-05	0.62	0.58	0.54	0.91	0.0093	0.95	0.018	0.19	1	1	0.66	0	0	0	0	0	0	0	-1	0	0	0	0	0	0	0	0	0	0	0
347902	AMIGO2	adhesion molecule with Ig-like domain 2	12	-47470383	5.1	0.0575	0.21	-0.563	0.231	-0.12	0.358	-0.431	0.196	-1.05	-1.37	-0.181	0.766	1.75	-0.988	-0.994	0.275	0.413	-0.186	0.00779	5.18	2.7	0.000563	0.00718	0.282	3.06E-05	3.30E-40	0.85	0.53	0.19	0.51	0.79	0.5	0.44	0.75	0.072	0.011	0.8	0.24	6.20E-06	0.084	0.11	0.65	0.32	0.49	0.52	0	0	0	0	0	0	0	0	0	0	0	0	1	0	0	0	0	0	0
51295	ECSIT	ECSIT signalling integrator	19	-11616731	7.53	0.203	0.0667	-0.577	0.0359	-0.0535	0.284	-0.194	-0.58	0.245	-0.564	0.239	-0.309	-0.698	-0.3	0.288	0.182	-0.404	-0.115	-0.00358	7.3	2.68	0.000609	0.00756	0.282	3.13E-05	1.70E-92	0.18	0.68	0.0065	0.83	0.81	0.27	0.48	0.055	0.39	0.032	0.48	0.33	0.00019	0.28	0.34	0.54	0.048	0.39	0.55	0	0	0	0	0	0	0	0	0	0	0	0	-1	0	0	0	0	0	0
10131	TRAP1	TNF receptor-associated protein 1	16	-3708038	5.58	0.355	0.0474	0.0903	-0.0344	-0.0662	-0.0893	-0.0715	-0.326	0.126	-0.232	-0.0394	-0.359	-0.133	-0.13	0.395	-0.0617	-0.0359	0.029	-0.00274	5.63	2.66	0.000679	0.00809	0.282	3.08E-05	1.50E-107	4.40E-05	0.6	0.44	0.72	0.59	0.53	0.63	0.051	0.42	0.11	0.83	0.042	0.19	0.4	0.018	0.71	0.75	0.69	0.4	1	0	0	0	0	0	0	0	0	0	0	0	0	0	0	0	0	0	0
55363	HEMGN	hemogen	9	-100689073	7.85	0.376	-0.537	0.527	0.0269	-0.0943	0.168	-0.721	-1.63	-0.0988	0.532	-0.166	0.766	0.929	1.19	0.456	-0.232	0.111	-0.289	0.0198	7.94	2.65	0.000703	0.00828	0.282	3.12E-05	7.90E-68	0.15	0.053	0.14	0.93	0.8	0.71	0.12	0.0017	0.84	0.23	0.78	0.16	0.0033	0.014	0.37	0.65	0.75	0.2	0.052	0	0	0	0	0	0	0	0	0	0	0	0	0	0	0	0	0	0	0
339803	LOC339803	uncharacterized LOC339803	2	-61368727	4.1	0.569	0.0135	-0.195	-0.37	-0.32	0.648	0.176	0.353	-0.0341	0.12	-0.327	0.148	0.2	0.577	0.0861	-0.379	-0.421	-0.172	0.000786	4.14	3.53	1.15E-05	0.000458	0.281	3.20E-05	1.20E-70	1.80E-05	0.92	0.27	0.011	0.088	0.0036	0.44	0.16	0.89	0.58	0.26	0.58	0.19	0.015	0.73	0.14	0.015	0.13	0.87	1	0	0	0	0	0	0	0	0	0	0	0	0	0	0	0	0	0	0
79931	TNIP3	TNFAIP3 interacting protein 3	4	-122052564	2.24	0.0186	0.00865	0.0119	-0.0174	-0.0189	0.0776	-0.005	0.0166	0.0696	-0.00922	0.0641	0.0108	0.00121	-0.00281	-0.0112	0.0671	0.0209	0.000136	0.000364	2.26	3.48	1.45E-05	0.00054	0.281	3.40E-05	5.00E-167	0.089	0.46	0.43	0.16	0.24	5.60E-05	0.8	0.44	0.00078	0.62	0.0098	0.64	0.93	0.89	0.6	0.0023	0.15	0.99	0.39	0	0	0	0	0	1	0	0	1	0	0	0	0	0	0	0	0	0	0
54741	LEPROT	leptin receptor overlapping transcript	1	65886131	10	-0.026	-0.245	0.122	0.115	-0.108	0.147	-0.0634	-0.0826	0.147	0.358	0.0848	0.605	0.587	0.376	-0.19	-0.394	-0.358	0.0223	0.0115	10.1	3.41	1.99E-05	0.000676	0.281	3.35E-05	1.70E-122	0.82	0.044	0.43	0.37	0.51	0.45	0.75	0.71	0.49	0.068	0.74	0.011	2.90E-05	0.071	0.39	0.08	0.019	0.82	0.01	0	0	0	0	0	0	0	0	0	0	0	0	1	0	0	0	0	0	0
80230	RUFY1	RUN and FYVE domain containing 1	5	178977562	5.86	0.15	-0.0848	-0.117	-0.0292	-0.262	-0.0954	0.0726	-0.199	-0.181	-0.13	-0.254	0.411	0.618	0.0783	-0.07	-0.195	-0.188	0.0556	-0.000226	5.9	3.35	2.70E-05	0.000843	0.281	3.41E-05	2.40E-101	0.13	0.42	0.39	0.79	0.073	0.58	0.68	0.31	0.33	0.45	0.26	0.05	8.10E-07	0.67	0.72	0.32	0.16	0.52	0.95	0	0	0	0	0	0	0	0	0	0	0	0	1	0	0	0	0	0	0
100506658	OCLN	occludin	5	68788119	4.92	-0.129	0.152	0.329	0.105	-0.0792	0.0489	0.242	0.19	0.586	1.35	0.377	-0.0589	-0.0146	0.0263	-0.305	-0.576	-0.103	0.0744	0.00905	5.09	3.13	7.63E-05	0.00178	0.281	3.42E-05	4.50E-70	0.41	0.36	0.13	0.55	0.73	0.85	0.39	0.53	0.044	1.50E-06	0.28	0.86	0.94	0.93	0.32	0.063	0.62	0.58	0.14	0	0	0	0	0	0	0	0	0	1	0	0	0	0	0	0	0	0	0
23405	DICER1	"dicer 1, ribonuclease type III"	14	-95552565	6.28	-0.181	-0.0636	0.166	0.0134	0.0542	-0.0283	-0.129	0.396	0.199	0.583	0.248	-0.0487	-0.188	0.0946	-0.106	-0.102	0.0683	-0.0433	0.00315	6.26	3.1	8.45E-05	0.00192	0.281	3.34E-05	8.30E-115	0.029	0.47	0.14	0.89	0.65	0.84	0.38	0.016	0.19	6.80E-05	0.18	0.78	0.059	0.53	0.51	0.53	0.54	0.55	0.33	0	0	0	0	0	0	0	0	0	1	0	0	0	0	0	0	0	0	0
3757	KCNH2	"potassium voltage-gated channel, subfamily H (eag-related), member 2"	7	-150646516	6.06	1.08	0.189	0.014	0.15	-0.0835	-0.0161	-0.752	-0.738	0.173	-1.41	0.00898	0.0475	0.253	-0.129	1.11	0.236	-0.256	0.0808	0.00276	6.35	2.99	0.000142	0.00278	0.281	3.34E-05	1.10E-54	7.80E-05	0.5	0.97	0.62	0.83	0.97	0.11	0.16	0.72	0.0023	0.99	0.93	0.42	0.79	0.034	0.65	0.47	0.73	0.79	1	0	0	0	0	0	0	0	0	0	0	0	0	0	0	0	0	0	0
29901	SAC3D1	SAC3 domain containing 1	11	64808376	9.24	0.0584	0.0736	-0.546	-0.173	0.209	-0.211	-0.497	-0.961	0.227	-0.817	0.0897	-0.0899	-0.409	-0.73	0.362	0.538	-0.61	0.0654	-0.00507	8.98	2.98	0.000152	0.00291	0.281	3.25E-05	1.00E-98	0.72	0.68	0.018	0.35	0.39	0.46	0.095	0.0037	0.46	0.0047	0.81	0.79	0.04	0.017	0.27	0.1	0.0065	0.65	0.43	0	0	0	0	0	0	0	0	0	0	0	0	0	0	0	0	0	0	0
7955	STL	six-twelve leukemia	6	-125229392	2.3	-0.0437	-0.0186	0.0653	0.0555	0.197	0.201	0.22	-0.0632	0.0371	0.105	0.215	-0.0342	-0.0147	0.0323	-0.0472	-0.084	-0.0205	0.0305	0.00142	2.36	2.89	0.00023	0.00392	0.281	3.24E-05	2.40E-99	0.28	0.67	0.24	0.23	0.0012	0.0044	0.003	0.43	0.62	0.13	0.02	0.69	0.76	0.66	0.56	0.3	0.71	0.39	0.37	0	0	0	0	0	0	0	0	0	0	0	0	0	0	0	0	0	0	0
388115	C15orf52	chromosome 15 open reading frame 52	15	-40623653	5.26	-0.222	-0.497	0.518	0.57	0.129	-0.364	-0.305	0.38	0.316	0.808	0.307	0.445	-0.124	-0.573	-0.364	-0.187	-0.186	-0.0367	0.0186	5.2	2.86	0.000269	0.00435	0.281	3.41E-05	1.50E-67	0.2	0.0083	0.033	0.0044	0.61	0.22	0.33	0.27	0.33	0.008	0.43	0.22	0.55	0.074	0.29	0.59	0.43	0.81	0.007	0	0	0	0	0	0	0	0	0	0	0	0	0	0	0	0	0	0	0
2523	FUT1	"fucosyltransferase 1 (galactoside 2-alpha-L-fucosyltransferase, H blood group)"	19	-49251268	3.15	1.06	-0.828	-0.427	-0.0908	0.181	0.25	-0.625	-0.055	-0.511	-0.61	0.0586	0.0455	-0.105	-0.321	0.118	-0.596	-0.753	-0.0813	0.00823	2.93	2.83	0.000295	0.00464	0.281	3.45E-05	1.70E-31	2.20E-05	0.0015	0.2	0.74	0.61	0.54	0.15	0.91	0.25	0.14	0.91	0.93	0.72	0.47	0.8	0.21	0.02	0.7	0.38	1	-1	0	0	0	0	0	0	0	0	0	0	0	0	0	0	0	0	0
5638	PRRG1	proline rich Gla (G-carboxyglutamic acid) 1	X	37208528	3.56	-0.0404	-0.0885	0.521	0.431	0.00095	-0.377	0.928	0.126	0.654	-0.0445	0.166	-0.361	-0.127	-0.161	-0.189	-0.608	-0.174	0.085	0.00133	3.66	2.82	0.000313	0.00484	0.281	3.27E-05	6.10E-61	0.77	0.54	0.006	0.0055	1	0.11	2.00E-04	0.64	0.01	0.85	0.59	0.2	0.43	0.52	0.48	0.025	0.34	0.47	0.8	0	0	0	0	0	0	1	0	0	0	0	0	0	0	0	0	0	0	0
50628	GEMIN4	gem (nuclear organelle) associated protein 4	17	-647661	7.5	0.528	0.163	-0.0735	0.141	0.212	-0.153	-0.283	-0.541	0.313	0.0888	0.299	-0.0697	-0.463	-0.255	0.899	0.299	-0.135	-0.0694	-0.00394	7.62	2.72	0.000504	0.00668	0.281	3.22E-05	1.90E-91	0.00081	0.32	0.73	0.42	0.35	0.56	0.31	0.077	0.28	0.74	0.39	0.83	0.013	0.37	0.0037	0.33	0.51	0.61	0.51	1	0	0	0	0	0	0	0	0	0	0	0	0	0	0	0	0	0	0
643180	CCT6P3	"chaperonin containing TCP1, subunit 6 (zeta) pseudogene 3"	7	64498732	8.3	-0.158	-0.131	0.295	0.419	-0.208	0.111	-0.292	0.187	0.478	0.0949	0.361	1.14	0.876	0.285	-0.675	-0.0173	-0.0992	0.0382	0.00551	8.5	2.66	0.00065	0.00786	0.281	3.41E-05	1.80E-90	0.36	0.48	0.22	0.035	0.41	0.71	0.35	0.59	0.14	0.75	0.36	0.0021	4.90E-05	0.37	0.051	0.96	0.67	0.8	0.42	0	0	0	0	0	0	0	0	0	0	0	0	1	0	0	0	0	0	0
643253	CCT6P1	"chaperonin containing TCP1, subunit 6 (zeta) pseudogene 1"	7	65216092	8.3	-0.158	-0.131	0.295	0.419	-0.208	0.111	-0.292	0.187	0.478	0.0949	0.361	1.14	0.876	0.285	-0.675	-0.0173	-0.0992	0.0382	0.00551	8.5	2.66	0.00065	0.00786	0.281	3.41E-05	1.80E-90	0.36	0.48	0.22	0.035	0.41	0.71	0.35	0.59	0.14	0.75	0.36	0.0021	4.90E-05	0.37	0.051	0.96	0.67	0.8	0.42	0	0	0	0	0	0	0	0	0	0	0	0	1	0	0	0	0	0	0
113246	C12orf57	chromosome 12 open reading frame 57	12	7053203	10.3	-0.509	0.0516	0.125	-0.0253	-0.0432	-0.563	-0.811	0.131	0.222	-0.0983	0.241	-0.0269	-0.734	-0.324	-0.66	0.191	-0.125	0.0515	0.00502	10	2.65	0.000686	0.00813	0.281	3.44E-05	7.40E-108	0.0012	0.75	0.56	0.88	0.85	0.035	0.004	0.67	0.44	0.71	0.49	0.93	0.00012	0.25	0.032	0.53	0.54	0.7	0.41	-1	0	0	0	0	0	0	0	0	0	0	0	-1	0	0	0	0	0	0
93517	SDR42E1	"short chain dehydrogenase/reductase family 42E, member 1"	16	-82031251	3.51	0.162	0.0511	-0.0759	0.108	-0.206	-0.527	-0.249	-0.172	0.363	0.474	0.212	0.0323	0.397	-0.337	0.436	0.0886	0.219	-0.239	0.00113	3.56	2.58	0.000966	0.0103	0.281	3.22E-05	2.10E-71	0.13	0.66	0.61	0.37	0.19	0.0049	0.2	0.42	0.072	0.012	0.38	0.89	0.0025	0.089	0.042	0.68	0.13	0.012	0.79	0	0	0	0	0	0	0	0	0	0	0	0	0	0	0	0	0	0	0
4090	SMAD5	SMAD family member 5	5	135468536	6.01	0.00387	-0.00935	0.24	0.0689	0.265	0.0684	0.317	-0.265	0.356	0.155	0.485	0.756	-0.524	0.25	-0.243	-0.172	0.0564	0.166	0.0015	6.14	2.56	0.00106	0.0109	0.281	3.27E-05	1.80E-94	0.97	0.94	0.14	0.6	0.12	0.73	0.13	0.25	0.1	0.44	0.066	0.0023	0.00026	0.24	0.29	0.46	0.72	0.11	0.74	0	0	0	0	0	0	0	0	0	0	0	0	-1	0	0	0	0	0	0
401152	C4orf3	chromosome 4 open reading frame 3	4	-120217574	9.99	-0.285	0.0238	-0.0972	-0.0317	0.0493	0.181	0.201	-0.208	-0.164	0.121	-0.0193	0.707	0.35	0.174	-0.263	0.000575	-0.0133	-0.00882	-5.21E-05	9.98	2.52	0.00126	0.0122	0.281	3.19E-05	6.70E-131	0.0035	0.82	0.46	0.77	0.73	0.27	0.25	0.27	0.36	0.47	0.93	0.00059	0.0028	0.33	0.17	1	0.92	0.92	0.99	0	0	0	0	0	0	0	0	0	0	0	1	0	0	0	0	0	0	0
441601	LOC441601	septin 7 pseudogene	11	-50238999	2.24	-0.0355	-0.00175	-0.00912	0.00685	0.125	-0.0614	-0.0203	0.231	-0.0118	-0.00396	0.0116	0.0166	0.0768	-0.00692	-0.0347	0.261	0.0221	-0.0213	-0.00068	2.27	4.3	3.24E-07	3.52E-05	0.28	3.52E-05	1.40E-119	0.19	0.95	0.8	0.82	0.0017	0.18	0.67	2.50E-05	0.81	0.93	0.85	0.77	0.018	0.89	0.51	2.60E-06	0.54	0.36	0.52	0	0	0	0	1	0	0	1	0	0	0	0	0	0	0	1	0	0	0
147015	DHRS13	dehydrogenase/reductase (SDR family) member 13	17	-27224799	6.95	0.519	-0.284	-0.311	0.0784	-0.216	-0.00216	-0.528	-0.511	-0.0596	-0.69	-0.0758	-0.158	0.0828	-0.0879	0.329	-0.198	-0.733	-0.276	-0.00446	6.7	3.69	5.44E-06	0.000262	0.28	3.48E-05	1.90E-91	0.00041	0.064	0.12	0.63	0.3	0.99	0.041	0.072	0.82	0.0058	0.81	0.6	0.63	0.74	0.24	0.49	2.00E-04	0.029	0.42	1	0	0	0	0	0	0	0	0	0	0	0	0	0	0	0	-1	0	0
23243	ANKRD28	ankyrin repeat domain 28	3	-15708744	10	-0.506	-0.107	0.0873	0.188	-0.141	0.478	-0.316	0.438	0.274	0.823	0.132	-0.144	-0.0696	0.438	-0.483	-0.0656	-0.236	-0.233	0.0117	9.86	3.49	1.40E-05	0.000525	0.28	3.55E-05	2.80E-107	0.0011	0.51	0.68	0.27	0.53	0.068	0.25	0.15	0.33	0.002	0.7	0.65	0.7	0.12	0.11	0.83	0.25	0.08	0.05	0	0	0	0	0	0	0	0	0	0	0	0	0	0	0	0	0	0	0
57110	HRASLS	HRAS-like suppressor	3	192958917	3.44	1.45	-0.174	-0.198	0.564	-0.597	0.0424	0.472	-0.268	0.725	-0.417	-0.12	0.216	1.01	-0.172	0.11	-0.9	-0.446	0.0372	0.0106	3.89	3.3	3.37E-05	0.000976	0.28	3.47E-05	9.50E-30	6.30E-07	0.55	0.6	0.072	0.14	0.93	0.34	0.62	0.16	0.38	0.85	0.71	0.0026	0.73	0.84	0.1	0.23	0.88	0.33	1	0	0	0	0	0	0	0	0	0	0	0	0	0	0	0	0	0	0
441108	C5orf56	chromosome 5 open reading frame 56	5	131746465	6.67	-0.32	-0.0937	0.305	-0.122	0.158	-0.0245	-0.0519	0.792	-0.0837	0.642	0.315	-0.116	-0.962	-0.358	-0.955	-0.00198	0.47	0.233	0.00248	6.6	3.29	3.61E-05	0.00102	0.28	3.46E-05	7.00E-79	0.07	0.62	0.21	0.54	0.54	0.94	0.87	0.024	0.8	0.036	0.43	0.75	1.10E-05	0.27	0.0067	1	0.047	0.13	0.72	0	0	0	0	0	0	0	0	0	0	0	0	-1	0	0	0	0	0	0
54977	SLC25A38	"solute carrier family 25, member 38"	3	39424815	9.19	0.387	-0.145	-0.285	-0.0442	-0.167	0.194	-0.444	-0.402	-0.0731	-0.237	0.173	-0.264	0.0295	-0.232	0.35	-0.0072	-0.428	-0.165	-0.00307	9.04	3.28	3.78E-05	0.00105	0.28	3.49E-05	7.60E-124	2.00E-04	0.18	0.043	0.7	0.26	0.26	0.016	0.046	0.7	0.17	0.45	0.21	0.81	0.21	0.082	0.97	0.0019	0.063	0.44	1	0	0	0	0	0	0	0	0	0	0	0	0	0	0	0	0	0	0
740	MRPL49	mitochondrial ribosomal protein L49	11	64889655	8.78	0.389	-0.0942	-0.133	-0.0228	-0.201	-0.282	-0.299	-0.304	0.000329	-0.376	-0.199	-0.481	0.198	-0.165	0.297	0.14	-0.357	-0.153	-0.0044	8.67	3.2	5.44E-05	0.00138	0.28	3.74E-05	1.40E-119	3.00E-04	0.4	0.36	0.85	0.19	0.12	0.11	0.14	1	0.039	0.4	0.03	0.12	0.39	0.15	0.5	0.012	0.096	0.28	1	0	0	0	0	0	0	0	0	0	0	0	0	0	0	0	0	0	0
55240	STEAP3	"STEAP family member 3, metalloreductase"	2	119981384	4.15	0.653	-0.0941	-0.0661	0.0895	0.0451	0.136	-0.261	-0.77	0.193	-1.1	-0.103	-0.156	0.053	-0.26	1.02	-0.0448	-0.5	0.0816	0.000453	4.22	3.17	6.12E-05	0.00152	0.28	3.52E-05	9.00E-54	0.00055	0.63	0.79	0.67	0.87	0.67	0.43	0.036	0.57	0.00068	0.8	0.69	0.81	0.44	0.0057	0.9	0.044	0.61	0.95	1	0	0	0	0	0	0	0	0	-1	0	0	0	0	0	0	0	0	0
5732	PTGER2	"prostaglandin E receptor 2 (subtype EP2), 53kDa"	14	52781016	8.91	-0.577	0.177	0.129	0.356	0.148	0.0397	0.0735	0.209	-0.108	0.962	0.112	-0.384	-0.465	0.0132	0.155	0.362	0.047	0.0204	0.0103	8.9	3.13	7.35E-05	0.00173	0.28	3.65E-05	1.10E-98	0.00041	0.3	0.56	0.049	0.52	0.88	0.8	0.51	0.72	0.00061	0.75	0.25	0.016	0.96	0.62	0.25	0.83	0.88	0.1	-1	0	0	0	0	0	0	0	0	1	0	0	0	0	0	0	0	0	0
387921	NHLRC3	NHL repeat containing 3	13	39612455	6.42	-0.447	0.0707	0.0476	-0.00276	0.294	0.101	-0.144	-0.203	-0.0271	0.34	0.287	0.288	-0.378	-0.0946	-0.207	-0.0294	-0.0539	0.0303	0.00274	6.31	2.86	0.000267	0.00433	0.28	3.49E-05	5.40E-109	5.20E-06	0.48	0.71	0.98	0.034	0.53	0.39	0.27	0.88	0.037	0.18	0.14	0.001	0.58	0.26	0.87	0.67	0.71	0.46	-1	0	0	0	0	0	0	0	0	0	0	0	-1	0	0	0	0	0	0
201161	CENPV	centromere protein V	17	-16245848	5.57	0.255	-0.147	0.459	0.299	-0.0992	-0.232	0.446	-0.26	0.548	-1.1	0.276	-0.0732	0.038	-0.0315	0.232	-0.452	-0.152	0.133	0.00112	5.69	2.73	0.000482	0.00649	0.28	3.64E-05	2.90E-83	0.06	0.31	0.014	0.051	0.61	0.32	0.066	0.33	0.03	5.10E-06	0.36	0.79	0.81	0.9	0.38	0.092	0.4	0.26	0.83	0	0	0	0	0	0	0	0	0	-1	0	0	0	0	0	0	0	0	0
6941	TCF19	transcription factor 19	6	31126303	7.86	-0.204	0.188	-0.421	-0.143	0.294	-0.154	-0.403	-0.562	-0.02	-0.941	0.195	-0.315	-0.553	-0.764	0.544	0.723	-0.208	-0.0684	-0.00187	7.57	2.69	0.000574	0.00727	0.28	3.57E-05	5.70E-92	0.2	0.27	0.058	0.43	0.21	0.57	0.16	0.077	0.95	0.00084	0.59	0.35	0.0045	0.01	0.087	0.024	0.33	0.62	0.76	0	0	0	0	0	0	0	0	0	-1	0	0	0	0	0	0	0	0	0
9627	SNCAIP	"synuclein, alpha interacting protein"	5	121647820	2.31	-0.0591	-0.0772	0.19	-0.0361	0.0971	-0.216	0.175	0.355	0.789	0.209	0.0504	-0.0265	-0.0498	-0.0576	-0.223	-0.161	-0.139	0.161	0.00488	2.39	2.67	0.000637	0.00775	0.28	3.69E-05	1.60E-68	0.43	0.34	0.069	0.67	0.38	0.095	0.19	0.018	1.10E-07	0.11	0.77	0.87	0.58	0.68	0.13	0.28	0.17	0.015	0.098	0	0	0	0	0	0	0	0	1	0	0	0	0	0	0	0	0	0	0
494513	DFNB59	"deafness, autosomal recessive 59"	2	179316163	3.6	-0.493	0.334	0.318	-0.156	0.11	0.288	-0.638	0.143	0.152	0.367	-0.204	-0.18	-0.374	-0.035	-0.194	0.084	-0.184	-0.00541	-0.00474	3.48	2.66	0.000674	0.00805	0.28	3.55E-05	8.80E-60	6.00E-04	0.027	0.1	0.32	0.59	0.23	0.012	0.61	0.56	0.13	0.52	0.54	0.028	0.89	0.48	0.76	0.33	0.96	0.39	-1	0	0	0	0	0	0	0	0	0	0	0	0	0	0	0	0	0	0
84617	TUBB6	"tubulin, beta 6 class V"	18	12308257	9.44	-0.824	-0.37	1.08	-1.01	0.569	-0.35	-0.144	-0.748	1.28	-1.54	0.433	0.595	0.0336	0.00693	-0.916	0.284	-0.206	0.265	-0.000431	9.16	2.64	0.000741	0.00855	0.28	3.61E-05	5.30E-72	0.0045	0.23	0.0067	0.0021	0.17	0.47	0.78	0.19	0.017	0.0022	0.5	0.32	0.92	0.99	0.11	0.62	0.59	0.29	0.97	0	0	0	0	0	0	0	0	0	0	0	0	0	0	0	0	0	0	0
91948	LINC00923	long intergenic non-protein coding RNA 923	15	-98285846	2.29	0.0208	-0.0985	0.0554	-0.0123	-0.0485	0.113	-0.0387	-0.0247	0.213	0.157	0.488	0.0271	0.121	-0.0142	0.0274	-0.114	0.0253	0.00412	0.00221	2.33	2.56	0.00104	0.0108	0.28	3.51E-05	7.20E-88	0.68	0.069	0.43	0.83	0.51	0.19	0.67	0.8	0.025	0.073	3.30E-05	0.8	0.048	0.88	0.78	0.26	0.71	0.93	0.26	0	0	0	0	0	0	0	0	0	0	1	0	0	0	0	0	0	0	0
246119	TTTY10	"testis-specific transcript, Y-linked 10 (non-protein coding)"	Y	-22627554	2.63	-0.0581	-0.0357	0.249	-0.14	-0.0883	0.0205	0.0567	0.0639	-0.0984	1.1	-0.0348	-0.023	0.0891	0.0376	-0.0628	-0.188	-0.00486	-0.357	0.00322	2.54	4.04	1.10E-06	8.04E-05	0.279	3.78E-05	4.90E-55	0.61	0.77	0.11	0.28	0.59	0.92	0.78	0.78	0.64	1.10E-07	0.89	0.92	0.51	0.86	0.78	0.4	0.97	0.00045	0.47	0	0	0	0	0	0	0	0	0	1	0	0	0	0	0	0	0	-1	0
81579	PLA2G12A	"phospholipase A2, group XIIA"	4	-110631145	7.39	0.445	-0.0161	0.16	0.201	-0.159	-0.0806	-0.187	-0.137	0.0795	-0.236	0.0556	0.648	0.672	0.186	0.24	-0.408	-0.106	0.199	0.0018	7.69	3.89	2.19E-06	0.000138	0.279	3.95E-05	1.20E-102	0.00039	0.9	0.34	0.15	0.37	0.7	0.39	0.57	0.73	0.26	0.84	0.012	1.00E-05	0.41	0.32	0.094	0.52	0.064	0.71	1	0	0	0	0	0	0	0	0	0	0	0	1	0	0	0	0	0	0
100093630	SNHG8	small nucleolar RNA host gene 8 (non-protein coding)	4	119199917	11.9	0.288	0.0675	0.242	0.121	-0.181	0.339	0.0561	-0.344	0.74	0.702	0.498	-0.201	-0.558	0.657	-0.0486	-0.394	-0.247	-0.254	0.00721	12	3.79	3.37E-06	0.000187	0.279	4.10E-05	3.10E-113	0.076	0.69	0.28	0.51	0.44	0.22	0.85	0.28	0.015	0.012	0.17	0.55	0.0044	0.027	0.88	0.22	0.25	0.073	0.25	0	0	0	0	0	0	0	0	0	0	0	0	0	0	0	0	0	0	0
90355	C5orf30	chromosome 5 open reading frame 30	5	102594442	9.64	0.198	0.0919	0.168	0.248	0.156	-0.0138	0.0222	-0.255	0.327	0.433	0.588	0.43	-0.619	0.348	0.238	-0.2	0.0818	-0.121	0.0109	9.74	3.53	1.18E-05	0.000466	0.279	4.00E-05	6.80E-113	0.13	0.51	0.35	0.095	0.42	0.95	0.92	0.32	0.18	0.057	0.047	0.12	0.00013	0.15	0.36	0.44	0.64	0.29	0.035	0	0	0	0	0	0	0	0	0	0	0	0	-1	0	0	0	0	0	0
10581	IFITM2	interferon induced transmembrane protein 2	11	308107	10.1	-0.397	-0.413	0.159	0.268	-0.155	0.434	0.928	0.331	-0.338	-0.474	-1.05	0.263	0.251	0.367	-0.451	-0.0158	-1.01	-0.0765	-0.00355	9.81	3.53	1.18E-05	0.000467	0.279	3.93E-05	1.30E-94	0.043	0.048	0.55	0.22	0.59	0.19	0.0087	0.39	0.35	0.16	0.018	0.52	0.28	0.3	0.24	0.97	0.00017	0.65	0.64	0	0	0	0	0	0	0	0	0	0	0	0	0	0	0	0	-1	0	0
401207	C5orf63	chromosome 5 open reading frame 63	5	-126386996	3.49	0.139	0.125	-0.121	0.0672	0.0771	-0.131	-0.0508	-0.573	0.0893	0.0723	-0.0207	0.239	-0.383	0.0443	-0.11	-0.0107	-0.184	-0.161	0.00245	3.4	3.12	7.84E-05	0.00182	0.279	3.95E-05	1.10E-79	0.13	0.19	0.33	0.51	0.56	0.4	0.75	0.0017	0.6	0.64	0.92	0.21	0.00056	0.79	0.54	0.95	0.13	0.043	0.49	0	0	0	0	0	0	0	0	0	0	0	0	-1	0	0	0	0	0	0
801	CALM1	"calmodulin 1 (phosphorylase kinase, delta)"	14	90863327	8.46	-0.0265	0.023	-0.387	-0.0647	-0.0159	0.0777	0.0593	-0.211	-0.244	-0.581	-0.0145	0.422	0.225	0.0292	-0.094	0.217	-0.196	0.0249	-0.00488	8.4	3.09	9.15E-05	0.00204	0.279	3.85E-05	2.70E-125	0.77	0.81	0.0024	0.53	0.9	0.62	0.72	0.24	0.15	3.00E-04	0.94	0.027	0.04	0.86	0.6	0.23	0.11	0.75	0.17	0	0	0	0	0	0	0	0	0	-1	0	0	0	0	0	0	0	0	0
805	CALM2	"calmodulin 2 (phosphorylase kinase, delta)"	2	-47387221	8.46	-0.0265	0.023	-0.387	-0.0647	-0.0159	0.0777	0.0593	-0.211	-0.244	-0.581	-0.0145	0.422	0.225	0.0292	-0.094	0.217	-0.196	0.0249	-0.00488	8.4	3.09	9.15E-05	0.00204	0.279	3.85E-05	2.70E-125	0.77	0.81	0.0024	0.53	0.9	0.62	0.72	0.24	0.15	3.00E-04	0.94	0.027	0.04	0.86	0.6	0.23	0.11	0.75	0.17	0	0	0	0	0	0	0	0	0	-1	0	0	0	0	0	0	0	0	0
2623	GATA1	GATA binding protein 1 (globin transcription factor 1)	X	48644982	4.57	0.819	0.0196	-0.0879	-0.0245	-0.233	0.0975	-0.517	-0.483	0.21	-0.797	-0.545	-0.0905	0.0444	-0.223	0.853	-0.237	-0.472	-0.0242	0.00204	4.61	3.04	0.000116	0.00242	0.279	4.01E-05	1.10E-56	3.40E-05	0.92	0.74	0.91	0.4	0.77	0.13	0.2	0.55	0.016	0.2	0.82	0.85	0.52	0.025	0.53	0.066	0.88	0.78	1	0	0	0	0	0	0	0	0	0	0	0	0	0	0	0	0	0	0
83941	TM2D1	TM2 domain containing 1	1	-62146719	6.49	-0.426	-0.0545	0.183	0.0526	0.16	0.325	0.196	0.0028	0.0184	0.0824	0.0688	-0.197	-0.053	0.124	-0.148	-0.0756	0.0989	0.0693	0.00604	6.46	2.9	0.000221	0.0038	0.279	3.99E-05	3.50E-111	7.10E-06	0.57	0.15	0.61	0.23	0.038	0.23	0.99	0.91	0.6	0.74	0.3	0.63	0.46	0.41	0.67	0.42	0.38	0.091	-1	0	0	0	0	0	0	0	0	0	0	0	0	0	0	0	0	0	0
1975	EIF4B	eukaryotic translation initiation factor 4B	12	53400062	10.3	0.152	0.113	-0.00531	0.104	-0.0935	0.0909	-0.116	-0.349	0.0702	-0.0656	0.121	-0.171	-0.409	0.166	0.00192	0.0307	-0.192	-0.0511	6.00E-04	10.3	2.9	0.000221	0.0038	0.279	4.03E-05	5.30E-141	0.065	0.2	0.96	0.26	0.43	0.52	0.43	0.032	0.65	0.64	0.51	0.32	5.70E-05	0.27	0.99	0.85	0.081	0.48	0.85	0	0	0	0	0	0	0	0	0	0	0	0	-1	0	0	0	0	0	0
388011	C14orf64	chromosome 14 open reading frame 64	14	-98391947	2.31	-0.0186	-0.00367	0.146	0.0155	0.013	-0.0827	0.164	-0.000629	0.174	0.264	0.0104	0.0424	0.0188	-0.0292	-0.0351	-0.103	0.058	0.0199	0.00266	2.36	2.87	0.000255	0.00421	0.279	4.04E-05	1.40E-104	0.61	0.93	0.0047	0.71	0.81	0.19	0.014	0.99	0.012	5.50E-05	0.9	0.58	0.67	0.67	0.63	0.16	0.24	0.54	0.066	0	0	0	0	0	0	0	0	0	1	0	0	0	0	0	0	0	0	0
84302	TMEM246	transmembrane protein 246	9	-104237608	5.78	0.173	-0.1	-0.621	0.588	0.138	-1.89	-1.47	-1.33	0.589	0.271	0.481	0.811	0.266	0.582	0.345	-0.617	-0.358	-0.158	0.0198	5.63	2.81	0.000325	0.00499	0.279	4.04E-05	1.10E-47	0.56	0.75	0.13	0.078	0.75	0.00025	0.006	0.023	0.28	0.59	0.47	0.19	0.45	0.28	0.55	0.29	0.36	0.54	0.086	0	0	0	0	0	-1	0	0	0	0	0	0	0	0	0	0	0	0	0
84709	MGARP	mitochondria-localized glutamic acid-rich protein	4	-140187317	2.26	0.111	-0.00912	0.0172	0.112	-0.0817	0.43	0.187	0.452	-0.0817	-6.18E-05	0.0568	-0.115	0.033	-0.0152	-0.0441	-0.229	0.018	-0.0391	0.000758	2.32	2.72	0.000514	0.00675	0.279	3.80E-05	4.40E-79	0.062	0.89	0.83	0.097	0.35	4.20E-05	0.08	0.00018	0.46	1	0.67	0.35	0.64	0.89	0.71	0.053	0.82	0.45	0.74	0	0	0	0	0	1	0	1	0	0	0	0	0	0	0	0	0	0	0
5692	PSMB4	"proteasome (prosome, macropain) subunit, beta type, 4"	1	151372041	11.1	0.162	-0.0134	0.0299	-0.0322	0.0149	-0.0975	-0.118	-0.219	0.138	-0.407	-0.0657	-0.3	-0.0616	-0.175	0.127	0.0317	-0.108	0.0121	-0.00036	11.1	2.67	0.00062	0.00764	0.279	4.00E-05	5.80E-160	0.0096	0.84	0.72	0.64	0.87	0.36	0.28	0.074	0.23	0.00019	0.63	0.021	0.4	0.12	0.3	0.79	0.19	0.82	0.88	0	0	0	0	0	0	0	0	0	-1	0	0	0	0	0	0	0	0	0
79075	DSCC1	DNA replication and sister chromatid cohesion 1	8	-120846181	5.31	0.113	0.0961	-0.0715	-0.0596	0.145	-0.167	-0.0429	-0.368	0.115	-0.559	0.0584	0.00917	-0.101	0.0748	0.306	0.0896	0.015	0.0551	-0.00232	5.34	2.67	0.000622	0.00766	0.279	3.87E-05	1.60E-106	0.17	0.27	0.52	0.52	0.22	0.23	0.77	0.023	0.45	0.00011	0.75	0.96	0.3	0.62	0.059	0.58	0.89	0.44	0.47	0	0	0	0	0	0	0	0	0	-1	0	0	0	0	0	0	0	0	0
100128750	RBPMS-AS1	RBPMS antisense RNA 1	8	-30239635	2.33	0.00312	-0.0933	-0.0997	0.0598	-0.0617	0.463	0.0934	-0.0112	-0.118	-0.0175	0.189	-0.00102	0.213	0.14	-0.115	-0.00445	0.0016	-0.067	0.000675	2.34	2.63	0.000749	0.00862	0.279	3.93E-05	7.30E-85	0.95	0.11	0.19	0.33	0.44	2.20E-06	0.34	0.92	0.25	0.85	0.12	0.99	0.0014	0.16	0.28	0.97	0.98	0.16	0.75	0	0	0	0	0	1	0	0	0	0	0	0	1	0	0	0	0	0	0
93	ACVR2B	"activin A receptor, type IIB"	3	38495790	3.94	0.23	-0.054	0.222	0.184	-0.081	-0.434	-0.148	-0.128	0.455	0.245	0.00491	0.0513	0.355	0.108	0.016	-0.21	0.0597	-0.037	0.00456	4.08	2.61	0.000823	0.00919	0.279	4.05E-05	6.10E-88	0.0089	0.56	0.065	0.062	0.52	0.0041	0.34	0.46	0.0056	0.1	0.98	0.78	0.00086	0.5	0.93	0.22	0.61	0.63	0.18	0	0	0	0	0	0	0	0	0	0	0	0	1	0	0	0	0	0	0
401093	MBNL1-AS1	MBNL1 antisense RNA 1	3	-151980405	3.76	0.121	0.00337	-0.00541	0.196	-0.232	-0.0151	-0.0656	0.201	-0.174	0.0741	-0.0555	0.351	0.732	0.122	-0.235	-0.25	0.135	0.117	-0.00208	3.96	3.24	4.40E-05	0.00117	0.278	4.30E-05	2.40E-76	0.25	0.98	0.97	0.098	0.13	0.93	0.73	0.33	0.37	0.68	0.81	0.11	3.80E-08	0.52	0.25	0.23	0.33	0.2	0.61	0	0	0	0	0	0	0	0	0	0	0	0	1	0	0	0	0	0	0
54704	PDP1	pyruvate dehyrogenase phosphatase catalytic subunit 1	8	94929083	5.93	-0.513	0.00871	-0.317	0.041	0.122	0.572	0.0935	-0.0684	0.214	0.229	0.332	0.334	-0.156	0.745	-0.257	0.144	0.315	-0.0788	0.00227	5.87	3.21	5.07E-05	0.00131	0.278	4.45E-05	1.50E-91	4.60E-05	0.95	0.06	0.77	0.49	0.0068	0.67	0.78	0.34	0.28	0.23	0.19	0.28	0.0011	0.29	0.55	0.055	0.46	0.63	-1	0	0	0	0	0	0	0	0	0	0	0	0	1	0	0	0	0	0
2651	GCNT2	"glucosaminyl (N-acetyl) transferase 2, I-branching enzyme (I blood group)"	6	10521568	5.19	-0.0522	-0.0868	0.315	-0.12	0.0477	-0.541	-0.449	0.0645	0.327	0.576	-0.124	0.0963	0.0695	0.097	0.0936	-0.102	0.0815	-0.187	0.00817	5.12	3.08	9.31E-05	0.00206	0.278	4.41E-05	8.70E-97	0.59	0.4	0.019	0.27	0.73	0.0013	0.01	0.73	0.069	0.00068	0.57	0.63	0.55	0.58	0.62	0.59	0.53	0.028	0.031	0	0	0	0	0	-1	0	0	0	1	0	0	0	0	0	0	0	0	0
51752	ERAP1	endoplasmic reticulum aminopeptidase 1	5	-96110188	5.46	-0.0687	0.235	0.0856	0.0358	0.0169	-0.0173	-0.366	-0.155	0.0618	0.318	0.0896	-0.129	-0.492	0.159	-0.106	0.252	0.215	0.0786	0.00399	5.5	3.04	0.000115	0.0024	0.278	4.17E-05	6.40E-101	0.46	0.019	0.51	0.73	0.9	0.91	0.03	0.4	0.72	0.05	0.67	0.51	2.20E-05	0.35	0.57	0.17	0.088	0.34	0.28	0	0	0	0	0	0	0	0	0	0	0	0	-1	0	0	0	0	0	0
79000	AUNIP	aurora kinase A and ninein interacting protein	1	-26160497	5.15	0.506	0.0873	-0.0973	-0.168	0.106	-0.0637	0.0206	-0.625	-0.227	-1	0.0172	-0.255	0.111	-0.132	0.872	0.369	-0.145	0.0687	-0.00699	5.25	2.94	0.000181	0.00332	0.278	4.36E-05	1.50E-70	0.002	0.61	0.66	0.36	0.65	0.82	0.94	0.05	0.45	0.00042	0.96	0.45	0.56	0.65	0.0068	0.25	0.5	0.62	0.27	0	0	0	0	0	0	0	0	0	-1	0	0	0	0	0	0	0	0	0
55701	ARHGEF40	Rho guanine nucleotide exchange factor (GEF) 40	14	21538527	4.81	-0.443	0.102	-0.266	0.275	-0.0231	0.512	-0.0583	0.44	0.396	0.406	-0.0967	0.119	-0.0404	0.0177	-0.589	-0.394	-0.213	-0.103	0.00409	4.7	2.94	0.000185	0.00337	0.278	4.12E-05	5.10E-78	0.00079	0.46	0.14	0.061	0.9	0.022	0.8	0.086	0.1	0.07	0.74	0.66	0.79	0.94	0.022	0.12	0.22	0.36	0.42	-1	0	0	0	0	0	0	0	0	0	0	0	0	0	0	0	0	0	0
6341	SCO1	SCO1 cytochrome c oxidase assembly protein	17	-10583649	7.92	0.452	0.183	-0.112	-0.0214	-0.123	-0.0368	0.00489	-0.597	0.00905	-0.477	-0.11	-0.617	-0.22	0.0895	0.895	0.168	-0.28	-0.253	-0.00861	7.86	2.91	0.000212	0.00371	0.278	4.44E-05	3.40E-100	0.0013	0.21	0.55	0.89	0.54	0.88	0.98	0.029	0.97	0.045	0.72	0.033	0.18	0.72	0.0012	0.54	0.13	0.037	0.11	1	0	0	0	0	0	0	0	0	0	0	0	0	0	1	0	0	0	0
11235	PDCD10	programmed cell death 10	3	-167401695	11.1	0.302	-0.0147	0.138	0.0279	-0.119	-0.172	0.0689	-0.184	-0.123	-0.193	-0.168	0.383	0.704	0.24	0.341	-0.0132	0.184	0.0474	0.000471	11.3	2.9	0.000218	0.00377	0.278	4.22E-05	1.60E-129	0.0067	0.9	0.36	0.82	0.46	0.36	0.73	0.4	0.55	0.31	0.5	0.096	3.80E-07	0.23	0.12	0.95	0.21	0.62	0.91	0	0	0	0	0	0	0	0	0	0	0	0	1	0	0	0	0	0	0
654	BMP6	bone morphogenetic protein 6	6	7727011	2.33	0.0811	-0.0891	-0.0754	0.187	-0.122	0.143	-0.148	-0.083	-0.0515	0.315	-0.0582	0.515	0.448	0.00838	-0.154	-0.172	0.0772	0.0559	0.00147	2.45	2.8	0.00035	0.00524	0.278	4.42E-05	1.80E-62	0.35	0.33	0.52	0.056	0.33	0.33	0.34	0.62	0.75	0.035	0.76	0.0047	2.70E-05	0.96	0.37	0.31	0.5	0.46	0.66	0	0	0	0	0	0	0	0	0	0	0	0	1	0	0	0	0	0	0
132299	OCIAD2	OCIA domain containing 2	4	-48887405	9.19	0.341	-0.38	0.109	0.401	-0.215	-0.262	-0.494	-0.633	0.315	-0.381	-0.0973	-0.23	0.234	-0.146	0.332	-0.625	-0.0552	-0.25	0.0109	9.07	2.79	0.000362	0.00537	0.278	4.19E-05	2.10E-109	0.012	0.0085	0.55	0.0087	0.27	0.25	0.041	0.017	0.21	0.099	0.75	0.41	0.15	0.55	0.21	0.019	0.76	0.034	0.038	0	0	0	0	0	0	0	0	0	0	0	0	0	0	0	0	0	0	0
641638	SNHG6	small nucleolar RNA host gene 6 (non-protein coding)	8	-67834165	13.7	-0.0253	0.0281	0.331	0.192	0.0424	0.24	0.146	0.0756	0.21	0.158	0.251	0.268	-0.0779	0.509	-0.152	-0.11	0.11	0.1	0.00629	13.8	2.76	0.000427	0.00597	0.278	4.25E-05	6.90E-156	0.76	0.75	0.0039	0.039	0.72	0.089	0.32	0.64	0.17	0.26	0.17	0.12	0.43	0.00089	0.35	0.5	0.32	0.16	0.05	0	0	0	0	0	0	0	0	0	0	0	0	0	1	0	0	0	0	0
641648	SNORD87	"small nucleolar RNA, C/D box 87"	8	-67834709	13.7	-0.0253	0.0281	0.331	0.192	0.0424	0.24	0.146	0.0756	0.21	0.158	0.251	0.268	-0.0779	0.509	-0.152	-0.11	0.11	0.1	0.00629	13.8	2.76	0.000427	0.00597	0.278	4.25E-05	6.90E-156	0.76	0.75	0.0039	0.039	0.72	0.089	0.32	0.64	0.17	0.26	0.17	0.12	0.43	0.00089	0.35	0.5	0.32	0.16	0.05	0	0	0	0	0	0	0	0	0	0	0	0	0	1	0	0	0	0	0
643911	CRNDE	colorectal neoplasia differentially expressed (non-protein coding)	16	-54952778	7.1	0.238	0.218	-0.185	-0.424	0.0788	-0.988	-0.988	0.499	-1.16	0.0462	1.22	0.0579	-1.02	-0.183	-0.176	0.485	0.185	0.137	-0.000999	6.97	2.63	0.000752	0.00865	0.278	4.22E-05	3.70E-64	0.35	0.42	0.59	0.14	0.83	0.024	0.031	0.32	0.015	0.92	0.033	0.91	0.001	0.69	0.72	0.33	0.58	0.53	0.92	0	0	0	0	0	0	0	0	0	0	0	0	-1	0	0	0	0	0	0
340719	NANOS1	nanos homolog 1 (Drosophila)	10	120789228	2.6	0.364	0.0627	0.214	-0.132	-0.0394	0.0951	-0.0797	0.00703	-0.194	-0.206	0.203	-0.0195	-0.0385	0.142	0.273	-0.0597	0.00385	0.0117	4.85E-05	2.71	2.63	0.000777	0.00882	0.278	4.18E-05	1.50E-71	1.00E-05	0.46	0.052	0.14	0.73	0.48	0.58	0.96	0.19	0.13	0.26	0.91	0.69	0.33	0.083	0.7	0.97	0.87	0.99	1	0	0	0	0	0	0	0	0	0	0	0	0	0	0	0	0	0	0
54753	ZNF853	zinc finger protein 853	7	6655527	3.06	-0.00603	-0.114	-0.00906	0.0692	-0.0542	0.0599	-0.0801	0.0666	0.405	-0.0114	0.0555	-0.16	0.0441	-0.132	-0.105	-0.236	-0.0277	-0.00956	0.00365	3.03	2.62	0.000803	0.00904	0.278	4.21E-05	3.60E-109	0.89	0.018	0.88	0.17	0.41	0.43	0.32	0.45	3.10E-06	0.88	0.58	0.087	0.41	0.11	0.23	0.0085	0.64	0.81	0.038	0	0	0	0	0	0	0	0	1	0	0	0	0	0	0	0	0	0	0
253017	TECRL	"trans-2,3-enoyl-CoA reductase-like"	4	-65144177	2.25	0.0149	-0.00103	-0.0115	-0.00951	-0.0143	0.0627	-0.0131	-0.0108	0.0645	0.00251	0.0092	0.0092	0.00348	-0.00288	0.0042	0.074	0.00821	-0.00481	0.000486	2.26	4.14	6.88E-07	5.75E-05	0.277	4.70E-05	2.90E-180	0.081	0.91	0.33	0.32	0.25	3.10E-05	0.39	0.52	7.70E-05	0.86	0.63	0.6	0.73	0.85	0.8	2.20E-05	0.47	0.52	0.14	0	0	0	0	0	1	0	0	1	0	0	0	0	0	0	1	0	0	0
60487	TRMT11	tRNA methyltransferase 11 homolog (S. cerevisiae)	6	126307576	8.92	-0.243	0.0233	0.554	0.156	-0.194	0.174	0.00118	0.0469	0.301	0.382	0.176	0.213	-0.336	0.584	-0.0407	0.172	-0.15	-0.0891	0.0141	8.92	3.7	5.23E-06	0.000258	0.277	4.61E-05	2.40E-109	0.063	0.87	0.0023	0.29	0.31	0.43	1	0.85	0.21	0.089	0.55	0.43	0.032	0.015	0.87	0.5	0.39	0.43	0.0061	0	0	0	0	0	0	0	0	0	0	0	0	0	0	0	0	0	0	0
100506343	LOC100506343	uncharacterized LOC100506343	1	112282463	2.12	0.258	-0.0853	0.0592	0.142	-0.345	-0.0504	-0.0262	0.0442	-0.0178	0.036	-0.0367	0.876	1.35	0.105	-0.397	-0.25	0.049	0.265	-0.00331	2.47	3.36	2.53E-05	0.000808	0.277	4.67E-05	3.10E-26	0.17	0.67	0.82	0.51	0.21	0.88	0.94	0.91	0.96	0.91	0.93	0.028	2.10E-08	0.76	0.29	0.5	0.85	0.11	0.65	0	0	0	0	0	0	0	0	0	0	0	0	1	0	0	0	0	0	0
7076	TIMP1	TIMP metallopeptidase inhibitor 1	X	47441690	8.05	-0.287	-0.108	-0.434	0.181	-0.346	0.43	0.314	-0.212	-0.0315	-0.584	-1.2	1.2	1.04	0.282	-0.254	-0.0564	-0.811	0.217	0.0024	8.03	3.32	3.05E-05	0.000924	0.277	4.70E-05	4.80E-75	0.21	0.66	0.17	0.48	0.3	0.27	0.45	0.64	0.94	0.14	0.021	0.013	0.00023	0.5	0.57	0.9	0.0091	0.28	0.79	0	0	0	0	0	0	0	0	0	0	0	0	1	0	0	0	0	0	0
220963	SLC16A9	"solute carrier family 16, member 9"	10	-61410522	5.92	0.885	-0.112	-0.114	1	-0.315	-0.536	0.92	0.322	0.679	-0.0315	0.392	0.516	-0.335	-0.729	-0.0902	-0.021	-0.678	-0.208	0.00826	6.08	3.28	3.76E-05	0.00105	0.277	4.59E-05	5.70E-55	0.00073	0.68	0.75	0.00073	0.4	0.22	0.047	0.52	0.16	0.94	0.5	0.33	0.28	0.12	0.86	0.97	0.05	0.35	0.41	1	0	0	1	0	0	0	0	0	0	0	0	0	0	0	0	0	0	0
157695	TDRP	testis development related protein	8	-439790	2.69	0.0434	-0.338	-0.0466	0.16	-0.112	-0.227	-0.0134	-0.118	0.154	-0.423	-0.0689	0.668	1.01	-0.301	-0.455	-0.49	-0.201	0.0711	0.00125	2.71	3.01	0.000128	0.00257	0.277	4.62E-05	1.70E-40	0.79	0.053	0.83	0.38	0.64	0.41	0.96	0.71	0.61	0.13	0.85	0.05	8.50E-07	0.31	0.16	0.13	0.36	0.62	0.84	0	0	0	0	0	0	0	0	0	0	0	0	1	0	0	0	0	0	0
124808	CCDC43	coiled-coil domain containing 43	17	-42754805	8.82	0.147	-0.0993	-0.178	-0.153	0.29	0.167	-0.215	-0.616	-0.105	-0.306	0.255	0.0553	-0.186	-0.00109	0.0255	0.236	-0.271	-0.136	-0.00479	8.68	3	0.000134	0.00265	0.277	4.75E-05	9.40E-128	0.1	0.3	0.15	0.13	0.029	0.28	0.19	0.00072	0.53	0.051	0.21	0.77	0.086	0.99	0.89	0.19	0.026	0.086	0.17	0	0	0	0	0	0	0	-1	0	0	0	0	0	0	0	0	0	0	0
221814	LOC221814	uncharacterized LOC221814	7	NA	2.22	0.0455	-0.00537	0.0525	0.0708	-0.0516	-0.0315	-0.0286	0.0414	-0.00294	0.0844	0.0756	0.132	0.199	0.0349	-0.0737	-0.0336	0.051	0.0321	-0.000894	2.29	2.9	0.000215	0.00374	0.277	4.66E-05	1.40E-109	0.16	0.88	0.24	0.053	0.27	0.57	0.62	0.51	0.96	0.13	0.3	0.051	8.40E-07	0.55	0.25	0.6	0.24	0.25	0.48	0	0	0	0	0	0	0	0	0	0	0	0	1	0	0	0	0	0	0
64801	ARV1	ARV1 homolog (S. cerevisiae)	1	231114823	5.71	0.325	0.000959	0.0333	0.0328	-0.0514	-0.14	-0.173	-0.157	0.0811	-0.112	0.00792	-0.138	0.0248	-0.0966	0.23	-0.00147	-0.0962	-0.00499	0.000684	5.77	2.86	0.00026	0.00426	0.277	4.74E-05	8.10E-122	2.00E-06	0.99	0.71	0.66	0.59	0.21	0.14	0.22	0.51	0.32	0.96	0.31	0.75	0.42	0.077	0.99	0.27	0.93	0.79	1	0	0	0	0	0	0	0	0	0	0	0	0	0	0	0	0	0	0
1719	DHFR	dihydrofolate reductase	5	-79922045	9.09	0.154	0.188	-0.0101	-0.185	0.249	0.162	0.295	-0.701	0.0677	-0.932	0.491	0.356	-0.592	-0.188	0.487	0.456	0.151	0.264	-0.00481	9.2	2.82	0.000321	0.00493	0.277	4.68E-05	4.00E-101	0.32	0.26	0.96	0.29	0.27	0.54	0.29	0.023	0.81	0.00065	0.16	0.27	0.0018	0.51	0.11	0.14	0.47	0.053	0.43	0	0	0	0	0	0	0	0	0	-1	0	0	0	0	0	0	0	0	0
200765	TIGD1	tigger transposable element derived 1	2	-233412779	7.36	-0.736	-0.17	0.18	0.188	0.0507	0.209	0.391	-0.149	-0.483	0.306	0.387	0.504	0.202	0.137	-0.176	0.368	-0.252	-0.13	0.002	7.2	2.77	4.00E-04	0.0057	0.277	4.77E-05	5.40E-85	3.50E-05	0.35	0.45	0.33	0.84	0.48	0.21	0.66	0.13	0.3	0.32	0.16	0.33	0.66	0.6	0.28	0.27	0.39	0.77	-1	0	0	0	0	0	0	0	0	0	0	0	0	0	0	0	0	0	0
2208	FCER2	"Fc fragment of IgE, low affinity II, receptor for (CD23)"	19	-7753643	2.51	0.01	0.0209	0.0275	-0.0283	-0.0681	0.057	-0.0171	0.163	-5.43E-05	0.00846	-0.0131	-0.00708	0.0284	0.0132	-0.0106	-0.0337	0.0147	-0.0289	0.000147	2.51	2.77	0.000406	0.00575	0.277	4.48E-05	5.20E-150	0.55	0.24	0.23	0.14	0.0061	0.049	0.57	2.60E-06	1	0.77	0.73	0.84	0.16	0.67	0.75	0.31	0.51	0.051	0.82	0	0	0	0	0	0	0	1	0	0	0	0	0	0	0	0	0	0	0
100526836	BLOC1S5-TXNDC5	BLOC1S5-TXNDC5 readthrough (NMD candidate)	6	-7881483	11.8	0.137	-0.0564	-0.426	0.0621	-0.0397	-0.203	-0.331	-0.354	0.34	-0.593	-0.0174	-0.37	0.0742	-0.246	0.402	0.0742	-0.247	-0.0544	-0.00103	11.7	2.7	0.000557	0.00712	0.277	4.53E-05	1.70E-131	0.22	0.64	0.0066	0.62	0.81	0.29	0.1	0.11	0.11	0.0026	0.95	0.12	0.58	0.23	0.071	0.74	0.1	0.58	0.81	0	0	0	0	0	0	0	0	0	0	0	0	0	0	0	0	0	0	0
81567	TXNDC5	thioredoxin domain containing 5 (endoplasmic reticulum)	6	-7881483	11.8	0.137	-0.0564	-0.426	0.0621	-0.0397	-0.203	-0.331	-0.354	0.34	-0.593	-0.0174	-0.37	0.0742	-0.246	0.402	0.0742	-0.247	-0.0544	-0.00103	11.7	2.7	0.000557	0.00712	0.277	4.53E-05	1.70E-131	0.22	0.64	0.0066	0.62	0.81	0.29	0.1	0.11	0.11	0.0026	0.95	0.12	0.58	0.23	0.071	0.74	0.1	0.58	0.81	0	0	0	0	0	0	0	0	0	0	0	0	0	0	0	0	0	0	0
10328	EMC8	ER membrane protein complex subunit 8	16	-85812231	7.14	0.123	0.0566	-0.196	-0.0405	-0.0815	0.0381	-0.0952	-0.325	-0.136	-0.319	-0.0173	-0.217	-0.115	-0.159	0.225	0.106	-0.157	-0.109	-0.00424	7.03	2.7	0.000561	0.00715	0.277	4.50E-05	1.40E-136	0.048	0.39	0.022	0.56	0.37	0.72	0.39	0.0084	0.24	0.0031	0.9	0.093	0.12	0.16	0.066	0.38	0.058	0.044	0.08	0	0	0	0	0	0	0	0	0	0	0	0	0	0	0	0	0	0	0
728609	SDHAP3	"succinate dehydrogenase complex, subunit A, flavoprotein pseudogene 3"	5	-1572073	5.1	-0.887	-0.324	-0.208	0.328	0.125	0.112	0.297	-0.362	0.506	0.634	0.359	0.262	0.0161	-0.909	-0.861	-0.571	-0.408	-0.0807	0.00606	4.73	2.69	0.000564	0.00719	0.277	4.53E-05	3.60E-55	9.30E-05	0.17	0.49	0.19	0.7	0.77	0.45	0.4	0.22	0.096	0.47	0.57	0.95	0.025	0.049	0.19	0.17	0.67	0.48	-1	0	0	0	0	0	0	0	0	0	0	0	0	0	0	0	0	0	0
146057	TTBK2	tau tubulin kinase 2	15	-43036542	4.11	-0.264	-0.031	-0.0111	-0.00812	0.169	0.0759	0.0157	0.208	-0.0584	0.194	0.0963	0.00554	-0.154	-0.0308	-0.387	0.0495	-0.0856	0.0118	0.000148	4.02	2.67	0.000632	0.00772	0.277	4.69E-05	1.30E-108	2.70E-05	0.63	0.89	0.91	0.057	0.46	0.88	0.083	0.6	0.064	0.48	0.97	0.035	0.78	0.0015	0.68	0.29	0.82	0.95	-1	0	0	0	0	0	0	0	0	0	0	0	0	0	-1	0	0	0	0
54802	TRIT1	tRNA isopentenyltransferase 1	1	-40306706	8.35	-0.0258	0.0646	-0.168	0.161	0.0825	-0.283	-0.00229	-0.723	0.101	-0.33	-0.00511	-0.192	-0.203	-0.08	0.71	0.0365	0.0925	-0.128	-0.000341	8.27	2.6	0.000888	0.00963	0.277	4.67E-05	1.40E-122	0.78	0.52	0.2	0.13	0.55	0.081	0.99	0.00016	0.57	0.044	0.98	0.33	0.074	0.64	2.00E-04	0.84	0.46	0.12	0.93	0	0	0	0	0	0	0	-1	0	0	0	0	0	0	1	0	0	0	0
2806	GOT2	"glutamic-oxaloacetic transaminase 2, mitochondrial"	16	-58741035	9.6	0.489	-0.0139	-0.156	-0.0247	-0.227	-0.285	-0.336	-0.372	0.117	-0.417	-0.0411	-0.383	0.0114	-0.169	0.569	0.0137	-0.146	-0.11	-0.00236	9.56	2.58	0.000938	0.01	0.277	4.64E-05	3.70E-115	0.00014	0.92	0.36	0.86	0.21	0.18	0.13	0.13	0.61	0.054	0.88	0.14	0.94	0.46	0.022	0.96	0.38	0.31	0.63	1	0	0	0	0	0	0	0	0	0	0	0	0	0	0	0	0	0	0
157310	PEBP4	phosphatidylethanolamine-binding protein 4	8	-22570765	2.24	0.0299	0.00944	0.025	0.0544	-0.0172	0.0113	-0.0216	-0.0184	-0.00139	0.0774	0.000188	-0.0346	0.114	0.00682	0.0563	-0.0198	0.021	-0.00853	-0.00012	2.28	2.58	0.000951	0.0101	0.277	4.72E-05	1.60E-137	0.12	0.64	0.34	0.012	0.54	0.73	0.53	0.62	0.97	0.019	1	0.38	1.90E-06	0.84	0.13	0.6	0.41	0.61	0.87	0	0	0	0	0	0	0	0	0	0	0	0	1	0	0	0	0	0	0
79070	KDELC1	KDEL (Lys-Asp-Glu-Leu) containing 1	13	-103436631	6.74	-0.18	-0.0778	0.454	-0.205	0.0364	-1.28	-0.814	0.228	0.757	-0.94	0.242	0.34	-0.509	0.492	-0.0697	-0.228	-0.00884	0.0767	0.0149	6.56	2.57	0.000995	0.0104	0.277	4.53E-05	6.80E-71	0.39	0.73	0.12	0.38	0.9	0.00046	0.031	0.58	0.053	0.0099	0.61	0.44	0.043	0.2	0.87	0.58	0.97	0.67	0.069	0	0	0	0	0	-1	0	0	0	0	0	0	0	0	0	0	0	0	0
79648	MCPH1	microcephalin 1	8	6264113	4.55	0.131	0.0754	-0.0383	0.0563	0.127	-0.0983	0.166	-0.1	0.175	-0.0188	0.175	-0.0817	-0.0255	0.343	0.223	0.0146	0.0454	0.0094	-0.000427	4.66	2.54	0.00115	0.0115	0.277	4.71E-05	6.50E-121	0.014	0.18	0.6	0.35	0.1	0.28	0.082	0.34	0.078	0.84	0.14	0.46	0.69	0.00057	0.035	0.89	0.52	0.84	0.84	0	0	0	0	0	0	0	0	0	0	0	0	0	1	0	0	0	0	0
7389	UROD	uroporphyrinogen decarboxylase	1	45477805	9.49	0.42	-0.221	0.21	-0.0967	-0.106	-0.224	-0.572	-0.483	0.272	-0.308	-0.159	0.0013	0.144	0.1	0.464	-0.0833	-0.0652	-0.0316	0.00442	9.5	2.53	0.00122	0.0119	0.277	4.57E-05	1.60E-114	0.001	0.099	0.22	0.49	0.56	0.3	0.012	0.052	0.24	0.15	0.57	1	0.34	0.66	0.062	0.74	0.7	0.77	0.37	1	0	0	0	0	0	0	0	0	0	0	0	0	0	0	0	0	0	0
5783	PTPN13	"protein tyrosine phosphatase, non-receptor type 13 (APO-1/CD95 (Fas)-associated phosphatase)"	4	87515468	3.19	0.0848	-0.235	0.0806	0.111	0.259	-0.369	0.428	-0.197	0.572	-0.478	0.328	0.364	-0.145	0.259	0.0853	-0.198	0.0615	0.111	0.0069	3.26	2.51	0.00132	0.0125	0.277	4.58E-05	2.70E-67	0.43	0.04	0.58	0.36	0.096	0.044	0.026	0.35	0.0044	0.01	0.17	0.1	0.26	0.18	0.68	0.35	0.67	0.23	0.098	0	0	0	0	0	0	0	0	0	0	0	0	0	0	0	0	0	0	0
2175	FANCA	"Fanconi anemia, complementation group A"	16	-89864767	5.98	0.133	0.0189	0.0174	0.0343	0.0354	-0.178	-0.251	-0.516	0.199	-0.384	0.0476	-0.342	-0.431	-0.428	0.222	0.0892	-0.0514	-0.0278	-0.000179	5.87	2.46	0.00162	0.0145	0.277	4.64E-05	1.40E-101	0.19	0.86	0.9	0.76	0.81	0.3	0.17	0.011	0.29	0.029	0.83	0.11	0.00051	0.022	0.27	0.66	0.7	0.75	0.96	0	0	0	0	0	0	0	0	0	0	0	0	-1	0	0	0	0	0	0
23412	COMMD3	COMM domain containing 3	10	22605312	10.6	0.0754	-0.0205	-0.4	0.0672	-0.11	0.296	-0.205	-0.452	0.174	-0.247	-0.0829	-0.428	0.319	-0.0233	0.409	-0.102	-0.495	-0.0641	-0.0019	10.5	3.77	3.81E-06	0.000205	0.276	5.15E-05	6.60E-136	0.42	0.83	0.0021	0.52	0.41	0.064	0.22	0.014	0.31	0.12	0.69	0.028	0.0047	0.89	0.027	0.58	0.00011	0.43	0.6	0	0	0	0	0	0	0	0	0	0	0	0	0	0	0	0	-1	0	0
79568	C2orf47	chromosome 2 open reading frame 47	2	200820040	9.79	0.221	-0.0146	0.00233	-0.0748	-0.127	-0.119	0.0111	-0.0953	-0.0562	-0.181	-0.00685	-0.462	-0.19	0.102	0.386	0.131	-0.191	-0.115	-0.00465	9.72	3.03	0.000118	0.00245	0.276	5.07E-05	4.90E-146	0.0021	0.85	0.98	0.35	0.22	0.33	0.93	0.49	0.67	0.14	0.97	0.0021	0.026	0.43	0.0065	0.35	0.045	0.065	0.094	0	0	0	0	0	0	0	0	0	0	0	0	0	0	0	0	0	0	0
22938	SNW1	SNW domain containing 1	14	-78183944	8.19	-0.393	-0.0051	-0.196	-0.11	0.0595	0.209	-0.1	-0.162	-0.141	-0.0683	0.07	0.209	-0.096	-0.0146	-0.000714	0.106	-0.138	-0.0967	-0.00385	7.98	2.97	0.000155	0.00295	0.276	5.20E-05	5.90E-139	4.70E-08	0.94	0.037	0.15	0.55	0.073	0.41	0.23	0.26	0.56	0.65	0.14	0.24	0.91	1	0.43	0.13	0.1	0.15	-1	0	0	0	0	0	0	0	0	0	0	0	0	0	0	0	0	0	0
991	CDC20	cell division cycle 20	1	43824626	9.36	0.41	-0.000433	-0.479	-0.167	0.306	-0.522	-0.591	-1.02	0.227	-1.82	0.159	-0.363	-0.621	-1.09	0.499	0.534	-0.389	0.265	-0.00775	9.16	2.85	0.000273	0.0044	0.276	4.93E-05	4.60E-74	0.13	1	0.2	0.59	0.44	0.26	0.23	0.058	0.65	0.00016	0.79	0.52	0.058	0.03	0.35	0.32	0.29	0.26	0.47	0	0	0	0	0	0	0	0	0	-1	0	0	0	0	0	0	0	0	0
100505933	ADD3-AS1	ADD3 antisense RNA 1	10	-111705317	2.46	0.0989	0.0888	0.00427	0.0722	-0.0971	-0.062	-0.0221	0.0612	0.0362	0.241	-0.0845	0.0214	0.213	0.0519	-0.0512	-0.037	0.107	0.0247	-0.00124	2.57	2.81	0.000339	0.00514	0.276	5.09E-05	8.70E-105	0.012	0.035	0.94	0.1	0.091	0.35	0.75	0.43	0.62	0.00048	0.34	0.79	1.20E-05	0.47	0.51	0.63	0.043	0.47	0.42	0	0	0	0	0	0	0	0	0	1	0	0	1	0	0	0	0	0	0
100287482	SMKR1	small lysine-rich protein 1	7	129142320	4.24	0.0155	-0.273	0.199	0.767	-0.409	-0.407	0.456	-1.1	1.07	-0.392	0.204	0.59	0.541	-0.334	0.292	-0.618	-0.297	0.119	-0.000458	4.35	2.8	0.000339	0.00514	0.276	5.00E-05	1.30E-46	0.94	0.25	0.51	0.0026	0.21	0.28	0.25	0.013	0.011	0.3	0.68	0.2	0.043	0.41	0.5	0.16	0.32	0.54	0.96	0	0	0	0	0	0	0	0	0	0	0	0	0	0	0	0	0	0	0
10906	TRAFD1	TRAF-type zinc finger domain containing 1	12	112563349	5.07	0.25	-0.0118	-0.278	-0.0791	-0.0779	0.118	0.12	0.0185	-0.161	-0.163	-0.0835	-0.00486	0.083	-0.022	0.155	-0.0554	-0.0733	-0.07	-0.00445	5.05	2.72	0.000499	0.00663	0.276	5.13E-05	6.20E-117	0.00014	0.86	0.0019	0.27	0.4	0.28	0.29	0.88	0.17	0.14	0.56	0.97	0.28	0.85	0.22	0.66	0.39	0.21	0.075	1	0	0	0	0	0	0	0	0	0	0	0	0	0	0	0	0	0	0
4998	ORC1	"origin recognition complex, subunit 1"	1	-52838501	5.95	0.458	0.373	-0.335	0.0409	-0.0484	-0.106	-0.295	-0.913	0.00542	-1.23	0.0369	-0.304	-0.395	-0.133	1.15	0.958	0.174	-0.136	-0.0104	5.97	2.68	0.000605	0.00754	0.276	4.89E-05	1.60E-63	0.034	0.1	0.26	0.87	0.88	0.77	0.44	0.033	0.99	0.0011	0.94	0.5	0.13	0.74	0.0075	0.026	0.55	0.47	0.22	0	0	0	0	0	0	0	0	0	0	0	0	0	0	0	0	0	0	0
130574	LYPD6	LY6/PLAUR domain containing 6	2	150186499	2.26	-0.00785	-0.00268	-0.00178	0.0217	0.00861	-0.0128	-0.00832	-0.00277	0.0767	-0.00434	0.00287	0.00501	-0.00217	-0.0151	-0.000347	-0.014	-0.00446	-0.00108	-6.91E-05	2.26	2.68	0.000608	0.00756	0.276	4.91E-05	4.70E-188	0.29	0.73	0.86	0.0099	0.42	0.31	0.53	0.85	1.30E-07	0.73	0.86	0.74	0.81	0.27	0.98	0.34	0.65	0.87	0.81	0	0	0	0	0	0	0	0	1	0	0	0	0	0	0	0	0	0	0
150759	LINC00342	long intergenic non-protein coding RNA 342	2	NA	7.59	-0.466	0.0357	-0.103	-0.112	0.225	-0.027	-0.505	-0.0876	0.0952	0.537	0.107	0.552	-0.562	-0.076	-0.959	0.12	-0.121	0.163	0.00747	7.41	2.56	0.00106	0.0108	0.276	5.03E-05	2.30E-98	0.00084	0.81	0.58	0.47	0.26	0.91	0.041	0.74	0.71	0.024	0.73	0.054	0.00078	0.76	0.00051	0.66	0.51	0.17	0.16	-1	0	0	0	0	0	0	0	0	0	0	0	-1	0	-1	0	0	0	0
150381	LOC150381	uncharacterized LOC150381	22	46449726	7.8	0.0641	-0.179	0.253	-0.133	0.078	-0.201	-0.589	0.215	-0.0649	0.649	-0.375	0.249	-0.0225	0.33	-0.224	0.0508	-0.21	0.038	0.00387	7.78	2.56	0.00106	0.0109	0.276	5.22E-05	4.30E-113	0.54	0.11	0.083	0.27	0.61	0.27	0.0022	0.3	0.74	0.00049	0.12	0.26	0.86	0.09	0.28	0.81	0.14	0.68	0.35	0	0	0	0	0	0	0	0	0	1	0	0	0	0	0	0	0	0	0
3078	CFHR1	complement factor H-related 1	1	196788861	7.28	-0.793	0.384	-0.903	-0.384	0.22	-1.26	-0.587	-1.69	-0.236	-1.05	0.0524	1.2	0.0259	1.58	-0.787	0.187	-0.503	-0.181	0.00882	6.75	2.5	0.00142	0.0132	0.276	4.99E-05	2.60E-54	0.014	0.26	0.042	0.29	0.64	0.022	0.31	0.0084	0.69	0.06	0.94	0.073	0.95	0.008	0.21	0.77	0.24	0.52	0.48	0	0	0	0	0	0	0	0	0	0	0	0	0	0	0	0	0	0	0
6315	ATXN8OS	ATXN8 opposite strand (non-protein coding)	13	70681345	2.25	0.0106	0.00797	0.0163	-0.0143	-0.00836	0.0749	0.00516	-0.0236	-0.00654	-0.00105	-0.00277	-0.00332	0.0263	-0.00126	0.0376	0.000142	0.00317	-0.00179	-0.00017	2.26	2.49	0.00142	0.0132	0.276	5.12E-05	7.10E-179	0.22	0.39	0.18	0.15	0.51	1.70E-06	0.74	0.17	0.69	0.94	0.89	0.86	0.013	0.94	0.031	0.99	0.79	0.81	0.62	0	0	0	0	0	1	0	0	0	0	0	0	0	0	0	0	0	0	0
127579	DCST2	DC-STAMP domain containing 2	1	-154991003	2.3	0.000231	0.00442	-0.0119	-0.00691	-0.022	-0.00576	-0.0116	0.00616	0.0516	-0.00351	-0.000663	-0.00154	0.00288	0.114	-0.0107	-0.00131	0.00273	0.00398	0.000378	2.31	2.43	0.0019	0.016	0.276	5.08E-05	1.00E-166	0.98	0.71	0.44	0.59	0.18	0.76	0.57	0.78	0.015	0.86	0.98	0.95	0.83	1.70E-07	0.63	0.95	0.86	0.69	0.39	0	0	0	0	0	0	0	0	0	0	0	0	0	1	0	0	0	0	0
29128	UHRF1	ubiquitin-like with PHD and ring finger domains 1	19	4909510	10.5	-0.332	0.147	-0.485	-0.432	0.326	0.131	-0.508	-0.986	-0.633	-1.54	0.739	0.0728	-0.915	-0.488	0.378	1.1	0.472	0.349	-0.01	10.3	3.55	1.05E-05	0.000432	0.275	5.50E-05	2.50E-87	0.16	0.56	0.13	0.1	0.34	0.74	0.23	0.034	0.15	0.00019	0.16	0.88	0.0013	0.25	0.41	0.019	0.13	0.089	0.27	0	0	0	0	0	0	0	0	0	-1	0	0	-1	0	0	0	0	0	0
687	KLF9	Kruppel-like factor 9	9	-72999513	4.14	-0.287	0.0346	0.407	0.143	-0.103	-0.0359	0.413	0.412	0.214	0.51	-0.0946	0.101	-0.104	0.224	-0.539	-0.0711	0.136	-0.0855	0.0119	4.16	3.38	2.35E-05	0.000764	0.275	5.51E-05	5.10E-74	0.018	0.79	0.015	0.29	0.56	0.86	0.057	0.085	0.34	0.015	0.73	0.69	0.47	0.31	0.025	0.77	0.4	0.42	0.013	0	0	0	0	0	0	0	0	0	0	0	0	0	0	0	0	0	0	0
138050	HGSNAT	heparan-alpha-glucosaminide N-acetyltransferase	8	42995592	5.14	-0.256	-0.0494	0.0147	-0.0508	-0.0279	0.168	-0.0206	-0.127	0.211	0.226	-0.0855	-0.177	0.0331	0.168	-0.0739	-0.187	-0.146	-0.0877	0.00544	5.02	3.37	2.41E-05	0.000779	0.275	5.57E-05	4.10E-119	6.50E-05	0.45	0.86	0.47	0.76	0.11	0.85	0.3	0.069	0.036	0.54	0.17	0.66	0.14	0.55	0.13	0.08	0.11	0.026	-1	0	0	0	0	0	0	0	0	0	0	0	0	0	0	0	0	0	0
81855	SFXN3	sideroflexin 3	10	102790996	6.03	-0.422	-0.174	0.0935	-0.0793	-0.205	0.465	-0.12	0.183	-0.0632	0.446	-0.361	-0.0131	0.204	0.308	-0.606	-0.0204	-0.542	-0.169	0.00338	5.78	3.3	3.33E-05	0.000968	0.275	5.31E-05	9.90E-90	0.0013	0.2	0.6	0.58	0.28	0.036	0.6	0.47	0.79	0.045	0.21	0.96	0.18	0.19	0.018	0.94	0.0019	0.13	0.5	0	0	0	0	0	0	0	0	0	0	0	0	0	0	0	0	0	0	0
58530	LY6G6D	"lymphocyte antigen 6 complex, locus G6D"	6	31683133	3.02	0.542	-0.0774	0.836	0.0663	-0.361	-0.596	0.479	-0.0083	0.34	0.438	-0.0646	0.296	0.793	-0.024	0.283	-0.144	-0.177	0.283	0.00259	3.47	3.28	3.77E-05	0.00105	0.275	5.58E-05	5.50E-44	0.0015	0.67	0.00042	0.73	0.14	0.039	0.11	0.98	0.28	0.13	0.86	0.4	0.00013	0.94	0.39	0.66	0.43	0.055	0.69	1	0	1	0	0	0	0	0	0	0	0	0	1	0	0	0	0	0	0
153527	ZMAT2	"zinc finger, matrin-type 2"	5	140080032	9.66	0.229	0.00936	0.0315	-0.056	0.00539	-0.0152	0.0652	-0.271	0.0988	-0.0808	0.137	0.147	-0.561	-0.249	-0.043	-0.399	0.0273	-0.0896	-0.00864	9.57	3.13	7.54E-05	0.00177	0.275	5.35E-05	7.60E-130	0.017	0.93	0.81	0.6	0.97	0.93	0.7	0.15	0.58	0.62	0.52	0.46	2.40E-06	0.15	0.82	0.036	0.83	0.28	0.021	0	0	0	0	0	0	0	0	0	0	0	0	-1	0	0	0	0	0	0
113115	MTFR2	mitochondrial fission regulator 2	6	-136552168	5.4	0.377	0.0458	0.108	0.0283	0.244	-0.0295	0.0514	-0.417	-0.382	-0.857	0.0773	-0.0535	-0.0957	-0.121	0.633	0.264	0.157	0.193	-0.00174	5.58	3.06	0.000104	0.00223	0.275	5.46E-05	1.20E-84	0.0035	0.73	0.54	0.84	0.19	0.89	0.82	0.098	0.11	0.00014	0.79	0.84	0.53	0.6	0.013	0.29	0.36	0.084	0.73	0	0	0	0	0	0	0	0	0	-1	0	0	0	0	0	0	0	0	0
9724	UTP14C	"UTP14, U3 small nucleolar ribonucleoprotein, homolog C (yeast)"	13	52598827	8.84	0.395	0.0161	-0.002	0.0884	0.129	-0.285	-0.209	-0.338	0.126	-0.0535	0.274	-0.14	-0.138	0.0227	0.306	-0.118	-0.171	0.0809	-0.00033	8.93	2.91	0.000209	0.00368	0.275	5.32E-05	2.50E-123	9.90E-05	0.88	0.99	0.43	0.37	0.092	0.24	0.083	0.49	0.75	0.22	0.5	0.24	0.9	0.12	0.54	0.2	0.35	0.93	1	0	0	0	0	0	0	0	0	0	0	0	0	0	0	0	0	0	0
5198	PFAS	phosphoribosylformylglycinamidine synthase	17	8152596	8.7	0.284	0.123	-0.148	-0.0921	-0.0242	0.135	-0.471	-0.782	-0.0661	-0.393	0.0152	-0.497	-0.423	0.277	0.466	0.149	-0.492	-0.112	-0.000323	8.56	2.89	0.000228	0.00388	0.275	5.64E-05	9.90E-105	0.042	0.41	0.44	0.56	0.9	0.57	0.06	0.0048	0.8	0.1	0.96	0.087	0.012	0.27	0.09	0.59	0.0087	0.35	0.95	0	0	0	0	0	0	0	0	0	0	0	0	0	0	0	0	0	0	0
2030	SLC29A1	"solute carrier family 29 (equilibrative nucleoside transporter), member 1"	6	44187242	4.18	0.499	0.0508	-0.263	0.168	-0.197	-0.111	-0.241	-0.413	0.19	-0.452	0.00673	-0.504	-0.151	-0.338	0.675	0.154	-0.337	-0.219	-0.00536	4.1	2.88	0.000239	0.00401	0.275	5.57E-05	3.40E-68	0.00038	0.73	0.16	0.28	0.32	0.63	0.33	0.13	0.46	0.056	0.98	0.079	0.36	0.18	0.013	0.57	0.067	0.068	0.32	1	0	0	0	0	0	0	0	0	0	0	0	0	0	0	0	0	0	0
3590	IL11RA	"interleukin 11 receptor, alpha"	9	34652182	3.74	-0.278	0.0677	-0.0552	0.11	0.0692	0.0999	-0.178	0.263	0.231	0.305	-0.0188	-0.103	-0.153	-0.226	-0.134	0.0255	-0.224	-0.0209	0.00176	3.65	2.85	0.000277	0.00443	0.275	5.67E-05	1.40E-94	0.00018	0.38	0.58	0.18	0.51	0.42	0.17	0.067	0.088	0.016	0.91	0.5	0.078	0.09	0.35	0.86	0.022	0.74	0.53	-1	0	0	0	0	0	0	0	0	0	0	0	0	0	0	0	0	0	0
5313	PKLR	"pyruvate kinase, liver and RBC"	1	-155259084	3.37	0.467	0.159	0.045	0.11	0.0662	0.064	-0.349	-0.363	0.0147	-0.508	0.0353	0.145	-0.142	-0.2	0.633	0.104	-0.0579	0.0943	-0.00213	3.53	2.79	0.000371	0.00547	0.275	5.74E-05	1.50E-61	0.00033	0.24	0.8	0.44	0.72	0.77	0.13	0.15	0.95	0.021	0.9	0.58	0.35	0.39	0.012	0.68	0.73	0.39	0.67	1	0	0	0	0	0	0	0	0	0	0	0	0	0	0	0	0	0	0
327	APEH	acylaminoacyl-peptide hydrolase	3	49711435	6.69	0.189	-0.0726	-0.0227	0.0443	-0.0969	-0.0251	-0.433	-0.297	0.164	-0.223	-0.117	-0.236	-0.103	-0.201	0.353	-0.0205	-0.228	0.00401	4.40E-05	6.62	2.77	0.000406	0.00575	0.275	5.39E-05	3.00E-122	0.014	0.37	0.83	0.61	0.38	0.85	0.0018	0.049	0.25	0.09	0.49	0.14	0.26	0.15	0.02	0.89	0.027	0.95	0.99	0	0	0	0	0	0	0	0	0	0	0	0	0	0	0	0	0	0	0
9319	TRIP13	thyroid hormone receptor interactor 13	5	892969	8.2	0.529	-0.012	-0.437	-0.0351	-0.1	0.109	0.0654	-1.11	0.264	-1.11	0.353	-0.387	-0.262	-0.42	0.82	0.149	-0.0367	0.166	-0.00153	8.23	2.73	0.000488	0.00653	0.275	5.44E-05	1.80E-83	0.0082	0.95	0.11	0.87	0.73	0.75	0.85	0.0051	0.47	0.0014	0.43	0.35	0.27	0.25	0.037	0.7	0.89	0.34	0.84	0	0	0	0	0	0	0	0	0	0	0	0	0	0	0	0	0	0	0
6713	SQLE	squalene epoxidase	8	126010720	5.55	-0.365	-0.0217	0.00454	0.0906	0.111	0.102	-0.0903	-0.226	0.615	-0.0712	-0.183	0.257	0.318	0.427	0.388	-0.0317	0.0147	-0.165	0.00292	5.52	2.71	0.000533	0.00693	0.275	5.67E-05	7.60E-97	0.00053	0.84	0.97	0.44	0.46	0.56	0.62	0.27	0.0016	0.69	0.43	0.23	0.011	0.025	0.058	0.88	0.91	0.067	0.47	-1	0	0	0	0	0	0	0	0	0	0	0	0	0	0	0	0	0	0
1525	CXADR	coxsackie virus and adenovirus receptor	21	18885224	4.27	0.677	0.21	-0.0528	-0.00704	0.293	-0.99	0.153	0.163	0.227	-0.948	0.212	0.258	0.121	0.0944	0.259	-0.321	0.132	0.000437	0.00681	4.48	2.64	0.000715	0.00835	0.275	5.65E-05	2.10E-52	0.00071	0.31	0.84	0.97	0.3	0.0036	0.66	0.67	0.53	0.0056	0.63	0.53	0.61	0.79	0.5	0.41	0.61	1	0.37	1	0	0	0	0	0	0	0	0	0	0	0	0	0	0	0	0	0	0
65062	TMEM237	transmembrane protein 237	2	-202484907	5.92	0.0327	0.0391	-0.0303	-0.218	-0.0286	0.0136	-0.389	-0.997	-0.138	-0.499	0.0758	-0.174	0.0596	0.053	0.672	0.299	0.0797	-0.198	0.00254	5.78	2.56	0.00104	0.0108	0.275	5.53E-05	3.00E-94	0.78	0.75	0.85	0.096	0.86	0.94	0.062	2.30E-05	0.52	0.013	0.77	0.47	0.67	0.8	0.0037	0.19	0.61	0.051	0.57	0	0	0	0	0	0	0	-1	0	0	0	0	0	0	0	0	0	0	0
26056	RAB11FIP5	RAB11 family interacting protein 5 (class I)	2	-73300510	4.76	0.0636	-0.12	0.0796	0.0609	0.0903	-0.167	-0.0179	0.488	0.351	0.0428	0.15	-0.147	0.0158	-0.0712	-0.129	-0.252	0.0487	0.0884	0.0029	4.83	2.56	0.00107	0.0109	0.275	5.37E-05	4.60E-124	0.22	0.032	0.27	0.3	0.24	0.063	0.85	5.60E-06	0.00043	0.63	0.2	0.18	0.8	0.46	0.21	0.016	0.49	0.055	0.16	0	0	0	0	0	0	0	1	1	0	0	0	0	0	0	0	0	0	0
441072	FLJ31104	uncharacterized LOC441072	5	NA	2.26	-0.00764	-0.0262	-0.0339	0.0514	0.0123	0.179	0.144	-0.0221	-0.0438	-0.0352	0.0238	-0.0332	-0.0342	0.00508	0.118	-0.0453	-0.00414	0.0127	-0.000596	2.27	2.44	0.00183	0.0156	0.275	5.45E-05	1.00E-124	0.75	0.32	0.32	0.064	0.73	3.60E-05	0.0014	0.65	0.34	0.4	0.66	0.52	0.24	0.91	0.016	0.35	0.9	0.55	0.53	0	0	0	0	0	1	1	0	0	0	0	0	0	0	0	0	0	0	0
10953	TOMM34	translocase of outer mitochondrial membrane 34	20	-43570771	6.94	0.062	0.241	-0.267	-0.122	-0.407	0.0192	-0.564	-0.259	0.102	-0.0425	-0.0559	-0.0216	-0.02	0.0607	0.516	-0.598	-0.0221	-0.136	-0.00603	6.82	3.75	4.17E-06	0.000219	0.274	6.11E-05	7.30E-115	0.49	0.014	0.034	0.23	0.0026	0.9	7.00E-04	0.15	0.54	0.79	0.78	0.91	0.85	0.72	0.0046	0.0011	0.86	0.088	0.09	0	0	0	0	0	0	-1	0	0	0	0	0	0	0	0	-1	0	0	0
84649	DGAT2	diacylglycerol O-acyltransferase 2	11	75479778	2.71	0.0912	0.182	0.437	0.323	0.0501	-0.0152	0.912	0.0073	0.451	-0.295	-0.388	-0.279	0.00641	-0.366	-0.0127	0.0901	-0.122	-0.00314	0.00341	2.88	2.99	0.000143	0.00278	0.274	6.23E-05	1.10E-53	0.45	0.16	0.0095	0.019	0.78	0.94	4.70E-05	0.98	0.046	0.16	0.15	0.27	0.96	0.1	0.96	0.71	0.45	0.98	0.47	0	0	0	0	0	0	1	0	0	0	0	0	0	0	0	0	0	0	0
51318	MRPL35	mitochondrial ribosomal protein L35	2	86426556	5.88	0.384	-0.00764	-0.132	-0.122	0.107	-0.0758	0.0475	-0.624	0.117	-0.272	0.135	0.189	-0.155	-0.086	0.464	0.0578	-0.291	0.0547	-0.00565	5.91	2.99	0.000145	0.00282	0.274	6.22E-05	6.10E-97	0.00057	0.95	0.38	0.32	0.5	0.68	0.81	0.0042	0.56	0.15	0.58	0.41	0.24	0.67	0.032	0.79	0.047	0.56	0.18	1	0	0	0	0	0	0	0	0	0	0	0	0	0	0	0	0	0	0
100506990	LOC100506990	uncharacterized LOC100506990	8	12294522	6.31	-0.406	-0.193	0.177	0.399	0.123	-0.291	-0.161	0.454	0.484	0.664	0.184	0.374	-0.0977	0.13	-0.742	-0.466	-0.373	0.02	0.011	6.22	2.94	0.000179	0.0033	0.274	5.93E-05	7.50E-87	0.0049	0.2	0.37	0.014	0.55	0.23	0.53	0.11	0.068	0.0075	0.57	0.21	0.57	0.62	0.009	0.099	0.051	0.87	0.05	0	0	0	0	0	0	0	0	0	0	0	0	0	0	0	0	0	0	0
3688	ITGB1	"integrin, beta 1 (fibronectin receptor, beta polypeptide, antigen CD29 includes MDF2, MSK12)"	10	-33189246	5.3	0.0313	-0.00347	-0.0773	0.0878	-0.138	0.0902	0.0618	-0.0109	0.0661	-0.0697	0.093	0.349	0.311	0.166	0.0714	0.0704	-0.0639	0.0157	0.00256	5.39	2.94	0.000185	0.00337	0.274	6.09E-05	1.40E-127	0.57	0.95	0.3	0.15	0.084	0.33	0.53	0.92	0.51	0.46	0.45	0.0026	4.80E-06	0.098	0.51	0.51	0.38	0.74	0.23	0	0	0	0	0	0	0	0	0	0	0	0	1	0	0	0	0	0	0
55829	VIMP	VCP-interacting membrane protein	15	-101812390	9.27	0.146	0.0297	-0.364	-0.227	-0.0484	-0.541	0.0234	-0.603	-0.00783	-0.612	0.0426	-0.404	0.207	-0.0794	0.314	0.115	0.349	-0.242	-0.00425	9.13	2.87	0.000246	0.00411	0.274	5.79E-05	1.90E-112	0.25	0.83	0.039	0.12	0.79	0.014	0.92	0.017	0.97	0.0059	0.88	0.13	0.18	0.73	0.21	0.65	0.041	0.03	0.39	0	0	0	0	0	0	0	0	0	0	0	0	0	0	0	0	0	0	0
100288079	LOC100288079	microtubule-associated protein 1 light chain 3 beta pseudogene	1	-185292979	2.24	0.0146	0.00807	0.0405	-0.0343	-0.0203	-0.0356	0.188	0.00811	0.00611	-0.025	-0.011	-0.0547	0.104	-0.000458	-0.0385	0.0182	2.89E-05	0.0235	-0.00123	2.27	2.77	0.000391	0.00562	0.274	6.20E-05	4.20E-132	0.49	0.72	0.17	0.15	0.51	0.32	2.20E-06	0.85	0.88	0.49	0.82	0.22	6.40E-05	0.99	0.36	0.66	1	0.2	0.14	0	0	0	0	0	0	1	0	0	0	0	0	1	0	0	0	0	0	0
115825	WDFY2	WD repeat and FYVE domain containing 2	13	52158484	6.55	-0.463	0.269	-0.138	-0.412	-0.0467	0.456	-0.52	0.238	0.0424	0.52	-0.00843	-0.555	-0.756	-0.0883	-0.696	0.0631	-0.442	-0.0744	0.00317	6.2	2.76	0.000426	0.00596	0.274	5.81E-05	4.80E-79	0.0079	0.14	0.56	0.036	0.85	0.12	0.094	0.48	0.89	0.081	0.98	0.12	0.00035	0.78	0.042	0.85	0.057	0.62	0.64	0	0	0	0	0	0	0	0	0	0	0	0	-1	0	0	0	0	0	0
205	AK4	adenylate kinase 4	1	65613232	5.27	-0.282	0.398	-0.0455	0.21	0.189	0.432	-0.334	0.432	-0.914	-0.932	-0.663	-0.199	-0.492	0.365	0.188	0.246	-0.157	-0.233	-0.0131	5.09	2.65	0.000704	0.00828	0.274	5.95E-05	4.80E-66	0.12	0.04	0.85	0.3	0.47	0.16	0.3	0.23	0.0073	0.0032	0.1	0.6	0.024	0.27	0.6	0.49	0.52	0.14	0.066	0	0	0	0	0	0	0	0	0	0	0	0	0	0	0	0	0	0	0
100507855	LOC100507855	"GTP:AMP phosphotransferase AK4, mitochondrial-like"	12	NA	5.27	-0.282	0.398	-0.0455	0.21	0.189	0.432	-0.334	0.432	-0.914	-0.932	-0.663	-0.199	-0.492	0.365	0.188	0.246	-0.157	-0.233	-0.0131	5.09	2.65	0.000704	0.00828	0.274	5.95E-05	4.80E-66	0.12	0.04	0.85	0.3	0.47	0.16	0.3	0.23	0.0073	0.0032	0.1	0.6	0.024	0.27	0.6	0.49	0.52	0.14	0.066	0	0	0	0	0	0	0	0	0	0	0	0	0	0	0	0	0	0	0
291	SLC25A4	"solute carrier family 25 (mitochondrial carrier; adenine nucleotide translocator), member 4"	4	186064417	4.33	0.259	0.0359	0.0135	0.0491	-0.00529	-0.218	0.137	-0.0305	0.167	-0.16	0.0553	0.0653	-0.00781	0.0188	0.154	-0.0905	0.161	0.0147	-0.000921	4.44	2.58	0.000961	0.0102	0.274	5.86E-05	6.60E-116	7.60E-06	0.54	0.86	0.43	0.95	0.023	0.17	0.78	0.11	0.096	0.66	0.57	0.91	0.85	0.16	0.41	0.032	0.76	0.67	1	0	0	0	0	0	0	0	0	0	0	0	0	0	0	0	0	0	0
[truncated: 7,843,648 more chars]
