# Supplementary material for: Combining gene mutation with gene expression data improves outcome prediction in myelodysplastic syndromes
Source: Nat Commun. 2015 Jan 9;6:5901. doi: 10.1038/ncomms6901 (PMC4338540; doi:10.1038/ncomms6901)
Supplement: Supplementary Data 4 — TCGA AML analysis report [file ncomms6901-s5.zip]

Archive with 1 entries (1 files):
- ncomms6901-s5.html
